# Supplementary material for: mRNA profiling reveals significant transcriptional differences between a multipotent progenitor and its differentiated sister
Source: BMC Genomics. 2019 May 28;20:427. doi: 10.1186/s12864-019-5821-z (PMC6540470; doi:10.1186/s12864-019-5821-z)
Supplement: Supplementary file 1 — Table S1. Primers used in this study. Table S2. Quality control metrics for RNA-sequencing libraries. (XLSX 10 kb) [file 12864_2019_5821_MOESM1_ESM.xlsx]

## Sheet: Table S1
Table S1 Primer sequences
Primer	Sequence (5' to 3')
AP625C_for	GGCGACGTGGAGGAGAACCCCGGCCCCgtgagtaaaggagaagaacttttcac
AP625C_rev	GCAGGTCAGCAGGGAGCCGCGGCCCTCGGATCCccgggtaccgagctc
R151.2GFP_for	CTGTATCATATCTCTTCTCACACGTCCCGATATGCGAGGGCCGCGGCTCCCTG
R151.2GFP_rev	acgtcaacccggaaaagccataattttaaccgatTTACTTGTACAGCTCGTCCATGC
R151.2_for	CTCAATGATCTTGGCAGAAGC
eGFP_R	cttgtacagctcgtccatgcc

## Sheet: Table S2
Table S2 Quality control metrics
Library	% in gene	% in exons	% in rRNA	% genes measured
SGP1	97.3	96	3.6	50.1
SGP2	96.5	95.9	3.4	53.3
SGP3	95.9	96.9	1.2	55.1
SGP4	97.2	94.9	4.5	52.5
SGP5	97.5	92.9	6.8	49.5
hmc1	95.6	95.1	2.9	50.3
hmc2	97.4	96.1	3.3	51.5
hmc3	96.6	90	9.3	49.9
hmc4	96.6	91.9	6.9	49.7
hmc5	99.6	8.6	96.8	3.9
