# Supplementary material for: mRNA profiling reveals significant transcriptional differences between a multipotent progenitor and its differentiated sister
Source: BMC Genomics. 2019 May 28;20:427. doi: 10.1186/s12864-019-5821-z (PMC6540470; doi:10.1186/s12864-019-5821-z)
Supplement: Supplementary file 2 — Differential gene expression analysis results. Included in this file are: 1- all detected transcripts (mean FPKM ≥1 in at least one cell type), 2- SGP-biased DEGs (p ≤ 0.01 and fold-change ≥2), and 3- hmc-biased DEGs (p ≤ 0.01 and fold-change ≥2). (XLSX 2025 kb) [file 12864_2019_5821_MOESM2_ESM.xlsx]

## Sheet: Legend
Additional file 2 (xlsx): Differential gene expression analysis results. Included in this file are: all detected transcripts (mean FPKM ≥ 1 in at least one cell type), SGP-biased DEGs (p ≤ 0.01 and fold-change ≥ 2), and hmc-biased DEGs (p ≤ 0.01 and fold-change ≥ 2).

## Sheet: All transcripts FPKM >1
WBGeneID	gene	sequence name	baseMean	log2[Fold Change]	adjusted p-value	SGP mean counts	hmc mean counts	SGP mean FPKM	hmc mean FPKM
WBGene00000001	aap-1	Y110A7A.10	1183.08	0.681795	0.0058582	1480.8	958.5	22.5669	16.7931
WBGene00000002	aat-1	F27C8.1	1861.3	-5.48635	4.08e-18	93.6	4002.25	1.45978	65.7522
WBGene00000003	aat-2	F07C3.7	508.098	-2.48888	5.18e-11	171.2	915.25	2.76935	16.6608
WBGene00000004	aat-3	F52H2.2	1281.02	1.83513	1.57e-06	1983.4	571.25	30.3137	10.362
WBGene00000006	aat-5	C55C2.5	2830.56	-4.50188	4.61e-43	288.6	6129.25	4.18812	111.194
WBGene00000010	aat-9	Y53H1C.1	714.52	1.89295	1.12e-09	1124.6	312.75	17.7617	5.67361
WBGene00000016	abf-5	T22H6.5	25.6919	-1.05375	0.341002	19.2	43.25	1.08325	2.73948
WBGene00000017	abf-6	T22H6.7	92.8479	-1.22926	0.0256889	63	149.75	2.49455	7.28103
WBGene00000018	abl-1	M79.1	627.876	-0.6377	0.13195	536.6	789.25	3.65733	6.64589
WBGene00000020	abt-2	F12B6.1	1696.6	0.140778	0.691387	1912	1652.75	8.00126	8.42074
WBGene00000022	abt-4	Y39D8C.1	307.893	-6.0027	4.15e-29	11.2	682	0.0793868	4.1248
WBGene00000035	ace-1	W09B12.1	34642.9	-9.19709		145.8	77291.8	1.61793	1003.63
WBGene00000036	ace-2	Y44E3A.2	1238.99	2.61782	9.99e-10	2097.6	351.25	25.9733	4.86478
WBGene00000037	ace-3	Y48B6A.8	1586.97	-5.78793	8.89e-47	68	3567	0.929031	59.0098
WBGene00000038	ace-4	Y48B6A.7	38.6552	-3.35196	1.48e-05	8.4	78.75	0.148725	1.05185
WBGene00000040	aco-1	ZK455.1	2106.48	-0.339707	0.312948	1973.8	2500.5	17.5607	25.1992
WBGene00000041	aco-2	F54H12.1	17676	0.726789	0.0571404	22490.4	12878.8	226.976	153.142
WBGene00000048	acr-9	C40C9.2	531.899	-8.3863	2.88e-65	3.8	1186.25	0.0769445	19.1342
WBGene00000049	acr-10	R02E12.8	38.9153	3.02946	1.59e-06	68.2	8.5	1.23845	0.141673
WBGene00000051	acr-12	R01E6.4	57.8951	-0.0853205	0.880109	60.4	68.25	0.914613	1.0983
WBGene00000057	acr-18	F28F8.1	49.3017	-2.0527	0.0043426	21.6	83.25	0.433491	1.8771
WBGene00000058	acr-19	C31H5.3	440.139	3.44054	4.49e-20	773.8	75.75	11.0558	1.31375
WBGene00000060	acr-21	F27B3.2	276.569	-7.65495	1.16e-57	3.2	626.75	0.0537223	11.0244
WBGene00000063	act-1	T04C12.6	10383.4	0.0949242	0.769403	11239.2	10322.5	124.882	142.79
WBGene00000064	act-2	T04C12.5	9493.29	1.73343	6.41e-14	14418.2	4402.5	212.377	43.3679
WBGene00000065	act-3	T04C12.4	9972.59	0.174936	0.586206	11043	9554	143.928	143.973
WBGene00000066	act-4	M03F4.2	20859.4	-1.53174	3.22e-13	12031.6	33331.8	160.506	570.207
WBGene00000067	act-5	T25C8.2	1882.24	-2.88227	1.56e-11	514.6	3762.25	6.72937	69.2968
WBGene00000068	acy-1	F17C8.1	4069.36	-3.53467	9.75e-30	758.4	7968.25	5.04521	62.7162
WBGene00000070	acy-3	C44F1.5	424.411	-0.979026	0.0257471	311	589.5	2.11321	4.83885
WBGene00000072	add-1	F39C12.2	73.7203	-2.41922	4.69e-06	27.4	146.75	0.377979	2.00832
WBGene00000073	add-2	F57F5.4	108.983	-0.847372	0.06373	84.4	139.5	1.9729	3.81189
WBGene00000074	adm-2	C04A11.4	458.668	-0.441389	0.355283	429.4	555.25	3.60218	5.59761
WBGene00000075	adm-4	ZK154.7	327.563	-0.925495	0.0361223	242.6	436	2.91249	5.88255
WBGene00000079	adr-1	H15N14.1	1834.11	0.881768	0.00506433	2434	1236.75	25.1026	13.7191
WBGene00000080	adr-2	T20H4.4	1154.22	0.95449	3.72e-07	1542.2	791.5	24.2657	14.6621
WBGene00000081	ads-1	Y50D7A.7	649.128	-2.72399	2.57e-07	202.2	1329.5	2.87681	19.4438
WBGene00000082	adt-1	C02B4.1	303.365	4.94062	3.19e-18	596.4	20.25	3.24454	0.165651
WBGene00000083	adt-2	F08C6.1	4137.99	4.73715	1.36e-34	7619.4	295.5	55.7129	3.68276
WBGene00000085	aex-2	T14B1.2	4433.44	-8.73147	1.41e-15	26	9723	0.640061	246.366
WBGene00000086	aex-3	C02H7.3	206.791	-1.6415	2.17e-05	114.4	360.25	0.769264	2.6269
WBGene00000088	aex-5	F32A7.6	2062.39	-6.62311	5.77e-62	51.2	4633.75	0.848702	74.966
WBGene00000089	aex-6	Y87G2A.4	355.397	-1.99168	2.18e-13	160.4	610.5	4.42	19.7475
WBGene00000090	age-1	B0334.8	704.315	1.11597	0.000399167	985.2	452	8.00599	4.13624
WBGene00000092	ags-3	F32A6.4	3164.71	-1.34053	1.08e-06	1985.2	4936.75	25.1908	72.406
WBGene00000093	agt-1	Y62E10A.5	235.563	1.33653	0.00024681	337.6	137	13.6276	6.74903
WBGene00000094	agt-2	F09E5.13	361.956	0.554418	0.0925973	441.6	289.75	9.99958	8.13065
WBGene00000095	aha-1	C25A1.11	2716.8	0.285584	0.33679	3092	2379.75	60.1099	56.1634
WBGene00000096	ahr-1	C41G7.5	105.377	-4.58516	2.88e-21	10.2	218.5	0.184049	3.8717
WBGene00000097	aip-1	F58E10.4	3871.81	2.32617	1.74e-14	6338.8	1200.5	161.351	34.8322
WBGene00000098	air-1	K07C11.2	109.314	-2.58132	9.2e-09	35.4	240	0.781861	5.5588
WBGene00000099	air-2	B0207.4	49.5568	-2.47578	1.45e-07	17.6	108	0.480733	3.0063
WBGene00000100	ajm-1	C25A11.4	4732.32	-0.66084	0.0301788	4012.4	6295.5	31.1766	54.5844
WBGene00000101	aka-1	D1022.7	3077.33	-0.901092	0.016985	2398.2	4117.5	14.6778	31.7356
WBGene00000102	akt-1	C12D8.10	7442.79	-1.669	1.45e-10	3922.6	12022.2	49.5943	175.328
WBGene00000103	akt-2	F28H6.1	10857.2	-1.66672	1.14e-07	5793	17193.2	78.0754	268.397
WBGene00000105	alg-1	F48F7.1	6446.95	0.274535	0.368847	7378	5651.75	41.9097	38.495
WBGene00000106	alg-2	T07D3.7	1784.29	0.389686	0.230424	2094.4	1487.5	18.3472	15.7455
WBGene00000107	alh-1	F54D8.3	12187.5	-2.2555	1.9e-09	4735.2	22388.8	81.173	436.143
WBGene00000109	alh-3	F36H1.6	935.695	1.85602	7.88e-07	1459.8	422.25	13.5321	4.6482
WBGene00000110	alh-4	T05H4.13	1490.85	0.469574	0.105903	1778.6	1237	28.0111	22.5824
WBGene00000111	alh-5	T08B1.3	104.563	-1.9535	0.00145157	47	189	1.00711	4.38291
WBGene00000112	alh-6	F56D12.1	2741.12	-0.84552	0.0075151	2120.4	3597	31.1914	61.5901
WBGene00000113	alh-7	F45H10.1	2126.12	-2.59286	3.81e-17	695.2	3890.5	12.4645	81.6694
WBGene00000114	alh-8	F13D12.4	104897	0.904486	0.0258442	137725	71493.2	2118.12	1283.05
WBGene00000115	alh-9	F01F1.6	1029.82	1.97447	9.1e-10	1643.6	389.25	24.0894	6.68396
WBGene00000116	alh-10	C54D1.4	487.248	3.0309	6.28e-19	834.8	100.75	13.1174	1.94615
WBGene00000117	alh-11	F42G9.5	1168.11	0.910024	0.000110843	1563	815.25	20.683	13.3753
WBGene00000118	alh-12	Y69F12A.2	354.322	-0.955855	0.00116194	266.8	503	4.57051	10.2057
WBGene00000120	aly-1	C01F6.5	1018.38	-0.493663	0.276049	891.6	1202.75	30.0258	46.0897
WBGene00000121	aly-2	F23B2.6	199.449	0.861759	0.0239238	264	157.25	8.66479	6.10532
WBGene00000122	aly-3	M18.7	3100.2	-0.602929	0.00400893	2677.6	3856	70.318	118.811
WBGene00000123	ama-1	F36A4.7	5288.53	1.01428	5.18e-06	7219.6	3420.5	32.6206	18.4017
WBGene00000136	amt-4	C05E11.5	32.5719	-2.83348	1.18e-06	9.8	70.5	0.163613	1.30388
WBGene00000137	amx-1	R13G10.2	622.944	0.723511	0.00379346	792.2	462	7.8964	5.75872
WBGene00000138	amx-2	B0019.1	361.613	3.19775	8.18e-20	633.6	68.25	7.26977	1.04212
WBGene00000139	amx-3	F25C8.2	98.039	2.92244	6.12e-09	165.6	21.75	3.17274	0.49337
WBGene00000140	anc-1	ZK973.6	28347.9	-1.91705	0.000594938	14003	43535.8	6.08466	23.162
WBGene00000142	aos-1	C08B6.9	1081.97	1.0345	1.38e-05	1458.4	682.75	31.7551	18.1283
WBGene00000143	apc-2	K06H7.6	501.155	0.347079	0.327095	579	461	6.55858	6.53738
WBGene00000144	apc-10	F15H10.3	29.5213	-4.97972	2.44e-08	2.2	79.25	0.132444	2.81034
WBGene00000145	apc-11	F35G12.9	328.165	2.13253	1.96e-15	525.8	124.75	25.5981	6.96655
WBGene00000146	ape-1	F46F3.4	7354.83	-0.570649	0.0599451	6325.4	8882.25	68.1491	112.986
WBGene00000147	aph-1	VF36H2L.1	1422.45	2.42993	9.01e-29	2349.6	430	55.9187	12.2269
WBGene00000148	aph-2	ZC434.6	468.369	0.615646	0.0206851	588.4	386.5	6.72075	5.29825
WBGene00000149	apl-1	C42D8.8	3662.66	0.0991431	0.799568	3948.4	3707	40.0359	43.1328
WBGene00000150	apm-1	F55A12.7	1010.08	1.19783	5.14e-06	1419	611	23.654	11.6321
WBGene00000151	apn-1	T05H10.2	1291.01	-0.226735	0.585657	1248.8	1453.5	25.8978	35.214
WBGene00000155	app-1	W03G9.4	413.591	0.966596	0.00711565	552.8	307.75	7.23623	4.50055
WBGene00000156	apr-1	K04G2.8	1602.43	2.07941	7.87e-08	2497.2	627.5	17.6109	5.31304
WBGene00000157	aps-2	F02E8.3	419.799	0.903901	0.00354952	550.8	293.25	24.2877	15.193
WBGene00000158	apg-1	Y105E8A.9	1504.05	0.0878925	0.741205	1628.2	1473.25	14.4764	15.7401
WBGene00000159	aps-1	F29G9.3	778.636	-0.0302738	0.947862	801.4	801.5	33.2472	37.6182
WBGene00000160	apb-1	Y71H2B.10	2661.36	0.700186	0.00158327	3394.4	2013.25	29.3803	21.4377
WBGene00000161	apa-2	T20B5.1	4931.66	0.973001	0.00014415	6674.8	3165.5	54.2938	30.6688
WBGene00000162	apd-3	W09G10.4	1006.2	-0.187903	0.565241	995	1112.5	6.64491	8.93644
WBGene00000163	apb-3	R11A5.1	3596.81	2.0133	1.23e-12	5656	1441.5	51.7286	15.2907
WBGene00000164	apm-3	F53H8.1	450.489	0.605341	0.0192005	554.6	353.75	10.4858	8.01224
WBGene00000165	aps-3	Y48G8AL.14	300.315	0.0290418	0.938169	312.8	287.75	11.951	13.1734
WBGene00000166	apt-9	W04G3.4	67.738	-2.11317	0.000127589	29.6	132.75	0.449371	2.09395
WBGene00000168	apx-1	K08D9.3	2487.6	-5.40031	4.72e-59	137	5740	1.46761	74.3826
WBGene00000169	aqp-1	F32A5.5	110.099	-2.98139	1.41e-09	28.8	232.5	0.899343	7.23946
WBGene00000170	aqp-2	C01G6.1	21959	-0.599166	0.0166091	18649.2	27407	427.398	740.831
WBGene00000172	aqp-4	F40F9.9	88.1889	-1.76198	0.00259382	47	152.75	1.1605	3.32904
WBGene00000175	aqp-7	M02F4.8	4437.23	-2.52056	3.4e-09	1513.8	8436.5	35.407	217.527
WBGene00000176	aqp-8	K02G10.7	435.212	3.08285	4.3e-22	754.8	87.25	17.5063	2.54228
WBGene00000177	aqp-9	K07A1.16	40.8156	-1.57639	3.26e-05	22.8	69.5	0.865089	2.92263
WBGene00000178	aqp-10	ZK1321.3	1720.6	1.97552	2.21e-12	2692.4	688.25	71.0922	20.3919
WBGene00000179	aqp-11	ZK525.2	495.125	3.23504	9.21e-17	846.8	100.5	25.4	3.47383
WBGene00000180	arc-1	ZK1320.6	736.826	0.396627	0.117385	864.6	648	13.2646	11.4972
WBGene00000181	ard-1	F01G4.2	4243.56	1.15419	1.03e-08	5858.6	2593	174.206	88.8675
WBGene00000182	arf-1.2	B0336.2	10918.2	0.81815	0.00198658	14177.4	7559.75	314.841	198.404
WBGene00000183	arf-3	F57H12.1	6463.24	-0.317371	0.327834	6084.8	7222.5	165.766	231.845
WBGene00000184	arf-6	Y116A8C.12	1172.79	-0.325709	0.204265	1113.6	1307.5	40.1294	56.6208
WBGene00000185	arg-1	F31A9.3	23.4794	-5.4697	4.98e-11	1.2	54.25	0.0238968	1.40706
WBGene00000186	ark-1	C01C7.1	1597.48	-1.93075	6.16e-21	748.6	2753.5	5.69698	25.0131
WBGene00000187	arl-1	F54C9.10	753.299	-0.902716	0.000640082	569.8	1022	15.6515	32.511
WBGene00000188	arl-3	F19H8.3	139.961	0.678346	0.245147	183.6	95.5	4.55068	3.22703
WBGene00000189	arl-5	ZK632.8	612.609	1.16805	0.000285248	857.6	358	32.0639	16.1058
WBGene00000190	arf-1.1	F45E4.1	27.9847	-0.231287	0.831264	26.2	30.75	0.475742	1.33946
WBGene00000191	arl-7	F20D1.5	42.4889	0.78311	0.15617	55	30.75	1.85233	1.30405
WBGene00000192	arl-8	Y57G11C.13	2803.15	0.133777	0.701119	3058.2	2671.5	75.4355	76.7198
WBGene00000195	arr-1	F53H8.2	866.547	-1.00191	0.00204037	629.6	1200	11.2117	24.2606
WBGene00000196	aars-1	W02B12.6	827.649	0.788886	0.00177116	1077.8	599	10.8031	7.6485
WBGene00000197	aars-2	F28H1.3	6864.18	0.197505	0.560001	7627.8	6514	60.3446	58.5107
WBGene00000198	art-1	C15F1.6	1127.42	-0.441248	0.0856302	1014.4	1368	24.0816	36.6615
WBGene00000199	arx-1	Y71F9AL.16	1967.28	0.650899	0.00395576	2463	1521	40.304	28.9861
WBGene00000200	arx-2	K07C5.1	2521.65	0.430693	0.064135	2971.6	2151	46.566	39.2817
WBGene00000201	arx-3	Y79H2A.6	4157.64	0.595307	0.00580038	5161	3307.75	99.7527	74.0971
WBGene00000202	exos-4.2	Y6D11A.1	351.861	0.836528	0.0117943	455	249.5	13.5541	8.86708
WBGene00000203	arx-5	Y37D8A.1	914.462	0.558375	0.0528578	1111	721.5	43.7298	33.4538
WBGene00000204	arx-6	C35D10.16	1670.58	1.01151	6.05e-06	2248.4	1108.5	75.6669	42.6418
WBGene00000205	arx-7	M01B12.3	518.027	-0.184121	0.614498	505	554.75	17.0612	21.3042
WBGene00000206	asb-1	F35G12.10	474.312	1.11149	6.39e-07	655	311.25	16.9606	9.74526
WBGene00000207	asb-2	F02E8.1	11692	-0.635285	0.0148118	9780	14818.2	233.673	402.384
WBGene00000208	asc-1	Y53F4B.15	930.824	1.11729	5.21e-05	1268	620	25.7561	13.8692
WBGene00000209	asg-1	K07A12.3	957.803	0.138789	0.678491	1029	938.5	57.4311	59.5545
WBGene00000210	asg-2	C53B7.4	4667.79	-1.05386	0.00279215	3261.2	6637.5	163.983	376.348
WBGene00000211	asm-1	B0252.2	667.25	3.93805	1.29e-65	1198	77.25	18.2474	1.57865
WBGene00000214	asp-1	Y39B6A.20	6537.45	-3.05878	2.15e-15	1632.8	14454.2	34.1918	321.459
WBGene00000215	asp-2	T18H9.2	266.012	-2.5483	1.08e-07	91.6	545.25	1.69056	11.0429
WBGene00000216	asp-3	H22K11.1	1486.86	-2.42566	3.71e-09	543.6	3129.5	9.94973	60.6587
WBGene00000217	asp-4	R12H7.2	498.178	-0.125421	0.862041	505.4	605.5	9.39584	12.9974
WBGene00000218	asp-5	F21F8.3	1501.31	-3.34715	1.58e-19	315	3306.25	7.01421	77.8206
WBGene00000219	asp-6	F21F8.7	3438.61	-1.99252	3.55e-07	1602.2	6738.75	34.2305	160.766
WBGene00000220	atf-2	K08F8.2	321.268	-0.816023	0.174923	269.6	480	4.81971	10.5152
WBGene00000221	atf-5	T04C10.4	4459.67	0.514986	0.1544	5357.8	3617	139.866	107.051
WBGene00000222	atf-6	F45E6.2	1241.87	-0.510088	0.120085	1103.6	1493.75	12.5278	20.0368
WBGene00000223	atf-7	C07G2.2	5557.86	0.85836	0.000123229	7318.8	3860.25	92.1833	57.2232
WBGene00000224	atgp-1	F26D10.9	7166.87	-0.547845	0.125915	6197	8640.25	86.7654	141.905
WBGene00000225	atgp-2	C38C6.2	6088.73	-4.49978	1.21e-35	597.6	12587.8	7.63485	189.568
WBGene00000226	atl-1	T06E4.3	516.654	-0.481046	0.422202	474	622.75	2.37628	3.76411
WBGene00000227	atm-1	Y48G1BL.2	232.232	-1.62102	0.000243053	131.2	431	0.49761	1.97101
WBGene00000228	atn-1	W04D2.1	815.52	-0.855794	0.0298155	640.8	1122.75	5.56532	11.7351
WBGene00000229	atp-2	C34E10.6	31562.1	-0.661032	0.03214	26269.8	40023.8	370.713	645.293
WBGene00000230	atp-3	F27C1.7	10973.4	0.206033	0.415167	12220.4	10330.8	385.185	377.407
WBGene00000231	atx-2	D2045.1	5024.36	0.0605416	0.827284	5421.6	4907	48.6044	48.0882
WBGene00000232	avr-14	B0207.12	12113	-8.68797	6.12e-71	71.8	26914.5	1.46226	564.078
WBGene00000233	avr-15	R11G10.1	11282.1	-8.10486	9.44e-84	98	25053.5	1.62627	498.791
WBGene00000235	baf-1	B0464.7	905.567	0.672911	0.0474563	1127	691.25	54.7029	37.7355
WBGene00000236	bag-1	F57B10.11	1413.55	1.43684	0.000238516	2108.6	734.75	75.2565	30.489
WBGene00000237	bam-2	Y71F9AR.1	80.455	-1.45404	0.00198459	49	142	0.453735	1.37036
WBGene00000238	bar-1	C54D1.6	50.8444	-2.88112	0.000286661	15	108.5	0.198844	1.49668
WBGene00000239	bas-1	C05D2.4	61.0429	-0.935978	0.00976309	45.6	88.25	0.826697	1.71348
WBGene00000240	pah-1	K08F8.4	611.057	0.0075526	0.986118	651.4	675.25	11.445	13.716
WBGene00000245	bca-1	T13C5.5	484.147	-0.242461	0.645351	467.8	527.75	11.5786	15.9979
WBGene00000247	bec-1	T19E7.3	2085.32	0.871655	0.0227331	2743.2	1429.75	53.5338	31.6456
WBGene00000248	ben-1	C54C6.2	590.195	-0.615675	0.0355138	510.6	759.75	9.20671	16.3351
WBGene00000249	bir-1	T27F2.3	743.414	1.2184	7.44e-08	1027.8	436	46.4403	22.5218
WBGene00000250	bir-2	C50B8.2	152.881	1.16222	0.0124308	220.2	107	4.31399	2.94637
WBGene00000252	bli-2	F59E12.12	194.948	7.40249	5.18e-27	354.4	2.25	9.10305	0.0364513
WBGene00000253	bli-3	F56C11.1	447.294	3.41368	3.47e-22	793.8	75.75	4.34629	0.584442
WBGene00000254	bli-4	K04F10.4	13131.5	0.0849792	0.780114	14301.2	12665	129.765	138.053
WBGene00000257	bmk-1	F23B12.8	166.113	-3.65145	1.15e-13	29.8	398	0.290661	4.1432
WBGene00000259	bpl-1	F13H8.10	369.784	-0.894421	0.00634562	283.4	536.5	3.63617	6.71043
WBGene00000262	bra-1	F54B11.6	460.255	1.61272	3.06e-06	676.6	216.5	20.8608	7.74498
WBGene00000263		F23H11.5	5151.87	-0.246396	0.403317	4967	5704.5	320.429	425.28
WBGene00000264	brc-1	C36A4.8	101.726	-0.181484	0.690873	100.8	121.75	2.64715	1.91793
WBGene00000265	brd-1	K04C2.4	48.4716	-2.39293	1.77e-05	18	105.25	0.206717	1.50529
WBGene00000266	bre-1	C53B4.7	1248.63	-2.60028	7.72e-20	401.4	2293.5	8.06532	53.23
WBGene00000267	bre-2	Y39E4B.9	25.5501	-2.42583	3.4e-05	8.8	48.5	0.221977	1.27948
WBGene00000268	bre-3	B0464.4	1376.57	0.486208	0.210327	1630.4	1164.5	22.3297	18.8406
WBGene00000269	bre-4	Y73E7A.7	1315.64	-0.198131	0.60993	1295	1426	27.866	36.3753
WBGene00000270	bre-5	T12G3.8	169.051	0.369408	0.208651	199.4	148.5	4.79793	3.60944
WBGene00000271	brf-1	F45E12.2	1066.71	0.707038	0.000483902	1353.8	808	13.6372	9.90612
WBGene00000273	brp-1	Y79H2A.1	4831.32	1.42413	2.71e-06	7020.8	2627.25	107.129	48.2161
WBGene00000274	btf-1	F15D4.1	923.186	-0.130388	0.751361	958.6	1053.5	4.75743	6.389
WBGene00000275	bub-1	R06C7.8	123.894	-2.25175	1.78e-06	50.4	267.5	0.472769	2.56452
WBGene00000276	byn-1	F57B9.5	22835.8	2.69293	2.42e-34	37895.6	5761.25	656.194	116.206
WBGene00000277	cab-1	C23H4.1	2881.76	-2.50401	9.94e-07	996.8	5973.25	13.9014	98.8621
WBGene00000279	cah-1	F54D8.4	206.335	-2.83805	4.58e-11	58	378.25	0.92404	7.57492
WBGene00000280	cah-2	D1022.8	25.7742	-0.975365	0.136371	18.8	36.25	0.345848	1.06331
WBGene00000281	cah-3	K05G3.3	3830.03	-5.4867	8.02e-48	200.2	8087	5.05722	241.613
WBGene00000282	cah-4	R01E6.3	1158.48	-0.953629	0.0251922	848	1593.75	23.8566	50.2641
WBGene00000283	cah-5	R173.1	43.3792	-1.20566	0.0224602	28.8	69.5	0.78422	2.13149
WBGene00000284	cah-6	T28F2.3	317.005	-1.7811	3.43e-08	160.8	526	3.7239	14.8032
WBGene00000285	cal-1	C13C12.1	123.845	-0.23428	0.577149	121	144.75	5.54243	7.98759
WBGene00000286	cal-2	C18E9.1	388.317	-0.811643	0.0882323	311.2	555	10.808	23.8426
WBGene00000288	cal-4	T07G12.1	5567.29	-4.79009	1.15e-87	454.4	11890.5	10.0231	326.896
WBGene00000289	cam-1	C01G6.8	408.521	-0.991923	0.0362904	296.8	555.25	2.59692	6.13161
WBGene00000292	cap-1	D2024.6	4585.34	-1.0222	4.24e-05	3295.2	6309.5	72.7057	165.177
WBGene00000293	cap-2	M106.5	8278.16	-0.54055	0.0449822	7158.2	10027.8	137.641	224.395
WBGene00000294	cas-1	F41G4.2	3855.2	-0.797633	0.00133427	3041.8	5015.25	45.0985	86.3989
WBGene00000298	cat-4	F32G8.6	102.579	-0.531761	0.255337	88.4	130.25	2.8248	4.671
WBGene00000301	cav-1	T13F2.8	82.7105	0.324532	0.603872	93.4	84.5	2.99779	2.88403
WBGene00000302	cav-2	C56A3.7	93.1971	-3.72225	2.76e-11	15.2	212.75	0.499031	5.56921
WBGene00000366	cbp-1	R10E11.1	12191.3	-0.11476	0.781082	12604.2	12466.8	47.9602	60.5802
WBGene00000367	cca-1	C54D2.5	4019.28	-6.87452	1.4e-113	82.4	9137.5	0.426655	49.5554
WBGene00000368	ccb-1	T28F2.5	4583.8	-3.7933	8.32e-29	707.2	9291	9.52563	143.931
WBGene00000369	ccf-1	Y56A3A.20	1686.47	0.631848	0.0403521	2115.8	1315	43.486	31.1087
WBGene00000370	ccg-1	Y73F8A.6	11897.6	-2.7942	1.47e-15	3451	23963.2	105.448	886.263
WBGene00000371	cco-1	F26E4.9	8086.99	0.395865	0.190037	9380.4	6978.25	445.952	379.783
WBGene00000373	cyp-14A5	F08F3.7	298.697	4.46821	4.05e-25	534.2	24.5	9.04583	0.585398
WBGene00000374	cyp-31A1	C01F6.3	645.861	2.06219	4.95e-11	1024.6	263	18.1498	5.34309
WBGene00000375	cyp-44A1	ZK177.5	54.6917	-0.767014	0.0985386	43.6	82.5	0.729373	1.5943
WBGene00000376	ccr-4	ZC518.3	5063.72	1.01969	2.26e-05	6896.4	3251	70.0498	39.1473
WBGene00000377	cct-1	T05C12.7	9244.2	1.18419	4.2e-08	12839.2	5484.5	186.229	93.0688
WBGene00000378	cct-2	T21B10.7	9482.57	1.58645	1.32e-10	14066.8	4553.5	199.116	74.2773
WBGene00000379	cct-4	K01C8.10	10449.4	2.12738	3.3e-23	16575	3745.5	242.947	62.9138
WBGene00000380	cct-5	C07G2.3	33074.6	2.34938	7.52e-26	53687.2	10240.2	765.097	173.186
WBGene00000381	cct-6	F01F1.8	8112.99	1.26046	3.42e-06	11593.8	4597.25	163.755	75.5058
WBGene00000382	cdc-6	C43E11.10	513.377	1.5186	3.44e-10	749.8	257	11.506	4.83007
WBGene00000383	cdc-14	C17G10.4	10860.1	-0.00936114	0.97922	11461	10869	123.529	142.112
WBGene00000386	cdc-25.1	K06A5.7	425.031	2.50292	1.33e-16	710.4	133.75	8.47821	1.87732
WBGene00000387	cdc-25.2	F16B4.8	686.263	2.55359	5.47e-07	1141.8	177	15.9611	3.05186
WBGene00000390	cdc-42	R07G3.1	5433.52	-0.125305	0.688286	5470.4	5641	125.119	152.807
WBGene00000391	cdd-1	C47D2.2	40.7614	-1.69133	0.00347975	21.8	69.75	0.81361	2.51192
WBGene00000392	cdd-2	F49E8.4	180.679	1.04116	0.00323855	252	120	9.5772	5.72269
WBGene00000393	cdf-1	C15B12.7	715.08	-1.86703	2.72e-13	338.8	1222.75	4.55869	18.8895
WBGene00000396	cdh-4	F25F2.2	1414.91	1.86509	0.0177533	2330.8	605.5	6.50384	1.92341
WBGene00000403	casy-1	B0034.3	3615.07	-2.17843	2.13e-18	1486.4	6603.5	22.5651	134.677
WBGene00000405	cdk-1	T05G5.3	121.392	-3.24726	1.73e-11	27	293.75	0.708562	7.21516
WBGene00000406	cdk-4	F18H3.5	45.257	-1.37286	0.00123061	27.8	73.5	0.591717	1.60044
WBGene00000407	cdk-5	T27E9.3	410.809	-0.309683	0.358422	386.4	449.5	10.5271	14.2498
WBGene00000408	cdk-7	Y39G10AL.3	865.659	-0.487981	0.159587	759.8	1048	16.1727	25.3789
WBGene00000409	cdk-8	F39H11.3	384.479	0.364208	0.343532	453.4	358.5	6.47957	6.3754
WBGene00000410	cdk-9	H25P06.2	937.018	-0.115281	0.705455	953	996.75	15.5876	19.0045
WBGene00000411	cdl-1	R06F6.1	330.553	2.38185	5.26e-08	542.8	118	9.22614	2.21113
WBGene00000413	cdt-1	Y54E10A.15	188.191	2.54198	1.27e-05	316.6	65.25	3.31773	0.814997
WBGene00000414	cec-1	ZK1236.2	2291.6	-3.62917	6.1e-55	395.8	4809.75	8.81097	122.903
WBGene00000415	ced-1	Y47H9C.4	4865.24	1.85208	7.96e-10	7702.8	2066.75	56.7918	18.069
WBGene00000416	ced-2	Y41D4B.13	1479.93	0.665692	0.00636502	1849.2	1155.25	45.5754	34.1496
WBGene00000417	ced-3	C48D1.2	79.3645	-0.885988	0.0976342	59.2	113.75	0.776104	1.77553
WBGene00000418	ced-4	C35D10.9	966.822	1.04718	0.00263724	1325	593.25	18.2712	10.1796
WBGene00000419	ced-5	C02F4.1	1159.06	1.09059	0.00731195	1633.4	731.75	7.61362	4.09498
WBGene00000420	ced-6	F56D2.7	5025.06	-0.910373	0.000468914	3756.6	6866.25	55.0705	115.893
WBGene00000421	ced-7	C48B4.4	3138.48	-0.234083	0.574651	3124.2	3463	14.5656	20.0176
WBGene00000423	ced-9	T07C4.8	2095.33	0.62854	0.170069	2612.4	1634.5	54.2005	38.975
WBGene00000424	ced-10	C09G12.8	1210.15	0.0691468	0.828803	1303	1187.75	22.4635	24.5526
WBGene00000426	ced-12	Y106G6E.5	2524.56	-0.470307	0.0793226	2258.2	2999	23.4724	30.862
WBGene00000429	ceh-2	C27A12.5	32.3891	2.57097	6.18e-05	56.4	8.5	1.35614	0.306201
WBGene00000430	ceh-5	C16C2.1	35.9197	-0.929586	0.0775003	26.8	48	1.09145	2.96822
WBGene00000433	ceh-8	ZK265.4	6666.3	6.79808		12609.4	145	293.086	4.04608
WBGene00000437	ceh-13	R13A5.5	128.985	-0.763785	0.0831624	104.6	169.75	2.64531	5.09382
WBGene00000438	ceh-14	F46C8.5	77.9944	-4.12004	3.74e-08	9.6	179	0.276713	5.07309
WBGene00000439	ceh-16	C13G5.1	16.9257	-1.07398	0.18762	12.4	25.25	0.566924	1.1252
WBGene00000441	ceh-18	ZC64.3	596.407	-3.28587	5.79e-09	126.8	1176.25	1.56388	15.8501
WBGene00000443	ceh-20	F31E3.1	3758.78	-0.697852	0.00698635	3081.8	4752.5	74.9157	137.599
WBGene00000444	ceh-21	T26C11.6	701.54	-1.09647	0.00660677	487.8	950.75	4.69344	10.6909
WBGene00000445	ceh-22	F29F11.5	34.7299	1.67034	0.0806619	53	16.5	1.42245	0.641948
WBGene00000447	ceh-24	F55B12.1	24.1848	-1.65294	0.0275653	13.4	37.5	0.442138	1.24586
WBGene00000448	pros-1	K12H4.1	93.9189	-1.06382	0.0828737	68.8	147	0.918756	2.29999
WBGene00000449	ceh-27	F46F3.1	43.1142	-0.800945	0.121921	34.4	59	1.04686	2.22485
WBGene00000453	ceh-32	W05E10.3	132.116	-1.12376	0.0555379	92.2	199	1.47423	3.85085
WBGene00000454	ceh-33	C10G8.7	28.3952	-1.10226	0.0111359	19.6	41	0.653	1.81969
WBGene00000455	ceh-34	C10G8.6	56.4128	-0.878486	0.103076	44.8	85.75	1.29065	2.86623
WBGene00000458	ceh-37	C37E2.5	55.141	-1.2202	0.0106609	37.2	80.75	0.953405	2.28014
WBGene00000459	ceh-38	F22D3.1	2315.5	-0.0859027	0.823459	2370.8	2349.25	22.7688	27.446
WBGene00000460	ceh-39	T26C11.7	521.963	-2.04686	3.4e-08	232.8	873.5	3.86043	16.855
WBGene00000461	ceh-40	F17A2.5	74.6667	5.07248	6.09e-16	137.4	3.75	3.26573	0.171874
WBGene00000462	ceh-41	T26C11.5	514.05	-1.56947	0.000678753	290.6	816.75	5.64627	17.6739
WBGene00000463	ceh-43	C28A5.4	47.5946	-0.483896	0.311471	43.2	62	1.10936	1.71893
WBGene00000464	ceh-44	Y54F10AM.4	2389.79	1.25204	2.78e-05	3417.6	1411.75	34.0235	17.273
WBGene00000465	cpg-1	C07G2.1	128.029	-3.66417	1.01e-15	22.2	308.25	0.325328	5.04369
WBGene00000466	cel-1	C03D6.3	1721.3	0.792499	0.00558551	2235.4	1232.5	27.5828	18.2816
WBGene00000467	cep-1	F52B5.5	185.808	-0.282693	0.500146	175.2	230	3.33931	4.64124
WBGene00000472	cey-1	F33A8.3	21618.1	-0.614482	0.00518978	18406.8	26807.5	390.673	676.448
WBGene00000473	cey-2	F46F11.2	76.402	-2.77192	4.84e-08	22.2	170.25	0.594871	5.0283
WBGene00000474	cey-3	M01E11.5	47.9439	-4.34698	1.26e-14	5.4	118.5	0.189571	3.35768
WBGene00000475	cey-4	Y39A1C.3	3899.35	-0.25114	0.397731	3737.2	4515	87.5147	118.486
WBGene00000476	cfi-1	T23D8.8	117.636	-2.19638	5.75e-09	49.4	227.75	0.839616	4.98433
WBGene00000478	cfz-2	F27E11.3	76.2746	-2.12319	0.00213528	33	154.5	0.477808	2.4021
WBGene00000479	cgh-1	C07H6.5	1583.84	0.679947	0.0127747	2008.6	1161.5	24.0734	16.7784
WBGene00000480	cgp-1	Y38C9A.2	2362.66	0.623365	0.00114114	2941	1897	34.6388	26.2943
WBGene00000481	cha-1	ZC416.8	150.868	-0.745079	0.013823	121	207.75	1.56975	2.97018
WBGene00000482	chd-3	T14G8.1	8326.11	0.241312	0.400037	9448.6	7450.25	46.0871	43.9938
WBGene00000492	che-13	F59C6.7	59.994	0.0657035	0.917155	63.6	55	1.2285	1.1781
WBGene00000493	che-14	F56H1.1	863.059	6.47953	5.36e-26	1589.4	22.5	13.9803	0.255365
WBGene00000498	chk-1	Y39H10A.7	124.987	-0.658863	0.179561	106.8	182.75	1.67305	3.24319
WBGene00000500	chn-1	T09B4.10	1342.98	-0.525795	0.0246239	1175.2	1603	27.2275	44.2246
WBGene00000501	cho-1	C48D1.3	94.8233	-0.67607	0.0615536	78.6	127.75	1.10725	2.16376
WBGene00000502	chp-1	Y110A7A.13	1620.15	1.65142	2.81e-08	2437.4	756	53.3734	19.301
WBGene00000506	cic-1	H14E04.5	402.271	0.431473	0.076618	473.4	354.5	11.7519	10.3525
WBGene00000507	cit-1.1	F44B9.4	1039.83	1.00825	0.000221114	1415.4	662.5	22.5808	12.2339
WBGene00000508	cit-1.2	F44B9.3	2964.97	0.942071	5.6e-05	4005.4	1952	47.7197	28.5007
WBGene00000509	cka-1	C28D4.2	1408.16	2.36455	8.86e-25	2289	463.5	37.7662	9.15048
WBGene00000510	cka-2	C52B9.1	352.127	-3.34465	5.03e-25	74.2	722	1.40555	15.0656
WBGene00000511	ckb-1	B0285.8	111.176	-1.31277	0.00914137	68.6	152.5	1.49339	3.26272
WBGene00000512	ckb-2	B0285.9	211.64	1.06587	0.0377771	282.6	122.25	3.94593	3.12314
WBGene00000513	ckb-3	B0285.10	2649.13	4.77494	1.31e-32	4837.4	184.75	106.257	4.57384
WBGene00000514	ckb-4	F22F7.5	681.694	2.78358	8.58e-13	1144.8	163.75	23.3388	3.97852
WBGene00000515	ckc-1	T27A10.3	65.1522	-0.739994	0.0878826	51.8	92	1.14787	2.26705
WBGene00000516	cki-1	T05A6.1	2831.64	-1.61053	5.58e-06	1555.2	4543.5	51.964	173.067
WBGene00000517	cki-2	T05A6.2	532.125	1.95272	2.76e-12	838	208.25	16.9702	4.96079
WBGene00000518	ckk-1	C05H8.1	2189.85	-5.25733	1.16e-65	134.6	4727	1.91815	85.0889
WBGene00000519	cku-70	Y47D3A.4	775.522	1.94105	1.72e-06	1221.8	361.5	15.1687	5.1336
WBGene00000520	cku-80	R07E5.8	266.332	1.62115	0.000755951	401.4	143.5	4.70677	2.0186
WBGene00000522	clc-1	C09F12.1	122.868	-4.8324	8.92e-22	10.2	293	0.452029	13.2379
WBGene00000523	clc-2	C01C10.1	142.442	2.52023	1.76e-15	236	38.25	6.42892	1.37446
WBGene00000524	clc-3	ZK563.4	3755.22	-7.8376	2.25e-57	39.8	8508	1.39446	328.977
WBGene00000526	clc-5	C01C10.4	170.438	2.41358	1.3e-16	279.2	51.5	7.19265	1.74962
WBGene00000527	cle-1	C36B1.1	59109.8	-7.96717	2.76e-49	569.2	130622	6.40688	1829.81
WBGene00000528	clh-1	T27D12.2	305.267	1.15422	0.000869149	423.2	174	3.73246	2.07079
WBGene00000529	clh-2	B0491.8	68.406	-0.886461	0.135229	54.4	97.5	0.547233	1.22173
WBGene00000532	clh-5	C07H4.2	2422.74	0.0288809	0.935125	2564.8	2388	23.4176	25.7496
WBGene00000533	clh-6	R07B7.1	1446.68	-0.422019	0.26086	1328.2	1730.25	13.1468	20.3278
WBGene00000534	cpi-2	R01B10.1	7266.61	-0.719434	0.00236014	5890.2	9520.75	269.964	494.11
WBGene00000535	cpi-1	K08B4.6	398.088	-0.0898841	0.861016	398.4	423.25	20.8124	24.6447
WBGene00000536	clk-1	ZC395.2	701.019	0.623346	0.0619739	873	553	30.6273	22.1937
WBGene00000537	clk-2	C07H6.6	367.825	0.550315	0.185045	460.2	321.75	4.27726	3.73888
WBGene00000540	cln-3.2	C01G8.2	950.511	-0.0792566	0.74152	974.4	1019.5	18.1602	22.3966
WBGene00000542	clp-1	C06G4.2	12076.8	0.473171	0.0539429	14478.4	10143.5	144.776	123.072
WBGene00000543	clp-2	T04A8.16	646.774	0.834689	0.00531655	842.8	469.25	8.88747	6.07702
WBGene00000545	clp-4	Y39A3CL.5	5009.26	-1.13612	7.48e-06	3407.8	7347	40.4187	100.847
WBGene00000547	clp-7	Y77E11A.11	2092.87	1.67238	5.88e-16	3185	1001	34.8202	13.4837
WBGene00000548	clr-1	F56D1.4	932.492	-0.332148	0.432786	885	1097.75	5.01493	7.60421
WBGene00000549	cls-2	R107.6	7713.59	1.43205	6.63e-06	11568.2	4066.75	93.9681	38.9213
WBGene00000550	clu-1	F55H2.6	2646.54	-0.413883	0.171739	2436	3078.75	14.969	22.0896
WBGene00000552	cmd-1	T21H3.3	8484.91	-1.92117	2.17e-15	3970.2	14305	78.2059	335.12
WBGene00000553	cmk-1	K07A9.2	1672.09	-5.07509	2.74e-49	114.6	3459.25	2.07566	74.2374
WBGene00000554	cnb-1	F55C10.1	2720.81	-3.36518	3.88e-27	561.8	5508.5	17.0001	190.415
WBGene00000558	cnc-4	R09B5.9	82.1912	-0.39996	0.623275	75.2	90.75	5.23752	7.11669
WBGene00000564	cnk-1	R01H10.8	1333.06	-0.0672608	0.769017	1376	1390.75	12.0431	14.4987
WBGene00000565	cnt-1	Y17G7B.15	1556.59	-0.189666	0.632272	1537	1632	15.2334	20.2104
WBGene00000566	cnt-2	Y39A1A.15	971.554	1.02556	0.0193347	1330.4	663.5	10.3345	6.32139
WBGene00000567	cnx-1	ZK632.6	7072.33	1.71618	8.51e-14	10672.8	3302	139.853	51.2916
WBGene00000583	cof-2	C48E7.5	48.339	-1.26876	0.0138312	31.2	84.5	0.6078	1.75085
WBGene00000584	cog-1	R03C1.3	3224.6	6.58374	1.35e-10	6069.6	84.75	138.334	2.04518
WBGene00000585	cogc-2	C06G3.10	981.998	-0.208101	0.500146	971.4	1053	11.54	15.3178
WBGene00000591	coh-1	K08A8.3	1699.2	0.767685	0.00274778	2207.6	1194.75	19.2068	12.8843
WBGene00000592	coh-3	F08H9.1	81.585	-4.28251	1.11e-15	9.4	201.75	0.133059	3.19177
WBGene00000594	col-3	T28C6.6	8697.56	-0.162683	0.805377	8492.8	8953.25	175.971	215.803
WBGene00000599	col-10	B0222.8	5559.57	-0.130555	0.851243	5477.6	5649	94.8938	112.928
WBGene00000601	col-12	F15H10.1	728.901	0.0586896	0.95037	756	656.75	13.0338	13.765
WBGene00000602	col-13	F15H10.2	489.565	0.155442	0.86312	522.2	420	7.63647	7.09495
WBGene00000603	col-14	C46A5.3	150.762	-0.508799	0.74791	134.8	195.5	3.55475	5.20211
WBGene00000611	col-34	F36A4.10	75.6814	-0.424271	0.30999	68.8	95.75	2.02376	3.25225
WBGene00000616	col-39	C09G5.4	3279.07	-0.286788	0.365527	3115.2	3621.25	82.5965	112.624
WBGene00000618	col-41	T10B10.1	75.7583	3.2769	4.03e-10	134.4	13.75	2.44596	0.322765
WBGene00000621	col-44	F54B11.2	27.0102	-0.26066	0.736713	25.6	25.75	0.735775	1.04974
WBGene00000622	col-45	F53G12.7	16.1185	-4.07384	3.96e-07	2.2	37	0.0923249	1.25177
WBGene00000625	col-48	Y54E10BL.2	94.2482	-0.54393	0.507249	81.4	122.5	2.22559	3.4507
WBGene00000629	col-52	D1007.2	75.6969	-9.91523	2.19e-17	0	160.75	0	10.6386
WBGene00000630	col-53	M01A12.1	43.7363	0.426798	0.397676	51.8	41	1.67522	1.33276
WBGene00000634	col-58	F26B1.4	39.0066	-0.834873	0.457462	30.2	57.25	0.947887	1.49295
WBGene00000639	col-63	ZK265.2	2742.05	6.5906	9.87e-08	5245	71.75	106.072	1.60915
WBGene00000640	col-64	F52F12.2	18.155	1.6149	0.00541588	27.6	9	1.06181	0.374822
WBGene00000641	col-65	K08C9.4	364.734	-0.27158	0.859142	351.2	398	9.94374	12.7088
WBGene00000642	col-66	F15D3.3	17.5871	-0.916779	0.403566	13.2	24.25	0.891633	1.47328
WBGene00000647	col-71	Y49F6B.10	37.7555	1.97567	5.2e-06	58.6	13.75	1.39773	0.453435
WBGene00000652	col-76	M110.1	68.2439	3.0354	1.46e-13	116.4	14	1.96139	0.338235
WBGene00000653	col-77	M195.1	206.358	-0.149549	0.929385	210	228.75	5.77618	6.22537
WBGene00000656	col-80	C09G5.5	896.446	-0.257189	0.644178	867.8	1035.25	22.7003	32.9126
WBGene00000657	col-81	F38A3.1	49.8211	1.68335	0.0136552	75	21	1.90858	0.422294
WBGene00000664	col-89	F17C8.2	36.6516	-0.435073	0.488013	33.6	47.5	1.03185	1.50696
WBGene00000666	col-91	F09G8.6	228.877	0.423984	0.322632	267.8	193	7.33788	6.30391
WBGene00000667	col-92	W05B2.6	1963.8	-0.174395	0.777036	1912.8	2017.5	23.6256	29.2766
WBGene00000668	col-93	W05B2.5	1122.83	-0.176341	0.761736	1094.4	1163.5	9.36248	11.5023
WBGene00000669	col-94	W05B2.1	2420.61	-0.180061	0.767376	2363.4	2506.25	35.1785	43.4973
WBGene00000672	col-97	ZK1010.7	128.267	-0.85066	0.614592	102	184	2.67109	4.56746
WBGene00000673	col-98	F14F7.1	2272.6	-0.131168	0.866819	2262.4	2468	58.801	77.6452
WBGene00000675	col-101	K02D7.3	113.451	2.51024	2.29e-05	187.4	35	4.51054	1.16153
WBGene00000677	col-103	F56B3.1	2486.9	0.496057	0.453741	3008.4	2207.25	72.9199	64.1986
WBGene00000678	col-104	F58F6.1	154.81	-0.661624	0.652793	129.4	206.75	4.121	6.32793
WBGene00000681	col-107	C34H4.4	6140.49	0.124816	0.783936	6635.8	5770	201.805	207.526
WBGene00000683	col-109	Y38C1BA.3	85.2808	-0.626772	0.475889	72.8	111.5	1.78426	2.70653
WBGene00000685	col-111	F29B9.9	36.2805	0.389258	0.520311	43	34.5	1.14972	1.3605
WBGene00000687	col-113	C34D4.15	67.9362	1.11715	0.164661	95.8	46	1.83611	1.12567
WBGene00000691	col-117	T28C6.4	8819.82	-0.162737	0.805377	8615	9093	181.327	222.644
WBGene00000692	col-118	T11B7.3	317.649	-1.28989	8.08e-05	206.6	493.25	5.86704	16.0262
WBGene00000699	col-125	C29F4.1	3337.4	-0.0889606	0.914119	3325.2	3317.25	143.574	164.206
WBGene00000703	col-129	M18.1	72.5528	-2.4719	0.000164132	25.8	131	0.629936	3.85937
WBGene00000704	col-130	F08G5.4	634.868	0.00822748	0.995357	656	616.25	19.7705	19.8161
WBGene00000708	col-135	M199.5	133.284	-7.62365	7.5e-28	1.6	284	0.0273004	4.80047
WBGene00000710	col-137	Y51H4A.9	43.37	5.37912	4.7e-15	79.2	2	2.15899	0.0497688
WBGene00000713	col-140	F26F12.1	98.9503	-1.30306	0.020576	66.2	143.5	1.61278	4.55841
WBGene00000715	col-142	T15B7.4	38.431	0.313862	0.631867	43.8	38.5	1.22553	1.18321
WBGene00000717	col-144	B0222.6	5364.97	-0.134235	0.849392	5272.8	5459.5	90.7751	105.877
WBGene00000718	col-145	B0222.7	727.426	-0.0570978	0.942122	733.4	706.5	5.94451	7.35009
WBGene00000719	col-146	T06E4.6	1026.02	-0.212	0.64008	994.6	1080	11.2233	14.7906
WBGene00000720	col-147	T06E4.4	3655.13	-0.307964	0.466116	3440.8	3978.5	85.4738	117.521
WBGene00000724	col-151	AC3.6	32.591	-2.56446	0.000403003	10.8	61	0.502797	2.14435
WBGene00000726	col-153	F17C11.3	60.2213	0.892531	0.0795972	79.6	48.75	1.41968	1.04672
WBGene00000727	col-154	F55C10.2	288.014	0.263902	0.63873	320.6	263.5	4.46562	3.87931
WBGene00000728	col-155	F55C10.3	238.334	0.462174	0.397001	282.6	203.75	6.39249	5.279
WBGene00000730	col-157	T11F9.9	36.4476	0.257292	0.683554	40.4	34.75	2.19797	2.0832
WBGene00000732	col-159	F57B1.3	1070.42	-0.235847	0.589637	1034	1158	7.21517	10.3207
WBGene00000733	col-160	F57B1.4	5368.07	-0.193936	0.655563	5276.8	5758.75	116.59	151.251
WBGene00000738	col-165	F14H12.1	110.773	-0.140078	0.929554	111	123	3.06349	3.19161
WBGene00000739	col-166	T07H6.3	2608.41	-0.177355	0.782209	2540.4	2691.25	52.7522	65.3794
WBGene00000740	col-167	T10E10.2	2308.78	-0.140034	0.861664	2263.6	2333	26.3963	31.5191
WBGene00000741	col-168	T10E10.1	1646.07	-0.10786	0.890999	1633.8	1646.25	15.4491	17.6142
WBGene00000742	col-169	T10E10.5	961.424	-0.115991	0.880313	953.8	982.25	8.82065	9.7925
WBGene00000743	col-170	T10E10.6	1080.08	-0.187084	0.803901	1042	1112.25	20.1705	24.3178
WBGene00000751	col-178	C34F6.2	127.55	6.87894	2.36e-24	234	2	5.37015	0.0238662
WBGene00000753	col-180	C44C10.1	108.824	0.077429	0.923395	114.4	101.5	6.01634	6.258
WBGene00000754	col-181	W03G11.1	1325.59	6.67608	6.33e-12	2476.6	31	59.4813	0.846455
WBGene00000761	coq-1	C24A11.9	754.861	-0.634667	0.0491551	634.8	967.25	10.916	18.7773
WBGene00000762	coq-2	F57B9.4	960.543	-0.815429	0.054835	753	1310.25	15.739	30.5687
WBGene00000763	coq-3	Y57G11C.11	1531.3	-0.0580406	0.890052	1582.6	1563	48.9485	64.7361
WBGene00000764	coq-4	T03F1.2	679.783	-1.2772	0.00364164	433	1064	14.9515	41.5204
WBGene00000765	coq-5	ZK652.9	449.123	0.361672	0.178317	515	393.5	14.2706	13.0391
WBGene00000766	coq-6	K07B1.2	810.459	-0.0846693	0.793093	825.2	880	15.4613	18.666
WBGene00000767	coq-8	C35D10.4	757.125	-0.659238	0.00504222	625.4	959	7.13828	12.9355
WBGene00000768	cor-1	R01H10.3	257.205	-0.944877	0.00700874	195.2	374.25	2.8429	6.2762
WBGene00000773	cpf-1	F28C6.3	449.364	1.52587	1.91e-06	654.6	223.5	11.8274	5.02628
WBGene00000774	cpf-2	F56A8.6	439.888	0.770134	0.0010145	566.8	321	22.8767	18.3205
WBGene00000776	cpl-1	T03E6.7	5116.29	2.41932	3.17e-12	8369.8	1583.75	192.615	42.4419
WBGene00000777	cpn-1	F43G9.9	440.63	0.668174	0.0944419	559.4	392.25	16.7793	13.4135
WBGene00000779	cpn-3	F28H1.2	3660.3	-2.87679	2.93e-12	1023.4	7948	42.199	382.602
WBGene00000780	cpn-4	F49D11.8	60.0851	-0.189459	0.678061	60.4	70.25	2.88946	3.71734
WBGene00000781	cpr-1	C52E4.1	352.387	-2.09571	2.26e-05	156.6	672.5	3.82855	17.1352
WBGene00000783	cpr-3	T10H4.12	101.797	-4.70367	8.61e-21	9	234.75	0.233395	5.71974
WBGene00000784	cpr-4	F44C4.3	116.105	-2.23813	7.39e-05	46.4	213.75	1.22247	6.03705
WBGene00000785	cpr-5	W07B8.5	324.297	-2.08906		140.4	621.5	3.39401	14.8689
WBGene00000786	cpr-6	C25B8.3	397.439	-1.16548	0.02942	265.8	642	6.10741	14.8796
WBGene00000787	cps-6	C41D11.8	2972.82	1.95183	1.94e-11	4568.8	1251	121.154	37.9457
WBGene00000788	cpz-1	F32B5.8	574.054	-0.827766	0.133651	451.6	850.25	12.3116	29.1284
WBGene00000789	cpz-2	M04G12.2	559.803	-3.18006	3.76e-17	131.8	1239	2.34392	23.0889
WBGene00000792	crb-1	F11C7.4	168.485	-1.48631	0.000238163	101.8	279	0.565595	1.64389
WBGene00000793	crh-1	Y41C4A.4	1313.18	-0.462455	0.103198	1187.6	1544.75	24.452	37.16
WBGene00000794	crn-1	Y47G6A.8	350.006	0.653687	0.0421964	433.4	281.25	9.0417	5.97264
WBGene00000795	crn-2	CD4.2	1160.46	1.09499	0.00119984	1578.2	755	43.0814	23.5686
WBGene00000796	crn-3	C14A4.4	2521.6	0.686629	0.0441698	3217.4	1935.5	31.2133	23.0518
WBGene00000797	crn-4	AH9.2	390.623	5.97625	1.97e-61	722.8	11.25	16.1285	0.381094
WBGene00000798	crn-5	C14A4.5	761.568	1.54026	7.86e-12	1124.6	378.25	58.3074	23.3322
WBGene00000800	cars-1	Y23H5A.7	4370.51	1.63403	1.56e-09	6528.8	2114.25	65.0866	24.0568
WBGene00000801	cars-2	Y23H5A.1	455.285	1.42696	3.81e-05	660	271.5	7.76136	3.85744
WBGene00000802	crt-1	Y38A10A.5	13041.7	-0.735296	0.0638099	10384	17014	209.017	379.29
WBGene00000803	csb-1	F53H4.1	386.401	0.981074	0.0127626	526	249.25	4.35464	2.58162
WBGene00000804	csc-1	Y48E1B.12	92.9709	-2.18892	7.55e-07	38.4	193	1.09672	6.19298
WBGene00000812	csk-1	Y48G1C.2	1275.32	-0.0874143	0.762868	1302.6	1351.5	13.8048	17.7108
WBGene00000813	csn-1	Y59A8A.1	701.193	-0.10112	0.755581	706.6	772.25	10.0444	12.5905
WBGene00000814	csn-2	B0025.2	2808.62	1.0917	1.21e-05	3842.6	1759.75	62.8873	34.7809
WBGene00000815	csn-3	Y38C1AA.2	597.06	-0.636525	0.0173965	507.6	765.5	8.02432	14.6508
WBGene00000816	csn-4	Y55F3AM.15	625.576	0.817024	0.00156305	819.6	465	12.7652	8.37794
WBGene00000817	csn-5	B0547.1	765.99	-0.686739	0.0157132	624	998.75	14.0402	25.452
WBGene00000818	csn-6	Y67H2A.6	999.629	0.438607	0.0479879	1191.4	862.25	22.0623	18.5401
WBGene00000822	csq-1	F40E10.3	1413.31	-0.925774	0.00637623	1079.8	2079	20.2172	46.4001
WBGene00000829	ctb-1	MTCE.21	86645.1	-0.0116429	0.967534	91848.8	90219	2216.07	2580.91
WBGene00000830	ctl-1	Y54G11A.6	2273	-1.84309	1.89e-06	1092.2	3903	9.61272	38.1819
WBGene00000831	ctl-2	Y54G11A.5	1121.72	1.13772	0.0135686	1535.4	693.75	25.1216	9.47339
WBGene00000832	ctn-1	Y23H5A.5	5284.32	-1.83481	6.96e-16	2577.8	8749.25	32.1073	108.459
WBGene00000833	cts-1	T20G5.2	25156.1	-1.48488	0.000320414	14606	38906	239.595	729.424
WBGene00000834	cua-1	Y76A2A.2	2092.93	1.47604	3.41e-14	3097.4	1099.5	21.3709	8.9094
WBGene00000835	cuc-1	ZK652.11	557.088	0.0262957	0.966682	564.8	573	37.0094	39.0207
WBGene00000836	cul-1	D2045.6	2320.49	-0.0632765	0.852864	2399.4	2384	24.081	28.3204
WBGene00000837	cul-2	ZK520.4	3422.61	0.338746	0.211774	3976.4	3052	37.0548	33.5194
WBGene00000838	cul-3	Y108G3AL.1	1575.51	0.679175	0.00820979	1997.2	1199	22.6703	17.7167
WBGene00000839	cul-4	F45E12.3	1506.16	0.428596	0.0462575	1782	1303.5	17.6531	15.5775
WBGene00000840	cul-5	ZK856.1	2413.54	0.73108	0.00591637	3109.6	1780	30.9355	21.8318
WBGene00000841	cul-6	K08E7.7	70.7132	2.21868	0.000141321	114	24.75	1.30287	0.431805
WBGene00000843	cup-2	F25D7.1	1925.41	-0.0608748	0.894611	1958.4	1978.25	60.8551	69.3803
WBGene00000845	cup-4	C02C2.3	221.416	-1.67062	1.21e-07	117.8	402	2.31349	8.50797
WBGene00000846	cup-5	R13A5.1	1433.21	-1.48876	3.07e-13	838.6	2285.5	9.60895	30.4297
WBGene00000854	cux-7	C07H6.8	915.382	0.289257	0.418254	1033.4	821.75	15.7828	15.6184
WBGene00000857	cwn-1	K10B4.6	75.1703	-1.78493	0.00570823	37.4	128	0.883169	3.22465
WBGene00000858	cwn-2	W01B6.1	25.3872	-2.08264	0.00426824	11.8	48	0.227187	1.08322
WBGene00000862	cwp-4	K11D12.1	110.295	-3.27449	6.41e-10	24	213.75	0.424775	3.1394
WBGene00000863	cya-1	ZK507.6	475.074	1.76312	4.38e-07	728.6	235	9.72094	3.58954
WBGene00000865	cyb-1	ZC168.4	167.268	1.92573	5.56e-06	260.8	77	4.80952	1.74508
WBGene00000866	cyb-2.1	Y43E12A.1	28.5078	-3.22337	1.92e-07	6.4	67.25	0.160595	1.26704
WBGene00000868	cyb-3	T06E6.2	62.4399	-0.23583	0.605444	60.6	77.25	1.22136	1.78885
WBGene00000869	cyc-1	C54G4.8	7426.54	0.311961	0.268634	8494.8	6738	160.962	145.561
WBGene00000870	cyd-1	Y38F1A.5	1827.33	5.1411	4.25e-27	3389.2	107.75	51.6174	1.91051
WBGene00000871	cye-1	C37A2.4	1368.43	3.62928	6.08e-18	2443	223.75	30.5765	3.27962
WBGene00000872	cyk-1	F11H8.4	322.81	-0.528749	0.201578	286.2	439	1.769	3.11254
WBGene00000874	cyk-3	ZK328.1	2479.39	1.59644	7.04e-13	3704.4	1200.75	25.8579	10.2729
WBGene00000875	cyk-4	K08E3.6	254.04	-0.396138	0.323162	234.6	340.75	2.90234	4.83418
WBGene00000876	cyl-1	C52E4.6	4225.98	0.331246	0.285292	4869.6	3743.25	81.2798	72.7253
WBGene00000877	cyn-1	Y49A3A.5	1478.52	0.946081	0.00215245	1961.4	973.25	74.1391	42.0189
WBGene00000878	cyn-2	ZK520.5	67.5094	2.04662	1.26e-07	105.8	24.75	3.49136	1.05298
WBGene00000879	cyn-3	Y75B12B.5	3941.61	0.998921	0.00187225	5305.8	2537.5	268.477	152.597
WBGene00000880	cyn-4	F59E10.2	1470.05	0.198869	0.463665	1655.6	1368.5	28.337	28.3647
WBGene00000881	cyn-5	F31C3.1	10611.4	1.51329	7.47e-08	15437.6	5379.25	536.343	209.281
WBGene00000882	cyn-6	F42G9.2	334.263	3.35926	2.68e-33	583	57.5	22.1002	2.57096
WBGene00000883	cyn-7	Y75B12B.2	11067.1	1.80528	5.54e-06	17045.6	4601.25	673.039	203.36
WBGene00000884	cyn-8	D1009.2	833.369	0.961664	0.000511889	1112	540.25	16.1967	9.62713
WBGene00000885	cyn-9	T27D1.1	52.8015	-1.29216	0.00286824	33.8	89.25	0.847568	2.6147
WBGene00000886	cyn-10	B0252.4	135.227	0.522979	0.113974	160	111.5	9.53439	8.19783
WBGene00000887	cyn-11	T01B7.4	438.643	0.927737	0.0328105	561	309.25	23.8591	14.3824
WBGene00000888	cyn-12	C34D4.12	301.601	0.407351	0.249644	357.4	254.25	14.8864	12.827
WBGene00000889	cyn-13	Y116A8C.34	1766.46	0.472849	0.081116	2121.8	1472	53.8209	43.2031
WBGene00000890	sig-7	F39H2.2	738.1	1.40318	1.51e-10	1065.2	400.75	19.1874	8.89707
WBGene00000891	cyn-15	Y87G2A.6	538.717	0.250143	0.320944	608.6	525	7.37852	7.28975
WBGene00000892	cyn-16	Y17G7B.9	1833.54	0.126477	0.794768	2017.4	1782.25	32.7537	34.1685
WBGene00000894	dab-1	M110.5	6102.74	-0.883804	0.000720443	4677.4	8249.5	63.0475	130.378
WBGene00000896	dad-1	F57B10.10	1403.65	-0.114996	0.824778	1393.4	1458.75	77.4686	89.7169
WBGene00000897	daf-1	F29C4.1	2031.94	0.676914	0.00603392	2556.6	1528	27.7212	19.325
WBGene00000898	daf-2	Y55D5A.5	6158.2	-1.98597	3.09e-10	2860.2	10420	13.4486	63.9156
WBGene00000899	daf-3	F25E2.5	3055.77	-0.276201	0.173927	2946	3435.75	27.9368	39.8923
WBGene00000900	daf-4	C05D2.1	3279.22	-1.51314	4.54e-09	1909.4	5202	20.0667	59.5142
WBGene00000901	daf-5	W01G7.1	12381.2	-2.37652	2.41e-13	4542.8	21767	49.8625	281.843
WBGene00000904	daf-8	R05D11.1	964.372	0.133543	0.608365	1063	905	15.5141	16.4078
WBGene00000908	daf-12	F11A1.3	1168.61	0.777639	0.0448072	1516.8	835	11.6392	7.81587
WBGene00000910	daf-14	F01G10.8	1939.36	-0.946199	0.00282037	1419.6	2581	32.8365	69.8736
WBGene00000911	daf-15	C10C5.6	5474.67	0.237083	0.629501	6319.6	5027.5	28.6851	29.1436
WBGene00000912	daf-16	R13H8.1	7110.78	-2.58052	1.41e-11	2343	12971.8	26.6758	199.095
WBGene00000913	daf-18	T07A9.6	642.083	0.0285025	0.931309	687.6	668	5.45905	6.18918
WBGene00000914	daf-19	F33H1.1	996.025	-2.5806	5.39e-38	329.2	1876.75	3.23248	21.651
WBGene00000915	daf-21	C47E8.5	54278.1	2.92653	2.44e-29	93225.8	12249	1119.61	166.333
WBGene00000917	daf-25	Y48G1A.3	258.233	0.698438	0.091153	329.6	198.75	6.77442	4.92708
WBGene00000923	daf-31	K07H8.3	1734.97	0.831606	0.00852501	2231.8	1228.25	77.7006	49.4838
WBGene00000928	dao-2	M03A1.7	13.4013	2.09255	0.0627832	20.4	4	1.04483	0.380943
WBGene00000929	dao-3	K07E3.3	6628.71	5.26143	8.78e-62	12167.4	343.25	293.327	8.41825
WBGene00000931	dao-5	C25A1.10	16031.9	2.391	3.81e-29	26287.8	4806.25	221.73	48.2338
WBGene00000932	dao-6	T05G5.12	82.3485	-1.97764	0.00651643	38	130.75	2.69332	12.0218
WBGene00000933	dap-3	C14A4.2	726.842	0.254383	0.362612	821	660.5	17.2604	16.5914
WBGene00000935	daz-1	F56D1.7	76.0129	-2.88823	4.13e-06	21	179.75	0.337672	2.78343
WBGene00000936	dbl-1	T25F10.2	80.5758	0.31003	0.703696	96.2	78.75	1.51978	1.57949
WBGene00000937	dbr-1	C55B7.8	485.769	1.00959	3.9e-05	661.2	328.75	10.8029	6.32945
WBGene00000938	dcp-66	C26C6.5	2641.61	-2.05674	1.14e-10	1185.4	4471.75	8.84718	42.192
WBGene00000939	dcr-1	K12H4.8	1405.54	-0.0188932	0.968001	1493.4	1477	6.72477	8.36177
WBGene00000940	dcs-1	Y113G7A.9	540.667	0.131438	0.673142	585.2	527.5	17.2884	17.0066
WBGene00000941	ddp-1	Y39A3CR.4	1099.57	0.952708	0.00653396	1455.2	739.75	97.2414	56.7859
WBGene00000942	deb-1	ZC477.9	6975.84	-2.00942	2e-13	3154.6	11594.2	27.6584	126.315
WBGene00000958	dgk-1	C09E10.2	2373.49	-5.2441	7.21e-59	145.6	5010	1.37731	52.3045
WBGene00000959	dgk-2	F46H6.2	2929.44	-3.06952	4.9e-34	723.8	5938.25	10.7438	83.8317
WBGene00000961	dgn-1	T21B6.1	3703.36	4.83855	1.01e-42	6836.8	258	74.5181	3.28485
WBGene00000962	dhc-1	T21E12.4	3757.1	0.18138	0.711331	4256.2	3681.25	8.15889	8.79416
WBGene00000963	dhp-1	R06C7.3	151.124	-1.76661	0.00769319	74.4	238.25	1.42245	5.29534
WBGene00000964	dhp-2	C47E12.8	170.991	-0.942016	0.0552926	129.6	262.25	2.2509	5.25994
WBGene00000965	dhs-1	C01G8.3	1521.64	0.100629	0.745919	1627.6	1510.25	34.9501	37.3559
WBGene00000966	dhs-2	F55A12.4	70.8364	-3.66149	7.51e-09	12.4	157.5	0.321353	3.94659
WBGene00000967	dhs-3	T02E1.5	90.1415	-2.89327	9.65e-06	25	188.25	0.736262	5.42867
WBGene00000969	dhs-5	F56D1.5	132.917	1.17524	0.0599915	183.2	83.25	4.182	2.22168
WBGene00000970	dhs-6	C17G10.8	1010.61	1.56603	6.77e-12	1489.6	503.5	27.2539	10.8886
WBGene00000973	dhs-9	Y32H12A.3	1489.57	-1.78761	2.08e-05	738.2	2493	19.2729	70.9643
WBGene00000974	dhs-11	Y39A1A.11	26.8465	-2.37678	0.000250628	9.8	55.5	0.256131	1.76264
WBGene00000975	dhs-12	K08F4.9	586.385	-4.72804	5.51e-30	49.6	1317.75	1.85914	51.3287
WBGene00000976	dhs-13	F36H9.3	545.208	0.486093	0.147763	656.2	482	13.3285	11.1387
WBGene00000977	dhs-14	R05D8.8	89.4973	-3.35391	1.17e-06	18.8	194.25	0.641094	5.86656
WBGene00000978	dhs-15	R05D8.10	89.6674	-0.644663	0.182996	76.6	122	2.28268	4.41651
WBGene00000980	dhs-17	F29G9.6	1525.03	-4.59189	1.25e-55	143.8	3382.75	3.65729	95.3661
WBGene00000981	dhs-18	C45B11.3	105.027	-3.00791	1.3e-08	27.4	211.75	0.786438	6.6424
WBGene00000982	dhs-19	T11F9.11	1271.06	4.67201	2.87e-24	2284.8	90	54.546	2.81835
WBGene00000983	dhs-20	F35B12.2	89.0898	-4.05703	2.51e-09	12	206	0.288683	4.19287
WBGene00000984	dhs-21	R11D1.11	146.136	-1.31249	0.0054027	90.8	231.75	3.169	8.51262
WBGene00000985	dhs-22	C15H11.4	1488.11	0.527277	0.0538437	1798	1245.25	41.7196	32.7668
WBGene00000986	dhs-23	R08H2.1	51.5912	1.80684	0.0305455	77.6	20.5	2.09665	0.720048
WBGene00000987	dhs-24	Y60A3A.10	1620.6	0.707803	0.00600387	2048.4	1234.25	28.2962	19.6439
WBGene00000988	dhs-25	F09E10.3	1774.32	1.74368	1.16e-07	2675	773.5	71.026	23.2
WBGene00000990	dhs-27	C04F6.5	26.5888	2.25793	0.000446503	41.2	8.75	1.1389	0.385465
WBGene00000991	dhs-28	M03A8.1	470.292	-3.02338	8.19e-10	117.6	960.25	2.47246	20.3671
WBGene00000992	dhs-29	F27D9.6	108.299	-1.16463	0.00365759	74.4	157.25	1.42886	3.43779
WBGene00000993	dhs-30	T25G12.7	2045.09	-1.61535	0.00866475	1117.2	3359	30.8686	103.978
WBGene00000994	dic-1	F08B4.1	589.311	1.16179	3.29e-05	818.4	362	7.31876	3.9341
WBGene00000995	die-1	C18D1.1	982.484	3.74726	8.5e-10	1743.6	143.5	17.0707	1.71969
WBGene00000996	dif-1	F49E8.5	2648.32	3.48081	1.37e-64	4637.6	413.75	112.284	11.5553
WBGene00000998	dig-1	K07E12.1	184107	-7.36454	8.62e-75	2709	375944	1.64571	286.599
WBGene00001000	dim-1	C18A11.7	1748.67	-0.659259	0.0517079	1478.8	2245.25	25.4266	46.871
WBGene00001001	dis-3	C04G2.6	2290.32	1.05969	0.000252925	3132.4	1419.75	27.7718	14.966
WBGene00001002	div-1	R01H10.1	126.59	-0.736947	0.145728	103.6	196.75	1.29169	2.67626
WBGene00001005	dlc-1	T26A5.9	5785.5	1.70107	7.76e-13	8721.4	2648	395.227	138.984
WBGene00001006	dlg-1	C25F6.2	976.465	-0.436916	0.199554	901	1233.5	6.42093	10.0668
WBGene00001007	dli-1	C39E9.14	2616.48	0.892544	6.29e-05	3417.6	1787.25	61.85	37.9552
WBGene00001008	dlk-1	F33E2.2	1613.66	-1.30731	2.27e-08	1017.4	2510.25	9.71808	29.276
WBGene00001016	dna-2	F43G6.1	194.839	-0.4318	0.40334	181.2	272.25	1.35258	2.49999
WBGene00001017	dnc-1	ZK593.5	3563.02	-0.164055	0.648331	3649	3776	22.0369	28.263
WBGene00001018	dnc-2	C28H8.12	1368.27	0.0606054	0.864733	1443	1351.5	33.6285	36.2241
WBGene00001019	dnj-1	B0035.14	1600.8	-0.511972	0.0321934	1427.4	1906.5	24.9234	40.5171
WBGene00001020	dnj-2	B0035.2	211.924	0.0260817	0.959922	220.4	211.75	5.19529	5.96389
WBGene00001021	dnj-3	C01G10.12	71.3339	-0.350617	0.354894	66.8	87	2.73607	3.95779
WBGene00001022	dnj-4	C01G8.4	276.319	0.285095	0.380052	313.8	266.25	7.95546	7.82773
WBGene00001023	dnj-5	C04A2.7	5363.11	-1.08455	2.35e-05	3748.2	7640	31.8983	78.2559
WBGene00001025	dnj-7	C55B6.2	2236.95	0.562672	0.0210579	2751	1785	37.8199	28.3524
WBGene00001026	dnj-8	C56C10.13	3789.56	0.542855	0.006139	4661.6	3077.5	44.7987	35.7085
WBGene00001027	dnj-9	F11G11.7	889.276	0.727493	0.00535971	1145.4	657.5	13.5438	9.67647
WBGene00001028	dnj-10	F22B7.5	1110.84	-0.0844263	0.816293	1125.4	1190.25	18.9961	22.2038
WBGene00001029	dnj-11	F38A5.13	471.575	0.0492192	0.917932	499	479.75	6.84479	7.8534
WBGene00001030	dnj-12	F39B2.10	7728.99	1.60876	5.04e-09	11571.8	3716	148.485	53.9309
WBGene00001031	dnj-13	F54D5.8	13530.8	1.23117	0.000138158	19440.6	7789	368.567	172.081
WBGene00001032	dnj-14	K02G10.8	2016.99	0.219332	0.537572	2267	1873.25	58.0486	53.044
WBGene00001033	dnj-15	K08D10.2	371.453	0.445817	0.0981644	440	319.25	17.0936	14.507
WBGene00001034	dnj-16	R74.4	977.33	1.33188	9.11e-09	1382.2	549	25.4357	11.7079
WBGene00001035	dnj-17	T03F6.2	1347.3	2.32806	7.45e-19	2163.8	440.75	36.6447	8.94836
WBGene00001036	dnj-18	T04A8.9	460.801	-0.699696	0.171456	378	598	15.5969	28.6324
WBGene00001037	dnj-19	T05C3.5	6450.55	1.19999	1.84e-05	9074	3805	159.879	76.8101
WBGene00001038	dnj-20	T15H9.7	2050.43	-1.71444	1.77e-10	1079	3352.25	16.4476	66.1824
WBGene00001039	dnj-21	T19B4.4	344.269	0.484349	0.0528114	408.6	287	21.2493	17.1286
WBGene00001040	dnj-22	T23B12.7	412.627	-0.402812	0.275126	371.8	499	9.11082	13.9481
WBGene00001041	dnj-23	T24H10.3	801.381	1.43605	6.71e-08	1141.2	418	31.2044	13.3503
WBGene00001042	dnj-24	W03A5.7	308.042	1.54036	5.49e-06	466.2	168	15.0416	6.02211
WBGene00001043	dnj-25	W07A8.3	827.278	-0.703042	0.0241554	681.4	1040	7.48599	13.9846
WBGene00001044	dnj-26	Y39C12A.8	26.0503	-3.58847	2.63e-07	4.4	63.75	0.130047	1.61811
WBGene00001045	dnj-27	Y47H9C.5	996.816	1.55909	2.13e-11	1483.8	495	15.514	6.38543
WBGene00001046	dnj-28	Y54E10BL.4	42.9181	-2.70337	1.52e-05	13	97.5	0.165641	1.61859
WBGene00001047	dnj-29	Y63D3A.6	3852.62	0.188265	0.478717	4295.8	3601	44.3357	43.3747
WBGene00001048	dnj-30	Y71F9B.16	354.438	1.06279	0.000702195	477	233.25	16.5673	9.19458
WBGene00001049	dog-1	F33H2.1	180.368	-1.68316	0.000142172	97	350.5	0.794529	3.45112
WBGene00001050	dom-3	F54C1.2	723.939	1.87393	4.24e-14	1121.2	317	20.4865	6.8545
WBGene00001051	cks-1	C09G4.3	345.889	1.34379	0.000573342	496.6	215.5	19.3848	9.62235
WBGene00001052	dop-1	F15A8.5	43.1706	-1.93858	0.000137413	20	79	0.430118	1.6524
WBGene00001053	dop-2	K09G1.4	39.8737	-1.87032	0.00557978	19.8	69.5	0.237977	1.00502
WBGene00001054	dpf-1	T23F1.7	3704.16	-7.86904	2.74e-49	37.4	8262.5	0.475609	104.999
WBGene00001055	dpf-2	C27C12.7	8831.92	-7.50695	1.58e-50	114.8	19378	1.40526	242.165
WBGene00001056	dpf-3	K02F2.1	2294.54	0.377583	0.170294	2715	2054.5	23.5954	21.9894
WBGene00001057	dpf-4	F01F1.5	1591.91	1.77781	3.97e-11	2438	731.75	32.5067	10.9808
WBGene00001058	dpf-5	R11E3.8	2702.24	-0.257837	0.276437	2625	3046.75	29.9521	40.3712
WBGene00001060	dpf-7	R11E3.7	1323.8	1.11506	1.13e-06	1830.4	830.25	21.5512	12.1939
WBGene00001061	dpl-1	T23G7.1	356.435	0.901176	0.0344719	473	281.25	6.12844	4.24972
WBGene00001063	dpy-1	M01E10.2	155.622	6.35698	2.97e-08	292.4	4.5	1.99862	0.0460809
WBGene00001064	dpy-2	T14B4.6	45.7445	3.08892	0.0404937	77.6	7.25	1.75535	0.211163
WBGene00001067	dpy-5	F27C1.8	1863.02	-5.12091	6.69e-40	125.6	4200.5	3.72476	146.384
WBGene00001073	dpy-11	F46E10.9	2759.83	-0.42158	0.400404	2522.6	3270.5	53.2272	76.7101
WBGene00001075	dpy-14	H27M09.4	242.344	2.89938	8.15e-09	410.6	48.25	9.80641	1.49317
WBGene00001076	dpy-17	F54D8.1	578.075	3.40862	4.43e-15	1020.6	85.5	23.9471	2.49009
WBGene00001077	dpy-18	Y47D3B.10	3006.29	1.14573	0.00781761	4149.6	1785.75	60.3131	30.694
WBGene00001078	dpy-19	F22B7.10	249.386	2.00723	1.74e-08	390.4	95.5	4.80489	1.34702
WBGene00001080	dpy-21	Y59A8B.1	6720.75	-0.482618	0.155266	6155.4	7740.25	29.6159	46.7315
WBGene00001081	dpy-22	F47A4.2	4186.32	0.149704	0.851414	4931	4063	11.7266	12.8307
WBGene00001082	dpy-23	R160.1	3899.04	-0.078786	0.821238	4017.2	3970.75	54.4948	63.6656
WBGene00001085	dpy-26	C25G4.5	1798.52	0.747024	0.0102269	2309.2	1337.5	15.4582	10.9596
WBGene00001086	dpy-27	R13G10.1	5016.34	0.985114	0.00127589	6840.8	3220.25	38.3225	22.7739
WBGene00001087	dpy-28	Y39A1B.3	9481.23	1.48596	1.62e-07	14177.6	4816	75.84	30.9468
WBGene00001088	dpy-30	ZK863.6	2674.61	0.150607	0.602524	2935.2	2539.75	130.153	130.644
WBGene00001089	dre-1	K04A8.6	1373.97	-3.21437	2.14e-20	307.6	2677.5	2.59591	26.4633
WBGene00001090	drh-1	F15B10.2	401.593	0.450354	0.309875	489.2	370.5	3.62592	3.58167
WBGene00001091	drh-2	C01B10.1	1460.73	1.02962	0.116564	2049.4	1049.5	15.5619	10.0637
WBGene00001092	dro-1	F53A2.5	115.886	-0.596652	0.141355	100.4	158.5	3.93563	7.15715
WBGene00001093	drp-1	T12E12.4	2336.1	0.0441669	0.888506	2484	2316	27.2132	29.7754
WBGene00001094	dars-1	B0464.1	3948.12	0.23518	0.523807	4401.8	3607	68.6714	64.1248
WBGene00001095	dars-2	F10C2.6	274.588	-0.271938	0.358051	264.8	333.25	3.77982	5.40993
WBGene00001099	dsc-4	K02D7.4	125.927	-4.55404	2.13e-28	12	288.75	0.157036	3.1396
WBGene00001101	dsh-1	C34F11.9	2898.45	-1.73401	1.16e-16	1507.8	4699.25	14.8951	59.9989
WBGene00001102	dsh-2	C27A2.6	276.763	0.677244	0.0344719	359.2	224.75	4.01306	2.99844
WBGene00001105	dsl-3	Y41D4B.10	23.2642	1.5813	0.048325	36	10.25	1.00266	0.48161
WBGene00001110	duo-1	F38B7.5	91.4994	-1.59904	0.00167785	52.6	173.75	0.564312	1.96219
WBGene00001112	duo-3	Y106G6H.12	579.94	1.71109	8.16e-05	884.2	286	8.23251	3.42213
WBGene00001113	dur-1	F25H8.5	768.793	-0.958935	0.0224203	575	1064.25	12.0048	26.4245
WBGene00001115	dyb-1	F47G6.1	1308.14	-3.78473	3.03e-53	207.6	2729.5	1.85581	30.9373
WBGene00001116	dyc-1	C33G3.1	440.61	-1.69396	4.21e-05	237.6	753.5	2.07678	7.92951
WBGene00001119	dyf-3	C04C3.5	20.0851	-1.9217	0.00122148	9.6	39	0.279753	1.11945
WBGene00001130	dyn-1	C02C6.1	3230	-0.434417	0.0576984	2943	3778.25	24.6157	37.2762
WBGene00001131	dys-1	F15D3.1	1121.08	-1.68591	0.00147335	614.8	2002.5	3.76683	10.1055
WBGene00001132	alp-1	T11B7.4	414.44	-0.735825	0.00725322	339.6	561.5	3.58293	6.73919
WBGene00001134	eat-3	D2013.5	1961.3	0.128732	0.674885	2162.6	1847.5	17.4763	18.6059
WBGene00001135	eat-4	ZK512.6	175.266	-0.844322	0.0307483	136.4	232.75	1.76328	3.7233
WBGene00001137	eat-6	B0365.3	57043.9	-2.01425	7.14e-09	25331	98150.8	217.331	947.111
WBGene00001145	eat-16	C16C2.2	4997.93	-2.39571	5.2e-17	1817.4	8644.75	20.5137	119.377
WBGene00001147	eat-18	Y105E8A.7	18.5246	-4.90668	2.79e-09	1.4	36.5	0.174077	2.25407
WBGene00001148	eat-20	H30A04.1	1746.44	-4.51917	9.41e-64	172.6	3833.25	1.53367	37.8156
WBGene00001149	bcat-1	K02A4.1	3358.52	-1.66536	3.64e-09	1816.6	5475.75	26.3475	94.9634
WBGene00001151	ech-2	F38H4.8	478.493	-0.447578	0.357767	427.2	562	11.5407	17.0313
WBGene00001152	ech-3	F43H9.1	372.841	2.229	5.84e-09	598.2	134.75	17.2532	4.20111
WBGene00001153	ech-4	R06F6.9	391.103	0.92171	0.00407216	515.2	270.75	9.74491	6.0716
WBGene00001154	ech-5	F56B3.5	244.543	-0.350079	0.230441	228.8	275.5	4.78875	7.22221
WBGene00001155	ech-6	T05G5.6	2963.77	0.714621	0.0203295	3705	2235.25	88.9723	61.1251
WBGene00001156	ech-7	Y105E8A.4	158.551	-4.43305	3.47e-12	17	360.25	0.545314	13.7012
WBGene00001157	ech-8	F01G10.2	51.9274	-2.7354	0.00243499	15.2	102.25	0.42032	2.48619
WBGene00001159	eff-1	C26D10.5	57.756	-2.06197	0.000259273	25.2	112.75	0.325999	1.7497
WBGene00001160	efk-1	F42A10.4	33622.2	1.29365	0.0077154	48231.8	18941	483.387	210.658
WBGene00001161	efl-1	Y102A5C.18	266.788	0.508033	0.206079	327.2	236.75	6.19385	5.49829
WBGene00001162	efl-2	Y48C3A.17	779.052	0.621622	0.0620639	983.8	628.5	20.1589	15.5347
WBGene00001163	efn-2	C43F9.8	111.564	-1.64946	0.00013052	60	186	1.86524	5.90156
WBGene00001165	efn-4	F56A11.3	64.5124	0.538955	0.22209	79	55.75	1.66017	1.33753
WBGene00001166	eftu-2	ZK328.2	1399.8	1.03655	0.00134395	1887.8	922.25	17.0717	9.79467
WBGene00001167	eef-2	F25H5.4	234542	2.46801	5.55e-31	382072	69331.5	3769.78	793.114
WBGene00001168	eef-1A.1	F31E3.5	404811	2.43514	3.55e-33	658734	122222	11632.2	2520.08
WBGene00001169	eef-1A.2	R03G5.1	58057.4	2.36855	6.38e-15	94209.4	17442.2	1359.99	287.625
WBGene00001170	egl-1	F23B12.9	45.8627	2.84791	3.78e-07	79.8	11.5	3.93694	0.593822
WBGene00001171	egl-2	F16B3.1	7804.79	-8.20601	2.05e-65	65	16838.8	0.603464	172.357
WBGene00001172	egl-3	C51E3.7	5259.6	-1.18492	0.0567291	3542.4	8517.75	37.5588	108.495
WBGene00001173	egl-4	F55A8.2	19804.7	-0.61764	0.00652436	16952.4	24445.5	153.457	264.1
WBGene00001174	egl-5	C08C3.1	24.9471	-1.82944	0.00422916	12.2	47.5	0.371596	1.42808
WBGene00001177	egl-8	B0348.4	10767.7	1.1997	3.63e-09	15262.2	6469	87.7158	44.1301
WBGene00001178	egl-9	F22E12.4	3040.86	-1.58657	4.57e-07	1709.2	4858.5	22.3689	69.1123
WBGene00001179	egl-10	F28C1.2	2835.17	-1.8844	3.24e-10	1358.8	4469.75	16.9336	69.9675
WBGene00001182	egl-13	T22B7.1	150.564	0.724066	0.184237	187.2	119.75	3.01469	2.14472
WBGene00001184	egl-15	F58A3.2	1047.61	3.40543	2.23e-07	1895.8	190.5	12.9373	1.7217
WBGene00001186	egl-18	F55A8.1	2593.23	-4.83464	3.02e-47	207.2	5448.5	3.82254	123.298
WBGene00001187	egl-19	C48A7.1	5265.62	-4.81028	2.32e-29	431	10557.2	2.51632	78.7476
WBGene00001188	egl-20	W08D2.1	72.3305	-1.98144	1.2e-06	33	136.25	0.474538	2.084
WBGene00001189	egl-21	F01D4.4	3144.02	-2.56852	7.67e-07	1047.2	6408.5	16.5787	122.9
WBGene00001190	egl-23	Y37A1B.11	4511.72	-8.16184	2.48e-56	38	10022.2	0.56722	157.37
WBGene00001193	egl-26	C23H3.1	268.624	0.346513	0.350021	308.4	238.5	6.56045	5.55145
WBGene00001194	egl-27	C04A2.3	7181.14	-0.739685	0.00720089	5804	8952.75	62.9475	87.0706
WBGene00001196	egl-30	M01D7.7	6321.27	-1.34342	3.51e-06	3987.8	9283.5	49.4385	138.006
WBGene00001204	egl-38	C04G2.7	22.9035	-0.825377	0.306646	18.2	31.25	0.474627	1.11012
WBGene00001207	egl-43	R53.3	9993.7	6.5211	1.23e-28	18784.2	252.75	300.871	4.82156
WBGene00001208	egl-44	F28B12.2	505.657	0.450064	0.0342302	603.2	436	7.9166	6.89728
WBGene00001209	egl-45	C27D11.1	4928.48	0.794136	0.000156159	6389.2	3563.75	48.2757	31.7858
WBGene00001211	egl-47	C50H2.2	72.0676	-5.17166	4.51e-09	4.6	181	0.104528	3.50752
WBGene00001214	ego-1	F26A3.3	206.632	-0.791181	0.142325	171.4	315.75	0.865836	1.89783
WBGene00001215	ego-2	Y53H1C.2	1746.68	-0.276894	0.299007	1708.8	1994.25	9.05054	12.9811
WBGene00001223	ehn-3	ZK616.10	508.684	8.15425	8.23e-13	934.2	4.25	25.8867	0.213629
WBGene00001224	ehs-1	ZK1248.3	1280.61	0.191522	0.495242	1412.4	1196.25	13.52	13.5172
WBGene00001225	eif-3.B	Y54E2A.11	9170.53	1.57795	3.5e-11	13508.8	4444.5	144.774	55.1349
WBGene00001226	eif-3.C	T23D8.4	2638.24	1.063	8.99e-05	3578	1645	32.675	17.6484
WBGene00001227	eif-3.D	R08D7.3	2525.32	-0.684558	0.075189	2066.8	3182	31.5575	55.0035
WBGene00001228	eif-3.E	B0511.10	7163.81	1.55652	1.35e-09	10423.6	3507.25	166.622	64.2982
WBGene00001229	eif-3.F	D2013.7	7449.53	1.57961	2.39e-10	11042	3529.25	236.689	89.281
WBGene00001230	eif-3.G	F22B5.2	4776.53	1.34834	1.82e-07	6747	2660.25	161.971	72.2012
WBGene00001231	eif-3.H	C41D11.2	1658.27	1.37455	1.19e-07	2375.2	890	44.2604	19.3182
WBGene00001232	eif-3.I	Y74C10AR.1	5381.76	1.48097	2.49e-10	7792.6	2733.75	169.143	69.6407
WBGene00001233	eif-3.K	T16G1.11	1538.69	0.359207	0.33763	1764.6	1346	56.3493	48.4544
WBGene00001234	eif-6	C47B2.5	2387.27	1.28898	0.000124224	3384.8	1350.25	95.1561	42.463
WBGene00001235	elb-1	Y41C4A.10	777.048	0.596895	0.0469967	959.8	609.5	48.4129	36.6088
WBGene00001236	elc-1	Y82E9BR.15	1566.73	-0.2086	0.563666	1552.8	1702	72.6766	100.588
WBGene00001239	elo-1	F56H11.4	3904.9	1.28887	4.12e-05	5509.8	2322.75	140.898	67.921
WBGene00001240	elo-2	F11E6.5	2450.99	0.828016	0.00195633	3170.6	1758	82.2886	51.7929
WBGene00001241	elo-3	D2024.3	2285.96	1.73871	9.19e-07	3424	1005.75	87.5751	30.7155
WBGene00001242	elo-4	C40H1.4	39.0727	0.32178	0.563927	43.8	33.5	1.6001	0.848302
WBGene00001243	elo-5	F41H10.7	207.099	-3.54957	2.93e-09	37.8	462	1.14918	14.3992
WBGene00001244	elo-6	F41H10.8	304.359	0.225972	0.61591	337.6	298.25	9.94939	10.0192
WBGene00001249	elt-1	W09C2.1	49.728	-0.986874	0.108037	37.8	77	0.737446	1.5323
WBGene00001250	elt-2	C33D3.1	502.372	2.64433	2.17e-05	828	141.25	13.7861	3.10835
WBGene00001251	elt-3	K02B9.4	154.811	-0.761238	0.0732175	124.6	210.75	3.0213	5.84041
WBGene00001253	elt-6	F52C12.5	1930.6	-5.23042	1.63e-66	119.2	4302.5	2.31712	95.8206
WBGene00001258	emb-4	Y80D3A.2	1999.35	0.935628	0.000306595	2687.6	1374.75	16.5361	10.122
WBGene00001259	emb-5	T04A8.14	3929.18	0.682785	0.0124812	5003.2	2987.25	27.5482	20.1225
WBGene00001262	emb-8	K10D2.6	2318.15	0.0906555	0.865134	2509.2	2293.75	29.965	29.9415
WBGene00001263	emb-9	K04H4.1	180218	-6.74784	3.52e-41	3970.2	388178	19.6781	2245.96
WBGene00001281	emb-27	F10B5.6	405.107	0.236824	0.472906	456.2	407.75	6.08554	6.39423
WBGene00001284	emb-30	F54C8.3	2109.44	1.23624	0.000344437	3057	1232.5	21.7741	10.9509
WBGene00001303	emo-1	F32D8.6	1686.46	0.1169	0.781755	1827.2	1586.75	108.668	110.287
WBGene00001309	emr-1	M01D7.6	679.983	0.404257	0.172461	794.8	577.75	32.075	27.1179
WBGene00001320	ent-1	ZK809.4	1146.18	1.09883	0.000984258	1575	792	25.5296	15.2075
WBGene00001324	eor-1	R11E3.6	1446.21	0.674155	0.00942216	1838.8	1139	20.1522	14.5311
WBGene00001325	eor-2	C44H4.7	2986.79	0.908907	0.00235848	3983.4	1979.75	41.9079	26.2882
WBGene00001328	epi-1	K08C7.3	27315.1	-7.11555	5.61e-89	465.8	56350.8	0.594025	170.567
WBGene00001329	epn-1	T04C10.2	6658.23	-0.0125447	0.972585	6980.6	6659	91.051	100.55
WBGene00001330	eps-8	Y57G11C.24	1061.87	-0.549796	0.242134	921.4	1366	10.7605	17.8005
WBGene00001331	erd-2	F09B9.3	2258.05	-0.880706	0.00935224	1730.6	3049.25	29.4731	47.2024
WBGene00001332	eri-1	T07A9.5	456.166	0.647	0.0448012	573.2	382.5	8.39017	6.61251
WBGene00001333	erm-1	C01G8.5	2832.36	0.362209	0.155214	3282	2655.25	37.8718	35.4028
WBGene00001334	ero-1	Y105E8B.8	1301.57	0.733832	0.000762376	1674.8	1016	26.8954	19.426
WBGene00001335		F35A5.8	617.639	-1.40882	3.99e-06	374.6	962	7.58679	22.7251
WBGene00001336	qars-1	Y41E3.4	4488.94	1.89967	1.98e-20	6957.2	1859.5	78.3576	25.0832
WBGene00001337	ears-1	ZC434.5	5076.4	0.888896	5.97e-05	6681.4	3513.5	51.1815	32.0721
WBGene00001338	ears-2	T07A9.2	551.838	-0.34542	0.211466	511.8	639.75	8.82047	13.4026
WBGene00001340	etr-1	T01D1.2	15361	-3.31182	1.55e-37	3241.8	29829.2	40.23	475.583
WBGene00001345	fos-1	F29G9.4	3249.99	1.60056	7.87e-12	4888.2	1519	101.952	39.1789
WBGene00001352	evl-14	H38K22.1	1811.72	0.415447	0.322898	2163	1537.75	11.6468	10.5152
WBGene00001358	evl-20	F22B5.1	299.748	0.835622	0.00649385	385.2	213.75	16.0058	10.8002
WBGene00001365	exc-4	Y105E8A.22	234.222	2.85101	6.45e-09	399.8	63.5	10.4126	1.88385
WBGene00001366	exc-5	C33D9.1	499.161	2.07174	0.000112998	802.8	195.5	7.38526	2.35316
WBGene00001368	exc-7	F35H8.5	1746.19	-4.14187	4.08e-55	221	3659.5	2.92702	57.4027
WBGene00001371	exl-1	F26H11.5	1055.48	-2.52745	1e-10	349.8	1961.5	12.4609	72.4998
WBGene00001372	exo-3	R09B3.1	34.2445	-0.106127	0.872711	34.6	43.25	1.01815	1.3998
WBGene00001374	exp-2	F12F3.1	83.5451	-1.1867	0.0104275	56.6	132	0.942874	2.5276
WBGene00001385	far-1	F02A9.2	31982.5	-3.9425	1.73e-35	4591.4	65751.2	187.406	3115.95
WBGene00001386	far-2	F02A9.3	238.547	-1.5071	2.34e-06	139	387.25	6.25204	20.6746
WBGene00001389	far-5	F15B9.3	20.3663	0.158871	0.826481	22.4	19.75	1.02284	0.94336
WBGene00001390	far-6	W02A2.2	23.6227	-0.164405	0.860353	25	29.75	0.76585	1.09217
WBGene00001391	far-7	K01A2.2	560.828	-0.344653	0.492425	532.4	699.5	26.3932	41.3088
WBGene00001392	far-8	K02F3.3	99.8208	-0.917403	0.134003	79.2	160.5	2.62577	6.29556
WBGene00001393	fat-1	Y67H2A.8	11890.2	4.47684	3.71e-55	21410.8	1014.75	418.172	23.023
WBGene00001394	fat-2	W02A2.1	4817.31	1.2855	2.94e-05	6781	2955.75	142.965	71.8682
WBGene00001395	fat-3	W08D2.4	5846.16	0.611501	0.0254537	7178.8	4787.25	168.177	105.505
WBGene00001396	fat-4	T13F2.1	1346.05	-0.38782	0.0837788	1244.4	1654	23.8624	35.5438
WBGene00001397	fat-5	W06D12.3	111.637	0.493554	0.719418	131.4	91.5	3.42083	3.00699
WBGene00001398	fat-6	VZK822L.1	1866.85	-0.733527	0.08943	1504	2546.75	34.9047	66.8971
WBGene00001401	fbf-1	H12I13.4	41.0598	-4.63423	1.26e-11	3.8	107.5	0.0259354	1.24287
WBGene00001403	fbl-1	F56H11.1	230.504	-1.46147	0.000409582	136	390	1.54312	4.87455
WBGene00001404	fbp-1	K07A3.1	16147.1	-2.10569	0.000916847	6876.6	27250.5	148.003	662.819
WBGene00001405	fce-1	C04F12.10	2635.66	0.0788799	0.797813	2827	2598.25	50.3898	52.8594
WBGene00001406	fce-2	F48F5.5	192.465	-0.598586	0.103652	159.2	243.5	3.45957	6.01459
WBGene00001410	feh-1	Y54F10AM.2	624.534	-3.87027	2.42e-24	95.2	1296.75	1.2011	18.7831
WBGene00001411	fem-1	F35D6.1	2908.11	0.555876	0.0555475	3543.4	2314.75	41.048	31.4633
WBGene00001412	fem-2	T19C3.8	1493.43	0.937253	0.00087134	1990.6	1023.75	29.8811	17.5953
WBGene00001413	fem-3	C01F6.4	122.124	-1.12538	0.00716699	85.8	202.75	0.942772	3.9714
WBGene00001423	fib-1	T01C3.7	9033.59	2.37306	9.47e-11	14740.8	2681.25	342.917	73.5483
WBGene00001425	fis-2	F13B9.8	487.024	-2.26026	1.38e-09	192	882.5	7.71686	41.5234
WBGene00001426	fkb-1	F36H1.1	3190.55	-1.59539	1.84e-08	1750.6	5054.25	60.711	220.234
WBGene00001427	fkb-2	Y18D10A.19	3866.8	1.44548	6.56e-09	5624.8	2038	258.421	106.511
WBGene00001428	fkb-3	C05C8.3	1269.2	0.910927	0.0375252	1633.2	811.25	46.7754	26.7263
WBGene00001429	fkb-4	ZC455.10	800.989	5.34771	2.96e-34	1449.2	38	40.4945	1.28455
WBGene00001430	fkb-5	C50F2.6	12373.2	-6.65763	1.92e-55	281.4	27337.5	8.44669	920.719
WBGene00001431	fkb-6	F31D4.3	6191.07	1.97595	1.48e-08	9907.8	2331.25	176.937	48.4681
WBGene00001432	fkb-7	B0511.1	265.741	5.68193	3.81e-35	482.2	10	12.1162	0.4057
WBGene00001433	fkb-8	Y18D10A.25	459.843	1.69969	1.29e-10	689.2	216.5	13.2815	4.57195
WBGene00001438	fkh-6	B0286.5	87.8401	2.59985	1.04e-08	144.6	23.25	3.52608	0.145505
WBGene00001439	fkh-7	F26D12.1	19484.5	-3.22354	1.51e-23	4387.2	38160	51.3338	523.206
WBGene00001440	fkh-8	F40H3.4	42.5218	-0.960801	0.0151405	31.4	57.75	0.861539	1.90199
WBGene00001441	fkh-9	K03C7.2	3510.72	-3.74792	2.76e-31	571	7569.75	8.69638	133.633
WBGene00001443	fli-1	B0523.5	1052.06	0.437535	0.240915	1280	890	7.52186	6.71638
WBGene00001444	flp-1	F23B2.5	1413.99	-1.37591	0.00273819	870.8	2505.75	35.0381	117.998
WBGene00001445	flp-2	W07E11.3	42.3677	-0.485614	0.469261	39.8	53	1.99151	3.36965
WBGene00001446	flp-3	W07E11.2	107.618	-0.959929	0.0837405	82.2	160	2.76611	6.01198
WBGene00001447	flp-4	C18D1.3	78.8933	-1.24808	0.000687822	52	130.25	2.67072	7.57458
WBGene00001448	flp-5	C03G5.7	693.12	-3.56414	1.89e-15	129	1521.5	6.07416	86.9746
WBGene00001449	flp-6	F07D3.2	172.536	-0.758411	0.136403	142.8	255.25	5.06349	10.5759
WBGene00001450	flp-7	F49E10.3	35.3617	-0.495807	0.307077	31.8	45.5	1.25372	1.93758
WBGene00001451	flp-8	F31F6.4	65.7352	-0.577051	0.158746	58.2	83	2.32298	3.89015
WBGene00001452	flp-9	C36H8.3	990.437	-3.11702	1.78e-07	239	2146.25	8.47167	94.3585
WBGene00001453	flp-10	T06C10.4	4749.82	-3.52916	1.97e-23	881.4	9609.5	34.0862	435.887
WBGene00001454	flp-11	K02G10.4	4112.4	4.52073	1.22e-20	7433.8	391	351.919	20.4694
WBGene00001455	flp-12	C05E11.8	161.405	-0.758241	0.110489	128.6	207.25	5.6968	11.8071
WBGene00001456	flp-13	F33D4.3	82.9467	-0.49193	0.422202	73.8	111.25	2.44357	4.51917
WBGene00001457	flp-14	Y37D8A.15	189.209	-0.933924	0.046624	141.6	280	4.1022	9.75238
WBGene00001458	flp-15	ZK525.1	191.402	-0.600728	0.145303	163.2	258	9.3802	18.5963
WBGene00001459	flp-16	F15D4.8	1357.16	-4.54658	2.35e-76	132	3074.5	5.83088	163.444
WBGene00001460	flp-17	C52D10.11	138.208	-1.03423	0.0225793	102.6	182.75	3.84257	8.8126
WBGene00001461	flp-18	Y48D7A.2	370.236	-1.12266	0.025554	262	580	8.38151	22.4713
WBGene00001462	flp-19	M79.4	126.651	-0.662902	0.118077	105.2	155	5.14638	9.28463
WBGene00001463	flp-20	E01H11.3	35.5194	-0.535992	0.316096	31	48	1.76812	2.85076
WBGene00001464	flp-21	C26F1.10	132.968	-1.15601	4.31e-05	91.8	199	5.43229	13.8636
WBGene00001470	baz-2	ZK783.4	732.896	-4.94222	1.17e-23	54.4	1473	0.386494	11.8109
WBGene00001475	fmi-1	F15B9.7	179.441	-3.31276	1.14e-07	38.2	380.75	0.188159	1.82883
WBGene00001476	fmo-1	K08C7.2	652.334	-3.84651	1.53e-11	101.6	1464.25	1.45533	21.984
WBGene00001477	fmo-2	K08C7.5	241.947	-0.0676068	0.947338	246.6	252.75	4.15588	4.25495
WBGene00001478	fmo-3	Y39A1A.19	111.534	-0.0722454	0.935158	111.8	110.75	2.00333	2.1212
WBGene00001479	fmo-4	F53F4.5	1262.62	0.388559	0.420229	1482.6	1061.5	20.1492	16.7794
WBGene00001480	fmo-5	H24K24.5	10118.5	5.42898	2.38e-129	18804.2	447.5	341.683	10.0407
WBGene00001481	fog-1	Y54E10A.4	28.9124	-3.58436	5.49e-06	5.2	72.25	0.202378	1.44865
WBGene00001482	fog-2	Y113G7B.5	40.3762	-4.5082	2.92e-09	4.2	100.75	0.122884	2.57176
WBGene00001484	fox-1	T07D1.4	267.029	-1.40611	0.0280035	162.2	470.25	2.48416	7.89399
WBGene00001485	fre-1	Y113G7A.8	743.057	-0.00280479	0.99332	786.4	790.5	11.2185	12.7197
WBGene00001486	frh-1	F59G1.7	347.095	-1.32545	0.000613059	215.8	525.5	8.37081	23.2737
WBGene00001488	frm-1	ZK270.2	15576.7	-0.119683	0.829226	16243	14945.2	108.387	56.5607
WBGene00001489	frm-2	T04C9.6	565.899	2.06818	3.91e-07	888.4	224.25	13.2586	3.80117
WBGene00001490	frm-3	H05G16.1	1531.43	-5.28851	5.7e-23	93.6	3264.75	0.639777	26.4849
WBGene00001491	frm-4	C24A11.8	2540.15	-2.45937	3.19e-18	901.2	4674.5	10.0846	61.2828
WBGene00001492	frm-5.1	Y38C1AB.8	3246.43	-5.60338	1.1e-49	155.2	7101.75	0.652239	34.5451
WBGene00001493	frm-7	C51F7.1	1725.22	0.839376	0.0196252	2284	1271.75	17.5567	11.8912
WBGene00001494	frm-8	H09G03.2	11287.9	-7.69015	2.35e-59	131.8	24403.8	1.41008	306.166
WBGene00001495	frm-9	F31B12.3	141.413	-4.31622	0.000195981	17.2	335.25	0.145132	3.06576
WBGene00001496	frm-10	F25H9.5	4673.89	0.656512	0.00652436	5890.6	3492.5	87.7	61.8172
WBGene00001497	fars-1	T08B2.9	1449	0.579529	0.0784223	1764	1127.25	27.2937	20.0614
WBGene00001498	fars-3	F22B5.9	3226.57	0.478483	0.0453726	3858.4	2642.75	53.4406	43.6165
WBGene00001499	fsn-1	C26E6.5	856.156	-0.39517	0.219889	783.8	1014.75	15.3863	23.0884
WBGene00001500	ftn-1	C54F6.14	38.2112	-2.88907	7.04e-05	9.8	75.75	0.489094	3.75882
WBGene00001501	ftn-2	D1037.3	965.427	-0.540207	0.0208867	844.2	1232.75	34.4244	57.0794
WBGene00001502	ftt-2	F52D10.3	44936.6	-1.94201	1.51e-11	20691.6	78268.5	506.799	2164.76
WBGene00001503	fum-1	H14A12.2	16063	-0.459767	0.28892	14351.2	19197.2	240.843	359.036
WBGene00001505	fut-1	K08F8.3	353.526	-5.80499	2.33e-58	15	838	0.304254	15.4923
WBGene00001506	fut-2	EGAP9.2	21.4881	-3.22934	0.000302758	4.4	47.25	0.117413	1.13349
WBGene00001508	fut-8	C10F3.6	2594	-7.74929	2.68e-58	29.6	5581.25	0.417675	88.768
WBGene00001509	fzo-1	ZK1248.14	1554.02	0.00645171	0.983752	1631.8	1588.25	17.318	19.8511
WBGene00001510	fzr-1	ZK1307.6	6538.08	-1.26278	0.000993032	4336	9250.25	38.7797	99.1777
WBGene00001511	fzy-1	ZK177.6	100.18	-0.742187	0.143924	81.6	157.5	1.30764	2.61648
WBGene00001513	gad-1	T05H4.14	775.149	0.126644	0.643574	834.6	765	11.4184	11.9906
WBGene00001514	xnd-1	C05D2.5	115.197	-2.42964	1.52e-05	43.4	253.25	0.476024	3.40435
WBGene00001515	gap-1	T24C12.2	76.1875	-1.24823	0.0208728	51	127.75	0.725771	2.03419
WBGene00001516	gap-2	ZK899.8	5542.65	-2.9862	5.89e-28	1437	10469.8	10.5647	98.5332
WBGene00001518	gar-2	F47D12.1	131.589	-0.802203	0.083889	104.2	175.5	1.55208	2.91556
WBGene00001519	gar-3	Y40H4A.1	196.89	-1.50933	0.000261707	113.4	313.75	1.6046	4.74328
WBGene00001520	gas-1	K09A9.5	3374.37	0.339176	0.198838	3905.2	3031.5	63.9435	57.4509
WBGene00001522	gbh-1	D2089.5	365.934	3.37423	1.97e-15	632.6	62	12.5245	1.03562
WBGene00001523	gbh-2	M05D6.7	448.625	-0.100309	0.81788	465.8	474	9.63529	11.654
WBGene00001526	gck-1	T19A5.2	1044.6	0.243432	0.402142	1178.8	987.75	12.0442	11.8149
WBGene00001527	gcs-1	F37B12.2	2474.54	2.19969	1.29e-28	3947.6	875.25	45.6787	11.8624
WBGene00001533	gcy-6	B0024.6	81.6233	-6.94405	2.44e-23	1.6	198.25	0.00676526	1.89083
WBGene00001537	gcy-11	C30G4.3	3637.15	-6.42354	8.35e-55	98.4	8043.75	0.764553	60.097
WBGene00001538	gcy-12	F08B1.2	169.046	-3.48926	6.74e-06	33.6	364	0.212699	2.42655
WBGene00001551	gcy-31	T07D1.1	309.781	-5.00701	1.55e-26	21.2	698	0.308003	10.8643
WBGene00001554	gcy-34	M04G12.3	216.61	-1.22662	0.0113792	146.4	302.25	1.6121	4.05105
WBGene00001558	gdi-1	Y57G11C.10	8118.52	-0.46211	0.0662993	7265.6	9612.75	116.177	182.275
WBGene00001559	gei-1	F45H7.2	399.63	-0.10953	0.773016	409.8	425	2.97863	3.67972
WBGene00001560	gei-3	T22H6.6	344.225	0.989027	0.0542926	472	237.25	3.75192	2.52659
WBGene00001561	gei-4	W07B3.2	20097.6	0.0513909	0.865747	21672.2	19476.2	259.214	278.894
WBGene00001562	lin-66	B0513.1	3913.19	-1.09305	0.000419418	2789.2	5343	25.9262	63.1599
WBGene00001563	gei-6	C05C8.4	2198.9	0.403304	0.207432	2607	1890.75	19.6708	17.5456
WBGene00001564	icl-1	C05E4.9	44600.3	1.42835	0.00461725	65341.4	22841.2	532.879	214.93
WBGene00001565	gei-8	C14B9.6	2565.86	0.484664	0.0644921	3112.2	2135.5	14.8451	12.319
WBGene00001566	acdh-13	C28C12.9	496.222	0.390124	0.126465	576.6	450.75	7.61843	6.93894
WBGene00001568	snpc-4	F32H2.1	1492.12	1.54811	2.15e-08	2226.8	804	19.6927	8.31466
WBGene00001570	gei-13	F58A4.11	356.873	-5.54791	6.09e-44	17.8	785	0.181958	9.12249
WBGene00001571	gei-14	K01C8.5	197.429	1.29576	0.00720846	283.8	132.25	3.3757	1.79165
WBGene00001572	gei-15	M03A8.4	2127.44	-3.56645	1.53e-17	385.6	4361	7.49806	96.8344
WBGene00001574	gei-17	W10D5.3	4158.32	-0.398731	0.146319	3892.2	4776	37.5003	55.2501
WBGene00001575	gei-18	Y37A1B.15	59.2049	-1.79863	0.00850742	29	102.5	0.984172	4.04526
WBGene00001577	gem-4	T12A7.1	12936.5	-3.3574	2e-28	2624.2	25143.2	35.2416	381.743
WBGene00001578	ges-1	R12A1.4	313.018	-4.52656	8e-13	30.8	759.5	0.580883	14.1243
WBGene00001579	gex-2	F56A11.1	1010.24	1.21932	0.000164425	1436.8	598	9.43017	4.82057
WBGene00001580	gex-3	F28D1.10	1322.29	1.00726	0.000162939	1773.4	830.25	12.9117	7.39102
WBGene00001581	gfi-1	F57F4.3	2689.41	-4.99191	2.61e-28	199.4	6310	0.462641	16.5355
WBGene00001582	gfi-2	K02A11.1	2990.45	0.0935081	0.781082	3218.6	2890.75	38.2748	39.5522
WBGene00001583	gfi-3	M163.4	739.781	0.702497	0.0226503	939.6	566.5	10.0252	7.16962
WBGene00001584	nrde-4	F45E4.10	850.071	0.56442	0.0446483	1041.2	720.25	10.8117	9.07413
WBGene00001585	gfl-1	M04B2.3	602.927	0.988084	0.0199641	797	400.5	28.2856	15.8893
WBGene00001589	gip-1	H04J21.3	1761.22	0.824054	0.000200862	2308.8	1286.25	21.5538	13.9373
WBGene00001590		C45G3.3	173.901	0.181968	0.540941	192.8	171.5	5.19262	5.2734
WBGene00001591	glc-1	F11A5.10	113.653	1.3838	0.00689479	165.2	68.25	2.75223	1.37541
WBGene00001592	glc-2	F25F8.2	71.8495	0.875885	0.184437	92	54.25	1.80037	1.28079
WBGene00001594	glc-4	C27H5.8	78.2257	0.0362245	0.955411	82.4	90.25	1.40833	1.65442
WBGene00001595	gld-1	T23G11.3	110.515	-1.88211	0.000598359	54.6	221.25	0.675764	3.09129
WBGene00001596	gld-2	ZC308.1	2447.44	2.46705	5.79e-17	4096.2	758	29.1136	6.32905
WBGene00001597	gld-3	T07F8.3	94.6042	-5.21633	6.29e-23	5.8	244.75	0.0959844	3.24048
WBGene00001598	glh-1	T21G5.3	667.471	-3.49733	1.09e-17	128.6	1632.5	1.47444	19.8039
WBGene00001599	glh-2	C55B7.1	164.685	-4.68749	4.32e-18	15	428	0.181566	4.31068
WBGene00001600	glh-3	B0414.6	158.238	-3.38351	1.16e-12	32	387.25	0.350379	4.64642
WBGene00001601	glh-4	T12F5.3	416.673	-0.793383	0.0413412	336.2	622.5	1.67948	3.44498
WBGene00001602	gln-1	C45B2.5	862.751	-0.186176	0.539555	849.2	935	16.466	21.3245
WBGene00001604	gln-3	Y105C5B.28	31329.9	-1.49306	3.15e-05	18066.4	48161	356.193	1166.92
WBGene00001606	gln-5	F26D10.10	125.247	-0.477682	0.287863	113.8	170.75	2.39692	3.93694
WBGene00001607	gln-6	C28D4.3	151.005	-4.28548	1.18e-09	18.4	368.25	0.367592	7.38728
WBGene00001609	glp-1	F02A9.6	146.007	-1.34817	0.008026	92.8	268.5	0.602008	1.89306
WBGene00001615	glr-4	C06A8.9	874.616	-4.5049	1.85e-23	88.2	1880.5	0.789477	20.7235
WBGene00001617	glr-6	F41B4.4	595.934	-0.6682	0.0504071	505.6	714.25	5.2682	9.64415
WBGene00001618	glr-7	C43H6.9	34.4936	-4.05139	1.44e-13	4.6	79.75	0.0678174	1.2574
WBGene00001620	glt-1	C12D12.2	17799.6	-6.90777	2.47e-58	346.2	40331.2	5.52625	702.121
WBGene00001622	glt-4	T22E5.2	2231.24	4.29118	1.21e-29	4118.2	221	62.6101	4.33128
WBGene00001623	glt-5	Y53C12A.2	311.654	3.3919	4.3e-13	544.8	56.75	8.38243	1.04003
WBGene00001625	glt-7	W03G1.1	56.8245	3.93173	3.66e-12	101.2	6.75	1.77184	0.161116
WBGene00001628	gly-3	ZK688.8	494.754	0.931045	0.00149628	660.8	339.25	7.68851	4.82471
WBGene00001629	gly-4	Y116F11B.12	3800.04	-3.07741	4.66e-19	928.6	7485.75	11.5816	106.114
WBGene00001630	gly-5	Y39E4B.12	3305.07	-2.33628	1.6e-17	1253.8	5990.75	13.6301	77.2104
WBGene00001631	gly-6	H38K22.5	895.008	2.62163	8.66e-18	1488.4	243.75	17.384	3.73025
WBGene00001632	gly-7	Y46H3A.6	1336.28	-0.185557	0.530921	1337.6	1434	16.9829	21.3549
WBGene00001633	gly-8	Y66A7A.6	200.471	4.35735	5.62e-32	364.2	18.5	7.7361	0.575244
WBGene00001635	gly-10	Y45F10D.3	1142.55	1.3412	1.7e-08	1647	661.25	23.6897	11.0325
WBGene00001636	gly-11	Y75B8A.9	53.018	-1.43656	0.00880416	31.8	91	0.433289	1.52043
WBGene00001637	gly-12	F48E3.1	262.752	1.17296	0.0478203	371.2	165.75	5.29643	3.0979
WBGene00001638	gly-13	B0416.6	341.722	-1.35274	3.57e-08	211.6	528.75	3.34712	9.00739
WBGene00001639	gly-14	M01F1.1	37.9853	-1.37469	0.00926344	24	67.75	0.425625	1.52232
WBGene00001643	gly-18	F22D6.11	639.374	-7.9869	4.66e-51	6	1408	0.132361	29.2466
WBGene00001644	gly-19	F22D6.12	37.7411	-1.92193	0.00220587	18	69.25	0.350893	1.40408
WBGene00001645	gly-20	C03E10.4	908.493	-1.46063	4.29e-06	530.4	1498.75	7.63313	25.0459
WBGene00001646	gna-1	B0024.12	144.614	0.532124	0.113249	175.8	117.5	6.98429	5.46702
WBGene00001647	gna-2	T23G11.2	41.1266	-1.73349	0.000117674	21	74	0.323004	1.67567
WBGene00001648	goa-1	C26C6.2	10251.9	-3.03932	9.3e-27	2561.2	19644.8	34.6068	315.666
WBGene00001649	gob-1	H13N06.3	2733.19	-1.29651	0.000311545	1750	4100.25	24.4132	65.6394
WBGene00001650	gon-1	F25H8.3	3896.38	-8.28016	5.44e-57	30.6	7841	0.156667	40.6727
WBGene00001651	gon-2	T01H8.5	2013.69	-2.76876	6.61e-15	602.4	3628.5	2.62255	21.8828
WBGene00001653	gon-4	K04D7.5	467.299	0.635583	0.238672	587.8	424.25	3.96368	3.42616
WBGene00001660	gop-1	C34E10.3	796.605	-0.344426	0.245805	747.6	907	6.50422	9.62777
WBGene00001661	gop-2	C34E10.2	1406.76	1.1208	0.00021301	1910.4	883	41.1823	21.5767
WBGene00001662	gop-3	C34E10.1	2458.24	0.277436	0.230494	2788.2	2272	48.3929	45.5107
WBGene00001664	gpa-2	F38E1.5	392.178	-3.77216	5.64e-14	63	888	1.30938	20.3025
WBGene00001665	gpa-3	E02C12.5	53.0202	-3.1727	1.85e-05	12.4	119.75	0.226909	2.40745
WBGene00001669	gpa-7	R10H10.5	850.192	-1.68316	2.28e-08	447	1339	10.0995	37.2115
WBGene00001670	gpa-8	F56H9.3	560.293	4.05046	3.36e-18	1010.4	64	20.4823	0.882294
WBGene00001671	gpa-9	F56H9.4	1396.68	4.76415	2.55e-23	2540.2	110.75	48.5942	2.29152
WBGene00001672	gpa-10	C55H1.2	176.878	-7.04888	8.62e-06	3.6	409.75	0.0697984	10.7918
WBGene00001674	gpa-12	F18G5.3	67.6423	0.568131	0.401641	80.8	46.75	1.81746	1.43898
WBGene00001677	gpa-15	M04C7.1	22.1472	-2.65473	3.27e-06	7	46.25	0.160964	1.1808
WBGene00001678	gpa-16	Y95B8A.5	163.239	-0.0103917	0.985656	174.6	190.5	3.59005	4.55796
WBGene00001679	gpb-1	F13D12.7	24269.2	-2.02824	9.6e-15	10780.4	40802	164.736	765.256
WBGene00001680	gpb-2	F52A8.2	2256.97	-1.6017	1.44e-08	1235	3547	27.5267	106.057
WBGene00001681	gpc-1	K02A4.2	9636.81	-8.14099	4.95e-50	82.6	21887.8	2.39899	732.587
WBGene00001682	gpc-2	F08B6.2	2924.92	-1.04705	0.00143856	2073	4066.5	85.5089	193.015
WBGene00001683	gpd-1	T09F3.3	788.28	0.441319	0.20483	945.8	681	21.9907	6.1839
WBGene00001684	gpd-2	K10B3.8	16029.5	-1.32744	0.00313196	10102.2	24851	167.487	436.673
WBGene00001685	gpd-3	K10B3.7	24473.5	-1.62789	6.81e-05	13345	40553.5	230.355	815.731
WBGene00001686	gpd-4	F33H1.2	574.144	-0.335297	0.373375	544.4	675.25	12.6701	5.85673
WBGene00001688	gpr-1	F22B7.13	113.387	0.24954	0.580906	127	113.75	3.21855	2.4257
WBGene00001689	gpr-2	C38C10.4	331.75	1.96601	7.58e-06	511.2	150.75	9.04365	3.08969
WBGene00001692	grd-3	W05E7.1	65.1926	-0.455808	0.535111	57.4	71.25	2.42642	3.60091
WBGene00001694	grd-5	F41E6.2	33.7346	-0.478071	0.523685	30	41	1.55883	2.29759
WBGene00001696	grd-7	F46H5.6	141.76	4.02757	6.22e-28	254.6	15.25	1.12515	0.179576
WBGene00001699	grd-10	F09D12.1	276.423	-0.658384	0.401608	225.8	303.75	12.2602	19.9165
WBGene00001701	grd-12	F02D8.2	40.6852	4.97232	1.52e-11	75	2.25	2.40808	0.114394
WBGene00001702	grd-13	W05E7.3	289.982	-0.433833	0.609455	256.8	298.25	12.2403	16.8762
WBGene00001707	grh-1	Y48G8AR.1	77.502	-0.547302	0.329392	68.8	99	1.27214	2.00917
WBGene00001708	grk-1	F19C6.1	2694	-3.14539	3.38e-39	634.6	5222	5.93169	57.4787
WBGene00001709	grk-2	W02B3.2	3986.44	-1.36345	4.17e-06	2471.4	5865.75	30.2029	86.927
WBGene00001712	grl-3	K03B8.7	81.4096	7.71261	4.54e-15	150.2	0.75	3.78951	0.0309817
WBGene00001713	grl-4	F42C5.7	484.565	-0.207768	0.873602	474	517.5	16.3139	18.8768
WBGene00001730	grl-21	ZC168.5	829.681	-0.286508	0.869381	766.6	827	33.5364	41.0654
WBGene00001740	gro-1	ZC395.6	407.982	0.907703	0.00661548	542.4	309	9.70715	7.04805
WBGene00001743	grp-1	K06H7.4	853.88	0.154335	0.590259	951	790.75	15.5733	16.2269
WBGene00001744	gars-1	T10F2.1	1945.8	0.920982	2.33e-05	2586.8	1356.5	29.8621	18.1048
WBGene00001745	gsa-1	R06A10.2	2694.64	-2.28793	6.82e-13	1047.6	4537	13.5108	70.4707
WBGene00001746	gsk-3	Y18D10A.5	2739.89	0.406593	0.122698	3212.8	2291.5	40.9074	34.9442
WBGene00001747	gsp-1	F29F11.6	5047.8	-0.603692	0.0213113	4278.4	6211.75	66.2102	113.307
WBGene00001748	gsp-2	F56C9.1	30669.2	-0.251448	0.331745	29651.6	34138.2	495.186	662.6
WBGene00001749	gst-1	R107.7	1428.64	1.21598	0.000113037	2055.6	870.75	71.9289	34.007
WBGene00001750	gst-2	K08F4.6	22.9724	0.60332	0.62276	28.6	18.5	1.3274	1.11119
WBGene00001751	gst-3	K08F4.11	369.597	-4.36518	9.26e-41	39.4	857.25	1.32538	28.0231
WBGene00001752	gst-4	K08F4.7	60.2364	-0.43765	0.703882	52.2	63.25	1.94617	2.7145
WBGene00001753	gst-5	R03D7.6	1378.99	-3.18783	1.65e-08	308.8	2731.75	12.4197	115.331
WBGene00001754	gst-6	F11G11.3	95.8911	-3.15536	1.27e-08	22.8	204.25	0.726967	7.28299
WBGene00001755	gst-7	F11G11.2	3557.07	-1.69858	0.000332362	1856.2	5704	69.373	235.299
WBGene00001756	gst-8	F11G11.1	99.6845	-1.08753	0.0616156	70.6	138	2.38692	5.1353
WBGene00001757	gst-9	R05F9.5	81.4675	0.267225	0.674885	91.4	73	3.24978	3.08065
WBGene00001758	gst-10	Y45G12C.2	112.822	0.701075	0.190177	138.8	85.5	4.9266	3.79039
WBGene00001759	gst-11	R11G1.3	62.1564	-2.9733	5.78e-05	16.2	138.25	0.635758	6.07198
WBGene00001760	gst-12	F37B1.2	25.8192	0.285467		27.4	18.75	1.19639	1.03734
WBGene00001761	gst-13	T26C5.1	83.8387	-0.567156	0.351056	72.2	109.25	2.67546	4.5342
WBGene00001763	gst-15	F37B1.4	34.0967	-2.40001	0.000599409	12.4	70.25	0.512858	3.04825
WBGene00001764	gst-16	F37B1.5	405.364	-4.45154	7.67e-13	40.8	837.5	1.51114	33.6842
WBGene00001767	gst-19	F37B1.8	149.555	0.00876777	0.99332	152.2	136.75	6.82196	6.95022
WBGene00001768	gst-20	Y48E1B.10	415.182	-0.15682	0.847734	402.2	445.25	15.7428	20.3532
WBGene00001770	gst-22	F21H7.1	49.2204	-3.45307	4.84e-09	9.4	102.75	0.399738	4.46262
WBGene00001772	gst-24	F37B1.1	221.068	-3.08798	2.91e-09	51.4	440.25	2.05501	19.9095
WBGene00001774	gst-26	Y53F4B.29	20.1149	-3.02258	0.00221497	5	42.5	0.252782	1.76298
WBGene00001775	gst-27	Y53F4B.30	102.424	-3.121	5.27e-09	25.4	218.75	0.976116	8.53113
WBGene00001776	gst-28	Y53F4B.31	23.1238	-2.22875	0.000474939	9.2	44.75	0.407642	1.86281
WBGene00001778	gst-30	ZK546.11	1528.59	-7.86825	6.86e-15	14.8	3421.5	0.63877	145.846
WBGene00001783	gst-35	Y1H11.2	71.8923	-0.910866	0.323734	53.6	92.25	1.99729	4.07994
WBGene00001784	gst-36	R07B1.4	174.559	-1.99772	1.07e-06	78.8	305.5	2.83934	12.2508
WBGene00001786	gst-38	F35E8.8	38.0619	-4.42571	9.01e-07	3.8	82.5	0.168554	3.01832
WBGene00001787	gst-39	Y53F4B.33	42.5956	-2.0638	4.08e-05	18.2	75.5	0.771385	3.41847
WBGene00001788	gst-40	F56B3.10	32.6493	-1.09436	0.0373094	23.2	51.75	0.744743	1.94181
WBGene00001789	gst-41	R13D7.7	67.5642	-0.800574	0.2788	54.4	106.5	2.03212	4.28211
WBGene00001790	gst-42	D1053.1	474.911	2.46341	6.09e-11	782.8	143.75	21.116	4.91618
WBGene00001791	gst-43	Y71F9AL.5	220.706	1.17665	2.51e-05	302.8	133	8.80612	5.3136
WBGene00001793	gsy-1	Y46G5A.31	5619.77	-0.939568	0.0168352	4239.8	7816.5	45.5049	97.6054
WBGene00001794	gta-1	K04D7.3	25175.8	-1.61264	4.16e-06	13787.2	39825.2	223.721	743.599
WBGene00001795	gtl-1	C05C12.3	129.471	-6.67372	1.17e-37	3	315.75	0.0298014	2.0537
WBGene00001803	lite-1	C14F11.3	326.263	-5.0361	2.6e-12	22.8	710	0.515982	16.1168
WBGene00001804	gur-3	ZC504.5	86.9884	4.1163	6.67e-13	157.6	9.25	3.36273	0.206316
WBGene00001808	gut-2	T10G3.6	348.566	1.28787	0.000795781	490.4	194.75	29.6472	13.609
WBGene00001811	haf-1	C30H6.6	153.184	-0.853936	0.00393005	117.2	203.5	1.78309	3.6714
WBGene00001812	haf-2	F43E2.4	1005.8	0.55738	0.0535881	1251.6	820	13.1081	10.2611
WBGene00001813	haf-3	F57A10.3	1000.84	0.190287	0.553599	1102	961	13.467	13.1921
WBGene00001814	haf-4	W04C9.1	282.808	-2.66987	1.38e-07	88.8	578.25	0.93649	6.57992
WBGene00001815	hmt-1	W09D6.6	450.56	0.34695	0.307963	526.4	422.75	5.42886	5.0528
WBGene00001816	haf-6	Y48G8AL.11	222.749	0.347523	0.446399	260.2	204.25	3.54628	3.30628
WBGene00001817	haf-7	Y50E8A.16	186.818	-0.202142	0.65631	189	213	1.9676	2.62257
WBGene00001819	haf-9	ZK484.2	179.59	-3.09097	1.07e-10	44.6	405.75	0.554806	4.77668
WBGene00001820	ham-1	F53B2.6	72.4754	1.81916	0.0001145	110.6	31	1.74175	0.608222
WBGene00001821	ham-2	C07A12.1	175.589	0.971824	0.00805902	238.8	121	4.43434	2.80732
WBGene00001823	hap-1	ZC395.7	762.826	0.63482	0.0260097	948	599	40.916	28.5514
WBGene00001824	hbl-1	F13D11.2	356.219	-4.19739	2.21e-15	44	777	0.326123	6.14605
WBGene00001827	hcf-1	C46A5.9	1057.22	0.687466	0.0444672	1329.8	841	12.8333	9.69499
WBGene00001829	hcp-1	ZK1055.1	140.236	-3.62431	6.84e-14	25	343	0.177189	2.33324
WBGene00001830	hcp-2	T06E4.1	114.778	-3.01994	1.58e-07	30.8	272.75	0.228874	2.07332
WBGene00001831	hcp-3	F58A4.3	508.816	1.02284	0.000815609	681.8	338.25	19.4902	11.2285
WBGene00001832	hcp-4	T03F1.9	178.601	-1.40576	0.000713606	110.4	318.5	1.13365	3.58929
WBGene00001833	hcp-6	Y110A7A.1	97.9973	-3.05403	1.4e-06	25.2	230.75	0.172171	1.39977
WBGene00001834	hda-1	C53A5.3	1975.02	1.0496	5.66e-07	2691.4	1250.75	39.4699	21.5265
WBGene00001835	hda-2	C08B11.2	1205.72	0.307055	0.25009	1388.6	1099	21.4589	20.2967
WBGene00001836	hda-3	R06C1.1	1410.32	1.13853	9.74e-06	1949.2	890.25	30.5364	16.0493
WBGene00001837	hda-4	C10E2.3	7258.77	-1.85802	1.1e-15	3561.8	11867.8	30.3171	122.064
WBGene00001838	hda-10	Y51H1A.5	357.922	-2.06188	1.62e-11	158.2	645.75	2.20977	11.2619
WBGene00001840	hel-1	C26D10.2	7120.33	0.955658	0.000158917	9497.6	4764.75	169.656	99.2583
WBGene00001841	hen-1	C36B7.7	25.188	4.31493	7.75e-07	43.6	2	2.26161	0.18765
WBGene00001843	hgo-1	W06D4.1	1002.61	-0.212767	0.601944	991	1138.75	17.6038	23.6569
WBGene00001844	hid-1	K02E10.2	453.876	0.144457	0.66276	497	466.75	5.5482	5.99956
WBGene00001851	hif-1	F38A6.3	10059.4	-0.712169	0.0270005	8238.8	12541	85.2771	156.956
WBGene00001852	hil-1	C30G7.1	9963.79	0.172253	0.702638	10870	10274.5	315.498	337.725
WBGene00001853	hil-2	Y73B6BL.9	4997.44	1.94782	5.69e-07	7782.2	1989.5	279.449	82.871
WBGene00001854	hil-3	F22F1.1	7943.64	-1.58139	2.7e-07	4477.4	13420.2	138.176	491.636
WBGene00001855	hil-4	C18G1.5	411.728	-2.72431	3.44e-10	123.2	929.25	3.50199	28.3728
WBGene00001856	hil-5	B0414.3	279.783	-1.4437	0.0014757	166.2	501	5.09654	17.4722
WBGene00001858	hil-7	C01B10.5	4195.06	2.61679	4.02e-16	7006.2	1100.75	371.786	65.6486
WBGene00001860	him-1	F28B3.7	1421.72	0.861957	0.0120878	1883.8	1036.5	16.767	9.87756
WBGene00001862	him-3	ZK381.1	37.2091	-4.47042	1.79e-10	3.8	95	0.117336	2.48679
WBGene00001863	him-4	F15G9.4	731.257	-1.76946	0.000187816	385	1328.75	1.27479	4.34734
WBGene00001864	him-5	D1086.4	52.8096	-2.49791	1.66e-05	18.4	115.75	0.580591	3.81967
WBGene00001865	him-6	T04A11.6	271.746	0.943948	0.0382589	361	213.75	3.2228	2.12727
WBGene00001867	him-8	T07G12.12	140.292	-0.112896	0.81338	142.6	165	3.03746	4.31839
WBGene00001869	him-10	R12B2.4	87.0285	-0.517743	0.329105	77.2	128	1.15333	2.22946
WBGene00001872	him-14	ZK1127.11	43.6226	-3.75146	3.06e-11	7.2	109	0.0575802	1.41541
WBGene00001874	him-17	T09E8.2	1466.54	-0.144542	0.599397	1461.2	1553.75	12.7637	16.3168
WBGene00001875	his-1	T10C6.14	41.8783	5.9383	1.17e-14	76.4	1.25	3.8866	0.164501
WBGene00001876	his-2	T10C6.13	37.5011	5.28245	9.14e-12	67.2	1.75	4.00108	0.125743
WBGene00001877	his-3	T10C6.12	135.597	4.68496	7.47e-26	240.4	9.25	14.196	0.306633
WBGene00001878	his-4	T10C6.11	109.02	3.90403	8.68e-18	190.4	12.25	25.6751	1.99449
WBGene00001879	his-5	F45F2.3	137.163	3.71982	2.95e-12	239.2	18.75	21.714	1.78664
WBGene00001880	his-6	F45F2.13	71.9201	4.39049	2.76e-18	128	6.5	9.34898	0.544886
WBGene00001881	his-7	F45F2.4	83.1849	3.97819	1.17e-21	146.2	9	15.4439	0.631728
WBGene00001882	his-8	F45F2.12	87.9505	3.65928	4.62e-13	153	12.25	23.1034	1.72104
WBGene00001883	his-9	ZK131.3	356.404	3.89054	1.72e-34	631.4	43.25	7.17172	0.524548
WBGene00001884	his-10	ZK131.4	133.906	1.96439	0.0011337	205	52	4.16656	1.19789
WBGene00001885	his-11	ZK131.5	168.67	2.9242	7.58e-08	279	34.5	4.75494	0.65364
WBGene00001886	his-12	ZK131.6	125.473	3.17	8.04e-15	210.2	24.5	3.24769	0.231588
WBGene00001887	his-13	ZK131.7	342.332	3.81656	2.71e-23	602.6	43.75	7.24576	0.571423
WBGene00001888	his-14	ZK131.8	130.094	1.90372	0.000371977	198.6	54	4.13173	1.14122
WBGene00001889	his-15	ZK131.9	159.428	3.00491	1.71e-11	266.8	34	4.84053	0.617316
WBGene00001890	his-16	ZK131.10	61.2665	3.19292	8.72e-09	103	12.25	2.69674	0.236004
WBGene00001891	his-17	K06C4.5	54.5083	4.21084	3.8e-15	96.8	5.5	3.37682	0.241533
WBGene00001892	his-18	K06C4.10	116.191	3.74782	1.39e-15	204	15.5	14.3776	0.733983
WBGene00001893	his-19	K06C4.11	137.001	4.47783	1.1e-20	244.2	11	6.51706	0.425805
WBGene00001894	his-20	K06C4.4	110.004	3.7754	9.43e-20	190.2	14	14.5296	0.908189
WBGene00001895	his-21	K06C4.3	141.961	4.46822	8.39e-28	251.4	11.5	6.74598	0.626696
WBGene00001896	his-22	K06C4.12	187.279	3.56241	2.19e-13	325.4	26	15.2461	1.5001
WBGene00001898	his-24	M163.3	7985.78	1.36441	0.000183709	11516.8	4466.5	515.725	232.651
WBGene00001899	his-25	ZK131.2	389.786	3.99373	6.05e-21	689	44	6.22023	0.640716
WBGene00001900	his-26	ZK131.1	163.042	1.83923	0.00217527	246.8	69	4.86972	1.34286
WBGene00001901	his-27	K06C4.13	49.2789	4.14869	4.15e-11	87	5	3.34999	0.083706
WBGene00001902	his-28	K06C4.2	92.6007	3.02257	7.56e-12	156.2	19.25	9.94616	2.18935
WBGene00001903	his-29	F35H10.11	27.4985	2.11832	0.00027214	42.6	10.25	2.63123	1.04591
WBGene00001904	his-30	F35H10.1	20.4975	3.74727	1.79e-06	35.2	2.75	4.82172	0.327356
WBGene00001905	his-31	F17E9.12	26.7614	2.72525	0.00364702	43.8	7.25	6.24875	0.410696
WBGene00001906	his-32	F17E9.10	22.8114	4.29447	8.96e-10	41	2.25	1.41719	0
WBGene00001907	his-33	F17E9.13	20.6906	4.08243	3.06e-08	36	2.25	4.72833	0.274313
WBGene00001908	his-34	F17E9.9	25.4231	2.05429	0.000106963	39	9.75	2.73685	1.26319
WBGene00001909	his-35	C50F4.13	4674.78	0.760388	0.00335674	5914.8	3396	304.72	207.452
WBGene00001910		C50F4.6	1754.63	0.683598	0.0654037	2180.8	1311.75	86.0858	58.9672
WBGene00001911	his-37	C50F4.7	9519.56	0.421989	0.239272	11112.4	8210.75	640.813	545.251
WBGene00001913	his-39	F45F2.2	66.6693	3.39911	4.34e-12	113.8	10.75	11.8289	0.887365
WBGene00001915	his-41	C50F4.5	3561.18	1.38596	5.81e-11	5133.6	1879	354.018	153.178
WBGene00001916	his-42	F08G2.3	175.469	3.7245	3.16e-19	309.2	23.5	2.53059	0.255999
WBGene00001917	his-43	F08G2.2	133.209	3.02498	2.37e-12	220.8	27.75	2.75795	0.421341
WBGene00001918	his-44	F08G2.1	172.553	2.85747	2.27e-10	286.4	37.5	4.99804	1.11848
WBGene00001919	his-45	B0035.10	171.717	4.88005	1.17e-30	305.6	10.5	10.8004	0.392634
WBGene00001920	his-46	B0035.9	303.501	5.11709	1.08e-32	543.4	16.5	25.3037	0.985973
WBGene00001921	his-47	B0035.7	208.284	4.75695	6.26e-31	369	13.5	18.9689	0.964006
WBGene00001922	his-48	B0035.8	829.98	3.98773	4.94e-14	1463.2	96	83.0677	5.98562
WBGene00001923	his-49	F07B7.5	48.1749	3.95441	4.03e-12	84	5.5	3.09374	0.311026
WBGene00001924	his-50	F07B7.9	86.7649	3.02577	6.17e-13	147.6	18	13.1433	2.02188
WBGene00001925	his-51	F07B7.10	143.18	4.47233	2.36e-33	255.4	11.5	6.80863	0.573411
WBGene00001926	his-52	F07B7.4	211.62	3.79258	9.69e-17	370.2	26.25	16.4556	1.66915
WBGene00001927	his-53	F07B7.3	137.515	4.97757	4.65e-31	246.2	7.75	6.52618	0.455102
WBGene00001928	his-54	F07B7.11	140.124	3.91044	1.74e-18	245	16.5	15.4642	1.16377
WBGene00001929	his-55	F54E12.1	157.742	4.73088	8.72e-20	281.2	12	11.9595	0.759184
WBGene00001930	his-56	F54E12.3	287.635	4.83527	2.58e-29	512	18.25	22.5106	0.851023
WBGene00001931	his-57	F54E12.5	183.158	4.8092	3.41e-26	326	12.25	19.0274	1.09737
WBGene00001932	his-58	F54E12.4	697.471	3.83921	6.82e-13	1218.8	89.25	65.8358	5.31984
WBGene00001933	his-59	F55G1.2	487.142	3.94896	3.77e-15	849.4	55.25	31.7067	2.04105
WBGene00001934	his-60	F55G1.11	802.942	2.04079	0.00117798	1224.6	306.75	71.8255	18.199
WBGene00001935	his-61	F55G1.10	414.422	2.14187	0.000328552	635.4	140.75	32.3078	7.90505
WBGene00001936	his-62	F55G1.3	534.245	1.5394	0.000363104	770.6	263	38.3028	13.1866
WBGene00001937	his-63	F22B3.2	128.645	5.12174	4.3e-31	231	6.75	17.8421	0.576328
WBGene00001938	his-64	F22B3.1	172.707	4.86827	3.08e-23	307	11	33.3391	1.10635
WBGene00001939	his-65	H02I12.7	184.625	5.64007	2.74e-21	332	7.25	30.9857	0.64605
WBGene00001940	his-66	H02I12.6	657.86	3.90321	8.97e-19	1155.6	79	122.507	8.15037
WBGene00001942	his-68	T23D8.6	292.855	3.61696	8.05e-22	502.4	41.25	24.6007	2.24106
WBGene00001945	his-71	F45E1.6	16589.5	0.912239	0.00381877	21748.2	11393.2	994.137	589.595
WBGene00001946	his-72	Y49E10.6	24259.5	2.83983	1.16e-34	41352.8	5650.75	1772.54	279.766
WBGene00001947	his-73	W09H1.2	53.0479	3.64409	8.31e-17	95.4	7.75	1.78601	0.23297
WBGene00001948	hlh-1	B0304.1	66.7736	-1.04215	0.0388139	47.2	101.5	1.28899	3.20684
WBGene00001949	hlh-2	M05B5.5	3589.14	-8.04873	2.78e-160	32.4	7963.5	0.659035	166.526
WBGene00001953	hlh-8	C02B8.4	2767.5	-7.57925	2.55e-55	35.4	6104.25	1.28281	291.745
WBGene00001954	hlh-10	ZK682.4	123.637	-8.95433	4.56e-19	0.6	253.25	0.0133048	9.78173
WBGene00001955	hlh-11	F58A4.7	10497.2	-1.34811	1.36e-07	6599.6	15513	119.064	356.347
WBGene00001957	hlh-13	F48D6.3	10.4369	-1.48534	0.0971805	6.4	16.75	0.290173	1.13242
WBGene00001963	btb-1	F40G9.4	32.4077	0.0898939	0.898024	35.2	37.75	0.760662	1.02349
WBGene00001971	hmg-1.1	Y48B6A.14	15870.1	0.11037	0.683493	17148	15460.5	661.031	699.654
WBGene00001972	hmg-1.2	F47D12.4	7900.39	-0.0215352	0.950097	8271.6	7866.75	107.482	122.411
WBGene00001973	hmg-3	C32F10.5	109.229	-3.957	6.1e-13	15.4	284.5	0.218501	3.18247
WBGene00001974	hmg-4	T20B12.8	3017.61	2.23721	5.79e-17	4798.8	995.5	57.6431	14.4355
WBGene00001975	hmg-5	F45E4.9	724.638	1.33657	7.68e-09	1036.2	408.75	34.9223	15.696
WBGene00001976	hmg-11	T05A7.4	4627.94	2.72355	1.76e-23	7687.4	1151.25	368.046	64.1072
WBGene00001977	hmg-12	Y17G7A.1	663.357	0.801297	0.023464	846.6	532.75	21.1849	14.9608
WBGene00001978	hmp-1	R13H4.4	767.714	-1.13765	0.00859271	526.6	1230.25	5.79619	20.2769
WBGene00001979	hmp-2	K05C4.6	2167.98	0.215321	0.432983	2405.8	2053.25	29.2922	28.9249
WBGene00001980	hmr-1	W02B9.1	5668.26	0.795742	0.0195146	7446.8	4245.25	42.335	28.0045
WBGene00001983	hoe-1	E04A4.4	609.189	-0.372515	0.117955	574.2	742	6.02874	9.88733
WBGene00001984	hog-1	W06B11.4	25.3023	3.90868	3.33e-08	45.2	3.25	1.31934	0.131215
WBGene00001985	hop-1	C18E3.8	25.8632	-0.99149	0.107283	19.6	40.75	0.477776	1.26154
WBGene00001986	hot-1	F43D2.4	96.0842	-1.69879	0.00152742	52.4	170.25	1.18476	5.59423
WBGene00001987	hot-2	Y39B6A.48	34.9891	-1.89835	1.98e-05	17	61.25	0.549479	2.08864
WBGene00001988	hot-3	W02B8.5	28.3896	-0.979753	0.104592	21.4	41.25	0.75459	1.95652
WBGene00001989	hot-4	T12A2.16	99.1426	-0.378878	0.62304	92.2	132	2.79023	5.10679
WBGene00001990	hot-5	K07A12.6	6007.49	-8.26413	1.09e-54	47.6	13648	1.8295	605.665
WBGene00001991	hot-6	C13G3.2	3194.55	-8.34189	1.12e-54	23.6	7205	0.67789	249.245
WBGene00001992	hot-7	Y48B6A.9	20.0431	-1.81575	0.0023779	9.6	37.5	0.447532	1.67957
WBGene00001993	hpd-1	T21C12.2	4985.92	1.69004	4.01e-10	7628.8	2347.5	142.568	51.1872
WBGene00001994	hpk-1	F20B6.8	9139.06	-3.8182	1.42e-49	1419.8	18555.2	9.96704	154.245
WBGene00001995	hpl-1	K08H2.6	632.787	0.479642	0.193394	751.4	520	25.4364	19.5867
WBGene00001996	hpl-2	K01G5.2	1303.14	1.18218	1.37e-09	1831.2	788.5	60.3599	29.7882
WBGene00001997	hpr-9	Y39A1A.23	116.312	-0.666672	0.0657103	97.8	162.25	1.69127	3.12971
WBGene00001998	hpr-17	F32A11.2	69.2754	-3.02081	3.93e-07	17.8	162.5	0.31851	3.02162
WBGene00001999	hrp-1	F42A6.7	8108.19	0.365304	0.131637	9461	7045	171.377	153.849
WBGene00002000	hrp-2	F58D5.1	2967.08	1.04702	0.000890594	4040.6	1830.5	47.1401	26.0854
WBGene00002001	hars-1	T11G6.1	6428.56	-1.06358	0.000136941	4542	9080	68.1445	157.475
WBGene00002002	hsb-1	K08E7.2	822.415	-0.0537026	0.862366	841.6	836	39.1895	46.1716
WBGene00002003	hse-5	B0285.5	482.77	1.29548	3.23e-05	681.8	286.5	8.29225	4.12505
WBGene00002004	hsf-1	Y53C10A.12	1718.67	0.186489	0.536392	1923.4	1560.75	22.0506	21.8289
WBGene00002005	hsp-1	F26D10.3	47365.6	1.57599	9.42e-07	71118	22949.5	931.772	338.866
WBGene00002007	hsp-3	C15H9.6	10440.9	0.784602	0.0119157	13435.2	7617	163.082	106.145
WBGene00002008	hsp-4	F43E2.8	2207.88	2.84455	2.34e-12	3902.4	535.75	51.5873	8.69265
WBGene00002010	hsp-6	C37H5.8	17717.3	1.42304	0.00144016	26236.8	9264.75	285.691	115.093
WBGene00002011	hsp-12.2	C14B9.1	589.932	-1.90782	3.72e-05	284.4	1001.75	16.3809	64.4158
WBGene00002012	hsp-12.3	F38E11.1	16820.6	-4.20602	3.28e-10	2011	36395.5	110.875	2107.1
WBGene00002013	hsp-12.6	F38E11.2	4264.34	-4.42213	7.56e-20	442.8	9429.75	21.0436	558.539
WBGene00002015	hsp-16.1	T27E4.8	88705.6	2.29155	5.68e-11	141339	29156	3226.91	767.252
WBGene00002016	hsp-16.2	Y46H3A.3	16504.1	4.32856	8.8e-35	29246	1519.25	1290.5	73.4253
WBGene00002017	hsp-16.11	T27E4.2	88208	2.27801	1.03e-10	140499	29174.5	3895.93	901.39
WBGene00002018	hsp-16.41	Y46H3A.2	10463.6	4.92443	2.83e-34	18775.6	648	862.609	32.8793
WBGene00002019	hsp-16.48	T27E4.3	80273.6	2.05235	9.66e-09	125551	30370.5	3368.35	956.442
WBGene00002020	hsp-16.49	T27E4.9	79035	2.04877	1.12e-08	123577	29917.8	3240.75	926.106
WBGene00002021	hsp-17	F52E1.7	66.9384	-3.43111	3.8e-10	13.4	134.5	0.639147	7.22743
WBGene00002023	hsp-25	C09B8.6	905.909	-0.44022	0.0954763	826.6	1103	22.3539	35.8857
WBGene00002024	hsp-43	C14F11.5	262.279	-1.29608	0.000352338	168.4	410.5	3.63705	10.2606
WBGene00002025	hsp-60	Y22D7AL.5	1024.93	0.873352	0.0750836	1399.8	731	16.9101	9.78215
WBGene00002026	hsp-70	C12C8.1	8525.79	1.92013	3.3e-08	13545	3584	171.834	54.9198
WBGene00002027	hsr-9	T05F1.6	2682.67	0.662819	0.058723	3409.2	2089.75	22.2168	16.7708
WBGene00002028	hst-1	F08B4.6	706.991	-0.413801	0.0726502	647.6	827	6.17225	9.68137
WBGene00002029	hst-2	C34F6.4	279.115	0.649617	0.0533286	347	210	6.95953	5.06779
WBGene00002031	hst-6	Y34B4A.3	689.737	0.304249	0.526215	780.2	567.75	15.8296	12.8055
WBGene00002032	htp-1	F41H10.10	43.9445	-1.93697	0.000619602	20.2	85.75	0.488225	2.11413
WBGene00002033	htp-2	Y73B6BL.2	21.8383	-4.19364	2.44e-06	2.8	56.5	0.0878098	1.33498
WBGene00002034	htp-3	F57C9.5	109.475	-3.87218	1.3e-15	16.4	273.5	0.18814	3.55617
WBGene00002035	hum-1	F29D10.4	2235.67	2.01803	8.79e-11	3537.6	868.25	26.8493	8.11067
WBGene00002036	hum-2	F36D4.3	2836.79	2.19276	2.48e-08	4647.6	1105	25.2722	8.66793
WBGene00002037	hum-4	F46C3.3	258.111	-4.00236	1.25e-15	36.2	562	0.333068	5.14282
WBGene00002038	hum-5	T02C12.1	518.384	-3.13189	1.36e-17	123.2	1101	1.05534	10.0128
WBGene00002040	hum-7	F56A6.2	343.986	0.498251	0.219013	419.8	304.75	2.03699	1.84944
WBGene00002041	hum-8	Y66H1A.6	213.318	-3.89629	3.13e-22	32	493.75	0.259508	3.97204
WBGene00002042	hus-1	H26D21.1	89.8421	-0.186573	0.694944	89	105.5	2.49287	3.34897
WBGene00002043	hyl-1	C09G4.1	116.731	-3.62937	4.96e-18	20.6	260	0.447915	5.32975
WBGene00002044	hyl-2	K02G10.6	688.235	0.437038	0.0701212	818	595	15.1735	12.7653
WBGene00002045	icd-1	C56C10.8	53656.6	2.75149	2.05e-40	89805.4	13111	2753.74	469.31
WBGene00002046	icln-1	C01F6.8	1546.61	0.627137	0.0345413	1904.6	1204.5	62.1517	43.5594
WBGene00002047	icp-1	Y39G10AR.13	153.956	-0.647799	0.100142	130.6	221.25	1.70909	3.30997
WBGene00002048	ida-1	B0244.2	2856.31	-2.41115	1.04e-05	1031.6	5728.75	10.8554	72.2396
WBGene00002050	ifa-1	F38B2.1	264.423	-0.969175	0.0545872	199.2	372.25	3.07954	6.5883
WBGene00002052	ifa-4	K05B2.3	195.079	-2.19465	2.74e-08	80	359.75	1.07112	5.81044
WBGene00002053	ifb-1	F10C1.2	572.372	-0.873885	0.0961716	437.2	753.5	5.808	11.9114
WBGene00002054	ifb-2	F10C1.7	3355.99	-4.03606	1.47e-25	459.8	7584.25	6.4756	114.974
WBGene00002055	ifc-1	F37B4.2	730.885	-3.94806	1.19e-15	105.4	1648.25	1.82407	29.7443
WBGene00002056	ifc-2	M6.1	733.653	-3.47721	1.07e-17	141	1570	1.41194	19.6663
WBGene00002057	ifd-1	R04E5.10	165.674	-2.6983	7e-07	50.8	335.5	0.802845	5.32483
WBGene00002058	ifd-2	F25E2.4	52.6465	-3.50794	5.96e-09	10.2	109	0.22536	2.40354
WBGene00002059	ife-1	F53A2.6	2199.42	1.18863	2.4e-06	3025.6	1368.5	107.313	54.8339
WBGene00002060	ife-2	R04A9.4	1929	1.28545	9.45e-06	2729.2	1076.5	87.0236	39.719
WBGene00002061	ife-3	B0348.6	1507.09	0.694028	0.0104275	1877.8	1186	45.833	33.3408
WBGene00002062	ife-4	C05D9.5	533.889	3.66138	1.19e-55	946.6	75.25	29.7199	2.75483
WBGene00002063	ife-5	Y57A10A.30	126.44	-1.75894	6.43e-06	63	234	2.01574	8.05789
WBGene00002064	iff-1	T05G5.10	466.123	0.266208	0.602524	520.4	493	26.3202	25.1763
WBGene00002065	iff-2	F54C9.1	53350	2.38345	4.2e-25	86316.6	16205.2	2519.97	551.1
WBGene00002066	ifg-1	M110.4	3590.76	-0.184796	0.524037	3611.8	3799	26.6427	34.6394
WBGene00002067	ifp-1	C43C3.1	493.622	-5.33464	4.08e-30	28.6	1126	0.355778	13.4763
WBGene00002068	ify-1	C27A2.3	144.105	0.0975779	0.832203	159.4	155.5	3.29376	4.87185
WBGene00002069	ikb-1	C04F12.3	3763.59	-2.17037	3.43e-09	1538.6	6626	20.0586	104.12
WBGene00002070	ile-1	K07A1.8	926.695	-1.18024	0.000245536	621.8	1361.75	10.1816	25.2909
WBGene00002071	ile-2	T04G9.3	1286.38	-1.84395	2.44e-06	627	2158.75	12.5433	48.4308
WBGene00002072	ima-1	T19B10.7	1675.61	0.00521415	0.989134	1758.2	1671.5	24.6958	28.1208
WBGene00002073	ima-2	F26B1.3	111.106	-3.02019	2.11e-10	28.8	263	0.449127	4.27075
WBGene00002074	ima-3	F32E10.4	7195.2	-0.0183889	0.953169	7503.2	7362	77.1656	88.4534
WBGene00002075	imb-1	F28B3.8	1071.11	0.942626	0.000311541	1440.8	734.5	11.5639	6.50553
WBGene00002076	imb-2	R06A4.4	1827.67	-0.0167096	0.965058	1938.6	1845.25	16.3829	18.6901
WBGene00002077	imb-3	C53D5.6	17250.7	1.93804	6e-13	26873	6834.25	202.184	60.1066
WBGene00002078	xpo-1	ZK742.1	25066.6	1.38845	1.12e-06	36537.2	13771.2	299.806	133.178
WBGene00002079	xpo-2	Y48G1A.5	1032.65	1.94321	1.13e-08	1630	434	15.1903	5.03616
WBGene00002080	xpo-3	C49H3.10	1071.69	1.08124	0.000376923	1472.2	647.25	11.3825	6.27842
WBGene00002081	ina-1	F54G8.3	1410.78	3.89742	2.72e-21	2505.8	184.25	17.8965	1.54121
WBGene00002083	inf-1	F57B9.6	1796.15	0.65171	0.293962	2218.8	1268.25	39.8639	28.2172
WBGene00002084	ins-1	F13B12.5	50.4271	-1.08624	0.0264439	36.6	75.25	1.2805	3.03662
WBGene00002093	ins-10	T08G5.12	33.118	0.367412	0.540005	39.6	30.75	2.52379	2.12635
WBGene00002094	ins-11	C17C3.4	33.2203	3.96012	1.68e-08	58.4	3.75	2.09253	0.349773
WBGene00002096	ins-13	C17C3.18	9.56535	-2.15942	0.0262744	3.8	17.25	0.0497376	1.03346
WBGene00002097	ins-14	F41G3.16	32.7932	3.45268	1e-05	55.2	5.75	2.98638	0.478816
WBGene00002100	ins-17	F56F3.6	139.154	-0.911653	0.0345645	105.2	200.25	4.68985	10.9267
WBGene00002101	ins-18	T28B8.2	45.2765	-1.01654	0.00416046	32.4	63	1.81211	4.12506
WBGene00002107	ins-24	ZC334.3	15.2152	-1.09398	0.0686857	10.4	20.75	0.619957	1.17097
WBGene00002110	ins-27	ZC334.11	48.3177	-1.9455	0.00272238	22.4	91.5	1.51616	5.42116
WBGene00002113	ins-30	ZC334.2	32.112	-0.542614	0.407185	27.2	41.5	1.17828	2.08521
WBGene00002118	ins-35	K02E2.4	60.4146	5.86911	2.19e-15	108.2	2	7.56525	0.159749
WBGene00002123	inx-1	C16E9.4	171.145	-1.03008	0.0126929	123.8	258.75	1.54603	3.55199
WBGene00002127	inx-5	R09F10.4	815.624	2.22954	2.11e-22	1320.2	275.25	20.7876	5.3786
WBGene00002128	inx-6	C36H8.2	52.5593	-0.773868	0.290793	43.4	78.5	0.90485	1.88144
WBGene00002129	inx-7	K02B2.4	3638.73	1.54677	2.88e-07	5408.2	1803	83.0051	32.3831
WBGene00002130	inx-8	ZK792.2	510.577	5.88903	6.82e-40	954.4	16.5	17.4524	0.348622
WBGene00002131	inx-9	ZK792.3	460.385	6.5388	1.21e-47	866	9	16.6378	0.296747
WBGene00002132	inx-10	T18H9.5	546.368	-2.09683	1.36e-11	229.6	968	4.20142	19.734
WBGene00002133	inx-11	W04D2.3	1838.34	-3.13434	4.08e-20	425.6	3658	7.44041	72.39
WBGene00002134	inx-12	ZK770.3	1391.74	2.16089	6.04e-16	2205.8	492.75	41.7862	11.2164
WBGene00002135	inx-13	Y8G1A.2	1088.91	2.1667	2.74e-12	1736.8	375.75	32.3561	8.52599
WBGene00002136	inx-14	F07A5.1	74.2598	-4.04959	1.92e-08	10.4	183	0.158555	3.80516
WBGene00002137	inx-15	R12E2.9	150.034	-3.52912	1.83e-14	28.8	334	0.694247	7.72039
WBGene00002138	inx-16	R12E2.5	208.995	-4.04533	5.15e-14	29.8	488.75	0.568877	9.7713
WBGene00002139	inx-17	R12E2.4	83.0708	-4.68201	5.18e-19	7.4	200	0.208676	4.95472
WBGene00002140	inx-18	C18H7.2	40.1589	-0.721045	0.225838	33.2	56.25	0.58089	1.18497
WBGene00002146	ipp-5	C09B8.1	591.413	-4.39558	2.38e-36	64.2	1242.5	1.29556	26.994
WBGene00002147	ire-1	C41C4.4	441.44	-0.748447	0.0147481	361	624.5	3.04027	6.22171
WBGene00002148	gon-14	F44C4.4	999.303	-0.289884	0.340614	966.6	1112	8.34761	11.6982
WBGene00002149	irk-1	R03E9.4	31.9348	-4.50345	4.4e-08	3.2	71.25	0.060217	1.48815
WBGene00002150	irk-2	M02A10.2	903.459	5.67231	5.12e-36	1694.2	35.75	22.1716	0.58885
WBGene00002151	irk-3	K04G11.5	228.852	-4.1353	7.16e-34	29	494.25	0.582385	9.48638
WBGene00002152	iars-1	R11A8.6	7813.91	1.79291	5.94e-19	11927	3384.75	90.4095	29.7141
WBGene00002153	iars-2	C25A1.7	519.205	0.29861	0.362758	600	511.25	7.46436	6.57593
WBGene00002162	isp-1	F42G8.12	11552.2	0.088945	0.778381	12309	11394.2	277.407	292.745
WBGene00002163	ist-1	C54D1.3	5308.23	-4.46076	1.5e-55	547.8	11568	4.22527	107.966
WBGene00002169	isw-1	F37A4.8	1289.7	1.19218	0.000444821	1801	818	14.7872	8.17225
WBGene00002173	itr-1	F33D4.2	390.358	-2.24332	2.28e-10	159.2	748.5	0.552575	2.82665
WBGene00002174	itx-1	W03D8.6	410.619	-3.49505	4.7e-26	80.2	893.75	0.509823	5.68617
WBGene00002175	jac-1	Y105C5B.21	1956.46	1.59545	0.000180143	2942.6	1009	20.7723	8.4481
WBGene00002176	jip-1	F56D12.4	377.349	-2.13591	3.7e-07	161.6	716	1.97915	10.7727
WBGene00002177	jkk-1	F35C8.3	49.0253	-2.58697	7.78e-09	16.4	92.25	0.311875	1.85788
WBGene00002178	jnk-1	B0478.1	1292.85	-1.11419	0.000522957	890.6	1799.5	16.5461	38.9901
WBGene00002179	jph-1	T22C1.7	18315.4	-6.48448	9.32e-102	485.8	39495	4.35595	432.145
WBGene00002180	jtr-1	Y77E11A.4	930.135	-0.446053	0.164827	850.2	1097.5	34.3866	51.4699
WBGene00002181	kal-1	K03D10.1	93.53	-0.876356	0.0120441	73	139	0.872722	1.8879
WBGene00002182	kap-1	F08F8.3	113.048	-3.18232	3.37e-14	27	225.25	0.36413	3.1786
WBGene00002183	kat-1	T02G5.8	1185.09	1.19429	9.01e-05	1645	718.75	31.2188	15.5183
WBGene00002184	kel-1	C47D12.7	2801.75	-6.1214	2.14e-95	94.2	6324	2.00104	111.489
WBGene00002185	kel-3	T27E9.4	1092.24	-0.00392756	0.989264	1150.2	1087	16.5135	18.8873
WBGene00002187	kgb-1	T07A9.3	1670.87	-0.248636	0.327313	1605.2	1849	27.3033	36.935
WBGene00002189	kin-1	ZK909.2	6472.41	-3.33128	3.83e-19	1356.6	12381.5	23.8414	265.065
WBGene00002190	kin-2	R07E4.6	4382.6	-3.33021	1.42e-42	931.2	8712.25	13.2645	148.508
WBGene00002191	kin-3	B0205.7	14193.7	1.78263	8.76e-23	21653.2	6214.5	399.897	133.67
WBGene00002192	kin-4	C10C6.1	1995.43	-1.38149	4.94e-08	1234.4	3144.25	6.5786	20.2684
WBGene00002195	kin-9	F08F1.1	63.7652	-3.51048	4.48e-12	12.2	144	0.204725	2.35419
WBGene00002196	kin-10	T01G9.6	12548.7	-0.301026	0.326863	11873.6	14436	287.825	393.901
WBGene00002198	kin-14	F22D6.1	2869.88	-3.54905	1.21e-57	531.8	6047.75	8.20888	127.479
WBGene00002201	kin-18	T17E9.1	1315.87	-0.12566	0.708179	1341.6	1409.75	9.55107	12.0773
WBGene00002202	kin-19	C03C10.1	12379.8	0.337232	0.126384	14418.6	10971.8	206.814	184.534
WBGene00002203	kin-20	F46F2.2	3026.09	-1.23835	5.9e-05	2000.4	4446	31.3401	70.1432
WBGene00002205	kin-23	W04G5.6	604.029	-9.23603	1.25e-38	2.4	1425.75	0.0630033	15.5982
WBGene00002207	sid-3	B0302.1	1332.09	-3.72224	9.64e-24	220.2	2660	1.57531	21.77
WBGene00002210	kin-29	F58H12.1	4408.97	-4.5812	3.66e-68	418.8	9289	3.38057	86.185
WBGene00002212	kin-31	B0523.1	162.208	3.10184	1.92e-11	291.2	31.75	4.79145	0.542397
WBGene00002213	kin-32	C30F8.4	3932.62	-0.197358	0.58752	3878.6	4068.5	36.7827	46.3428
WBGene00002214	klc-1	M7.2	535.003	0.0181281	0.970373	572.4	584	7.89467	9.74585
WBGene00002215	klc-2	C18C4.10	4441.66	-0.0313638	0.926699	4603	4466.75	62.2554	72.9808
WBGene00002216	klp-3	T09A5.2	492.789	-3.93213	3.38e-34	71.8	1011.25	1.06214	16.3297
WBGene00002217	klp-4	F56E3.3	3267.53	-2.79047	2.22e-27	956	6476	5.04905	40.4174
WBGene00002219	klp-7	K11D9.1	873.977	-0.815347	0.00109849	682.2	1195.5	8.24535	16.6118
WBGene00002220	gcc-1	C15C7.2	473.529	-0.145442	0.727025	477.6	516	6.18317	8.29247
WBGene00002221	klp-10	C33H5.4	134.898	-3.98044	4.3e-15	19.2	342.25	0.286279	4.45655
WBGene00002222	klp-11	F20C5.2	1036.28	0.57396	0.0860612	1291.6	812.5	11.6149	10.9774
WBGene00002223	klp-12	T01G1.1	1271.47	-0.435387	0.428202	1199	1567.25	8.67802	14.6124
WBGene00002225	klp-15	M01E11.6	190.758	-2.72198	6.7e-10	57.4	434	0.941629	6.80909
WBGene00002226	klp-16	C41G7.2	364.47	-0.966226	0.00282107	270.6	569.75	3.57335	8.85484
WBGene00002227	klp-17	W02B12.7	120.638	0.0339756	0.95429	132.2	112	1.48881	1.53539
WBGene00002228	klp-18	C06G3.2	200.877	-2.52154	2.69e-07	71	448.5	0.663646	4.97501
WBGene00002229	klp-19	Y43F4B.6	343.319	-0.725206	0.113399	281.2	522	2.16688	4.4719
WBGene00002230	klp-20	Y50D7A.6	440.355	0.300342	0.334575	507	416.5	6.3881	6.11382
WBGene00002231	knl-1	C02F5.1	110.674	-2.25163	0.000174276	45.4	246	0.385731	2.31335
WBGene00002232	kpc-1	F11A6.1	505.766	0.797663	0.0696275	662	393.25	8.51685	5.9688
WBGene00002234	kqt-2	M60.5	54.5626	-4.76135	6.04e-21	4.6	126.25	0.0647343	1.69301
WBGene00002238	kars-1	T02G5.9	1918.19	0.983671	0.0127459	2571	1218.5	35.351	19.5651
WBGene00002239	ksr-1	F13B9.5	1442.65	-1.29206	1.79e-10	919.8	2253	9.66819	27.1803
WBGene00002240	ksr-2	F58D5.4	239.588	0.263076	0.445731	272.6	228	3.2124	3.4202
WBGene00002241	kup-1	F10C2.2	1193.84	1.23501	1.15e-05	1682.2	733.5	35.0754	17.9257
WBGene00002242	kvs-1	C53C9.3	148.726	3.11896	6.53e-15	256.2	30.75	3.61414	0.58806
WBGene00002244	laf-1	Y71H2AM.19	5253.73	0.542351	0.0478845	6482	4118.25	61.6423	45.7714
WBGene00002245	lag-1	K08B4.1	769.84	-1.92404	5.69e-07	365.4	1293.25	3.9563	16.9669
WBGene00002246	lag-2	Y73C8B.4	456.588	6.06546	7.83e-27	846.4	14.5	17.2617	0.383472
WBGene00002247	lam-1	W03F8.5	23949.7	-5.9277	1.97e-101	924.2	50891.2	5.11814	316.419
WBGene00002248	lam-3	T22A3.8	803.986	5.55092	1.61e-17	1533.8	33	4.30319	0.133718
WBGene00002249	lap-1	ZK353.6	2270.3	0.474487	0.0319679	2721.8	1941.75	46.4205	37.929
WBGene00002250	lap-2	W07G4.4	4373.54	-0.730053	0.0532543	3573.2	5651.25	46.7736	83.9423
WBGene00002251	lat-1	B0457.1	8531.62	4.68781	2.67e-28	15737.4	710	116.002	5.86234
WBGene00002252	lat-2	B0286.2	173.163	3.0432	1.77e-26	299.4	36.75	2.78227	0.437501
WBGene00002253	lbp-1	F40F4.3	150218	-6.39286	9.65e-136	4161	339730	184.528	17295.9
WBGene00002254	lbp-2	F40F4.2	83871.9	-8.87512	4.38e-64	442	194010	18.5018	9851.26
WBGene00002255	lbp-3	F40F4.4	5439.59	-6.53815	6.2e-51	137	12175.5	3.86283	379.387
WBGene00002256	lbp-4	ZK742.5	648.619	2.32157	7.97e-09	1033.6	204	45.5084	10.0654
WBGene00002257	lbp-5	W02D3.7	109.353	-1.77845	0.0093628	54.4	198.75	3.15613	11.5387
WBGene00002258	lbp-6	W02D3.5	493.511	-2.28017	2.4e-06	188.2	912.75	10.0542	52.1129
WBGene00002259	lbp-7	T22G5.2	84.2984	3.84452	1.92e-10	146	10.5	7.89785	0.767745
WBGene00002261	ldb-1	F58A3.1	7329.27	-0.853302	0.00109896	5680.4	9462.25	61.9064	128.36
WBGene00002262	ldh-1	F13D12.2	11802.2	-1.7749	0.00062283	5963.8	19343.8	147.024	528.361
WBGene00002263	lea-1	K08H10.1	12558.6	0.901465	0.0335015	16520.8	8122.5	165.757	96.1263
WBGene00002264	lec-1	W09H1.6	18307.6	0.868474	6.09e-05	24084	12740.5	616.451	392.425
WBGene00002265	lec-2	F52H3.7	7890.01	-1.16343	0.000838336	5394	12057.2	77.3939	231.731
WBGene00002266	lec-3	ZK892.1	6635.84	-1.92293	3.55e-07	3115	11605.8	68.0947	265.048
WBGene00002267	lec-4	C44F1.3	1660.56	2.63215	3.25e-13	2750.6	461	73.4095	14.3724
WBGene00002268	lec-5	ZK1248.16	635.464	-0.897713	0.0251922	489.4	876.5	12.9565	27.6042
WBGene00002269	lec-6	Y55B1AR.1	13482.2	-6.5248	4.73e-45	351.2	29199	17.3209	1593.58
WBGene00002270	lec-7	R07B1.2	10.0558	-4.17895	8.03e-06	1.2	23.75	0.0876567	1.13039
WBGene00002271	lec-8	R07B1.10	72.5039	-2.27752	3.51e-05	28	148.25	0.762626	4.56752
WBGene00002272	lec-9	C16H3.2	1494.16	-3.58913	7.09e-14	270.2	3230.5	13.2179	168.046
WBGene00002273	lec-10	W01A11.4	608.502	-3.468	3.53e-13	115	1279	4.41572	55.6293
WBGene00002274	lec-11	F38A5.3	92.548	-3.90068	1.72e-12	13.4	200.5	0.483833	7.86249
WBGene00002275	lem-2	W01G7.5	672.548	0.559713	0.0984424	817.2	559.5	13.3556	10.6257
WBGene00002276	lem-3	F42H11.2	481.427	-1.09601	0.00780459	332	712.75	3.96325	9.34686
WBGene00002280	let-2	F01G12.5	326909	-7.37483	5.64e-41	4714.2	700120	23.1859	3994.3
WBGene00002295	let-19	K08F8.6	3316.34	-1.59593	0.00234223	1918.6	5209.5	5.40316	19.3627
WBGene00002297	ect-2	T19E10.1	67.0701	-3.0139	4.6e-08	18	154.5	0.177352	1.50956
WBGene00002299	let-23	ZK1067.1	68.6849	-3.78282	1.14e-08	11.4	161.5	0.0964893	1.29786
WBGene00002324	let-49	Y54E5B.3	432.562	0.349917	0.373103	492.4	394	14.7647	13.3638
WBGene00002335	let-60	ZK792.6	3291.96	-1.41287	2.2e-07	2001.4	4966.25	39.0436	115.922
WBGene00002344	let-70	M7.1	30909.4	0.367167	0.210681	36122.4	26692.5	978.818	840.317
WBGene00002348	myo-1	R06C7.10	872.032	-0.831365	0.122172	697.4	1226	2.98734	6.34502
WBGene00002363	let-92	F38H4.9	7295.67	0.418104	0.0884054	8636.4	6138.75	136.326	113.81
WBGene00002368	let-99	K08E7.3	177.216	-1.85021	1.28e-07	87.6	341.75	1.03477	4.25185
WBGene00002393	lpr-1	Y65B4BR.2	76.4319	4.17039	6.42e-15	135.6	8.25	3.41729	0.276215
WBGene00002497	let-268	F52H3.1	7169.36	-6.22599	5.23e-33	225.6	15938.8	2.63111	199.886
WBGene00002583	let-363	B0261.2	4616.88	0.0314419	0.949165	5055.2	4572.25	15.2557	17.8245
WBGene00002601	let-381	F26B1.7	9088.8	-7.98558	7.66e-69	86.6	20127	2.10613	542.053
WBGene00002632	let-413	F26D11.11	3397.78	-0.892237	0.0070091	2601.8	4367.75	23.9777	50.6742
WBGene00002637	let-418	F26F12.7	3416.97	1.54582	1.19e-06	5148.6	1748	24.2304	10.0228
WBGene00002694	let-502	C10H11.9	2219.13	0.508461	0.082612	2723.4	1848.25	16.9835	14.1852
WBGene00002696	let-504	E01A2.4	815.339	-0.0340954	0.917155	834.4	863.25	13.7573	16.6477
WBGene00002717	let-526	C01G8.9	12721.8	-0.0371936	0.930365	13317	12204	71.8016	71.9217
WBGene00002783	let-607	F57B10.1	5982.97	-2.97782	2.96e-30	1557.6	11416.8	14.2468	125.715
WBGene00002804	let-630	Y110A7A.19	854.661	0.423445	0.0598458	1000.4	740	11.9636	9.96399
WBGene00002845	let-711	F57B9.2	9105.06	0.489828	0.08036	11106	7315.5	34.5651	27.8953
WBGene00002850	let-716	C16A3.3	4743.44	0.549391	0.149175	5943.4	3619.5	28.4452	22.4014
WBGene00002855	let-721	C05D11.12	13122.9	3.35934	5.88e-26	22860.8	2218.5	313.632	34.0078
WBGene00002879	let-754	C29E4.8	1007.36	0.0822626	0.851414	1078.6	962.25	30.0139	31.1757
WBGene00002881	let-756	C05D11.4	327.953	0.849121	0.0487074	436.2	226.75	7.0016	4.77732
WBGene00002889	let-765	F20H11.2	9912.45	-0.28144	0.431158	9697.2	10370.2	40.1151	54.6797
WBGene00002891	let-767	C56G2.6	2232.98	0.77938	0.00105994	2873.8	1701	74.3492	50.351
WBGene00002915	let-805	H19M22.2	734.087	-1.25856	0.0081003	477.8	1073.25	2.33242	5.46459
WBGene00002957	let-858	F33A8.1	1056.86	0.50142	0.0253609	1262.4	874.75	12.6717	10.6022
WBGene00002974	lev-1	F09E8.7	61.5607	-1.74584	0.00509059	33.2	107	0.559972	2.01019
WBGene00002977	lev-10	Y105E8A.7	3527.95	-6.52669	7.21e-66	91.8	7692.75	1.01861	96.5046
WBGene00002978	lev-11	Y105E8B.1	11024.5	-0.975741	0.00145426	8225	15683.2	177.135	397.687
WBGene00002979	lfe-2	C46H11.4	1888.71	2.30587	8.41e-28	3058	621.75	47.6429	10.747
WBGene00002980	lgg-1	C32D5.9	43464.6	0.665522	0.0426961	53964.8	32657	2011.64	1404.87
WBGene00002981	lgg-2	ZK593.6	32271.2	-0.926478	0.00061925	24053.2	44070	618.095	1309.98
WBGene00002982	lgg-3	B0336.8	671.527	0.771646	0.0608645	857.4	495	49.9029	33.0076
WBGene00002985	lig-1	C29A12.3	1069.15	0.915027	0.00305107	1421	792.5	16.0476	10.4071
WBGene00002986	lig-4	C07H6.1	667.12	0.725528	0.00964082	860.2	519	9.77126	7.22482
WBGene00002988	lim-6	K03E6.1	121.326	-3.82847	3.38e-08	18.6	281	0.597223	7.69293
WBGene00002989	lim-7	C04F1.3	1170.86	-5.23641	2.94e-46	71.4	2515	1.31535	47.4011
WBGene00002990	lin-1	C37F5.1	815.699	-3.77907	6.11e-31	130.6	1687.5	1.91693	29.5486
WBGene00002991	lin-2	F17E5.1	120.95	-1.67558	0.000971311	65	214.75	0.722454	2.60494
WBGene00002992	lin-3	F36H1.4	41.7237	-3.1019	7.12e-06	10.2	98.75	0.215486	1.76505
WBGene00002994	lin-5	T09A5.10	5695.12	-0.144371	0.630953	5708.6	6374	58.2117	76.8112
WBGene00002996	lin-7	Y54G11A.10	824.553	0.324414	0.314405	952.6	712.5	33.3059	29.8173
WBGene00002997	lin-8	B0454.1	1056.38	-0.902218	0.0152765	808.4	1414.5	14.5658	29.7521
WBGene00002998	lin-9	ZK637.7	533.939	0.905218	0.0335015	712.6	389.5	8.00926	5.39964
WBGene00002999	lin-10	C09H6.2	2128.75	-1.01539	1.08e-06	1545.2	2966.5	12.7911	29.1366
WBGene00003000	lin-11	ZC247.3	40.4799	-1.00613	0.0831937	29.8	61.75	0.615487	1.36383
WBGene00003002	lin-13	C03B8.4	6706.43	0.609476	0.0707397	8469.8	5142.25	30.9567	23.3501
WBGene00003003	lin-14	T25C12.1	7442.02	-5.25711	4.17e-72	456.8	15633.5	6.70831	266.886
WBGene00003006	lin-17	Y71F9B.5	790.714	2.50867	1.51e-07	1291.6	238.25	17.9962	4.17483
WBGene00003007	lin-18	C16B8.1	112.033	-0.0152211	0.97443	117.4	118.5	1.78455	2.13354
WBGene00003008	lin-22	Y54G2A.1	42.8637	3.70923	5.5e-13	75.6	6	2.99881	0.31937
WBGene00003009	lin-23	K10B2.1	4862.96	0.255594	0.343343	5581.2	4376.75	56.8374	53.2097
WBGene00003010	lin-24	B0001.1	123.236	-1.37837	0.000671434	75.4	188.5	2.16598	6.52162
WBGene00003011	lin-25	F56H9.5	995.526	1.26918	0.000139598	1410	562	10.8874	5.49275
WBGene00003012	lin-26	F18A1.2	7445.59	3.87311	5.43e-21	13422.8	923.75	192.357	16.4737
WBGene00003014	lin-28	F02E9.2	5739.94	-0.213283	0.46993	5602.2	6211.25	133.321	169.171
WBGene00003015	lin-29	W03C9.4	27.3909	2.86902	5.05e-05	49	7.5	1.17282	0.171392
WBGene00003019	lin-33	H32C10.2	1359.64	0.0472406	0.92184	1422.8	1318.25	44.0421	46.8156
WBGene00003020	lin-35	C32F10.2	551.334	2.23838	8.09e-10	898.6	205.75	8.93955	2.27793
WBGene00003021	lin-36	F44B9.6	2047.88	0.914611	0.000725101	2737.4	1403	21.4386	13.4479
WBGene00003022	lin-37	ZK418.4	430.196	1.0253	5.97e-05	576.6	284.75	15.8472	9.18794
WBGene00003024	lin-39	C07H6.7	115.843	-0.751762	0.153369	93.6	169.25	2.06757	4.31568
WBGene00003025	lin-40	T27C4.4	2839.47	0.257224	0.390617	3235.4	2579.5	30.2438	28.4489
WBGene00003026	lin-41	C12C8.3	20192.2	-3.3571	1.03e-23	4165.8	38870.8	24.7917	274.158
WBGene00003030	lin-45	Y73B6A.5	2178.77	-0.472741	0.179518	1959.4	2634.75	16.4781	26.9932
WBGene00003031	lin-46	R186.4	483.991	5.0751	7.79e-22	898.4	30.25	16.8474	0.640022
WBGene00003034	lin-49	F42A9.2	6058.89	1.76749	3.04e-09	9439.8	2650	67.8938	23.2198
WBGene00003035	lin-52	ZK632.13	718.161	0.759798	0.0490949	907.4	527.25	42.915	27.6902
WBGene00003036	lin-53	K07A1.12	3249.82	3.93293	6.48e-35	5777.2	406.5	107.229	8.61282
WBGene00003037	lin-54	JC8.6	181.701	0.352577	0.422202	208.2	169.75	4.04233	3.6015
WBGene00003038	lin-56	ZK673.3	317.707	-0.0708764	0.851715	324.8	347	7.3438	8.80493
WBGene00003040	lin-59	T12F5.4	15157.8	-2.8985	7.01e-32	4148.4	28575.8	23.9935	206.119
WBGene00003041	lin-61	R06C7.7	1234.99	1.03881	0.00109698	1695.6	802	24.6713	14.2363
WBGene00003043	lip-1	C05B10.1	2506.35	-2.94279	4.95e-27	662.2	5049.25	10.4288	95.8695
WBGene00003044	lir-1	F18A1.3	3968.31	2.5935	7.24e-27	6621.6	1074.75	188.915	36.9452
WBGene00003045	lir-2	F18A1.4	1196.57	1.24378	1.92e-08	1688.2	692.25	24.6576	11.7067
WBGene00003046	lir-3	F37H8.1	49.5077	-4.87506	7.48e-16	3.8	109.5	0.174904	4.34218
WBGene00003047	lis-1	T03F6.5	3271.13	0.631055	0.00382852	4094.2	2550.75	61.9658	45.264
WBGene00003048	lit-1	W06F12.1	5184.68	2.42337	5.45e-21	8608.2	1551.75	96.3923	20.753
WBGene00003052	lmn-1	DY3.2	15274.9	-0.174263	0.598248	15079.8	16329.2	191.594	241.081
WBGene00003053	lmp-1	C03B1.12	4646.5	-2.29265	1.86e-17	1770.8	8685	45.3273	255.537
WBGene00003055	lon-1	F48E8.1	42.5015	2.83418	2.5e-05	73.8	10.5	1.65663	0.350297
WBGene00003056	lon-2	C39E6.1	44.1829	-1.73159	0.000161966	23.2	80	0.343287	1.25145
WBGene00003059	lpd-2	C48E7.3	888.451	1.19399	3.62e-05	1229.8	506	30.874	15.5273
WBGene00003060	lpd-3	Y47G6A.23	4579.35	-0.356741	0.497985	4496.8	5304.5	9.46693	14.4201
WBGene00003061	lpd-5	ZK973.10	1037.04	0.0217262	0.959225	1069.4	1043	47.0638	52.7596
WBGene00003062	lpd-6	K09H9.6	2770.2	1.06157	0.00262345	3734	1724.5	56.1278	29.8794
WBGene00003063	lpd-7	R13A5.12	29626.9	2.1386	3.6e-26	46907.4	10751.8	727.896	195.391
WBGene00003064	lpd-8	R10H10.1	1509.65	0.305549	0.365405	1727	1390.75	55.5683	50.9572
WBGene00003065	lpd-9	T21C9.5	1457.26	0.0615765	0.847019	1551.4	1473	74.6667	81.2336
WBGene00003066	lpl-1	ZC410.7	1185.14	0.891133	2.48e-05	1554.2	843.75	30.7092	19.5522
WBGene00003067	lrg-1	F55H2.4	120.312	-3.41241	2.29e-12	25.2	280.5	0.318311	3.96296
WBGene00003068	lrk-1	T27C10.6	1803.13	-0.75003	0.00489095	1481.4	2309.75	5.44432	10.3829
WBGene00003072	lrp-2	T21E3.3	3980.99	-2.1402	2.91e-06	1730.8	7189.5	3.09271	16.1274
WBGene00003073	lars-1	R74.1	14796	2.01617	6.52e-19	23198.8	5820.25	167.259	49.492
WBGene00003074	lars-2	ZK524.3	1309.11	0.413142	0.27271	1560.6	1096.25	14.9767	13.6291
WBGene00003076	lsm-1	F40F8.9	434.405	-0.031048	0.942897	443.6	440.5	22.0317	24.6418
WBGene00003077	lsm-3	Y62E10A.12	935.317	-1.7752	1.19e-05	462.6	1558.25	29.3268	107.635
WBGene00003078	lsm-4	F32A5.7	202.526	0.985878	0.0047936	267.8	140.75	25.5469	14.0119
WBGene00003079	lsm-5	F28F8.3	515.57	-0.195216	0.540435	497.8	564.75	30.8843	35.7593
WBGene00003080	lsm-6	Y71G12B.14	436.062	0.322652	0.387997	503.8	380.25	34.7978	30.6696
WBGene00003081	lsm-7	ZK593.7	899.432	0.310627	0.438346	1027.2	794.25	56.1286	44.8955
WBGene00003082	lsm-8	Y73B6BL.32	833.733	2.33094	3.64e-16	1366.8	266.5	60.2715	13.379
WBGene00003083	lst-1	T22A3.3	1638.7	2.769	5.32e-09	2752	475.75	55.856	9.68607
WBGene00003084	lst-2	R160.7	1642.13	-0.318495	0.278236	1562	1813.25	15.3377	21.6833
WBGene00003085	ccar-1	Y37A1B.1	6541.2	0.100281	0.760261	7151.8	6184.25	50.2742	53.8139
WBGene00003086	lst-4	Y37A1B.2	4265.79	-2.16175	1.5e-21	1773.2	7679.5	25.6567	136.66
WBGene00003087	lsy-2	F49H12.1	1033.33	-1.45799	3.15e-07	610.4	1583.5	9.3271	29.3704
WBGene00003089	ltd-1	K02C4.4	1259.35	2.94645	2.5e-14	2137.8	276.75	22.1083	3.5473
WBGene00003090	lys-1	Y22F5A.4	355.093	-3.39098	1.03e-11	71.2	761.5	1.88871	20.4148
WBGene00003091	lys-2	Y22F5A.5	56.2159	-2.30526	6.13e-05	21.2	112.75	0.670691	3.71566
WBGene00003092	lys-3	Y22F5A.6	104.694	-4.7574	1.31e-15	8.8	240.75	0.280764	6.9254
WBGene00003093	lys-4	F58B3.1	44.187	-2.18462	0.00191495	18	82.5	0.661137	3.25472
WBGene00003096	lys-7	C02A12.4	51.0826	-1.38137	0.0716046	34	88.75	0.956134	3.03849
WBGene00003097	lys-8	C17G10.5	119.801	-1.08731	0.0245709	84.4	188.75	2.40423	5.584
WBGene00003102	mab-5	C08C3.3	78.3859	-0.949705	0.0505864	59.6	110.25	1.53587	3.53202
WBGene00003104	mab-7	ZC13.4	41.3002	4.04035	2.04e-09	74.4	5	1.72421	0.160932
WBGene00003111	mab-20	Y71G12B.20	1560.39	0.195117	0.496716	1727.4	1449.25	21.4025	21.5471
WBGene00003112	mab-21	F35G12.6	44.6611	-0.492362	0.255765	40	53.25	0.839581	1.50319
WBGene00003119	mac-1	Y48C3A.7	3941.23	1.00822	0.000932544	5359	2575.5	50.8129	27.6953
WBGene00003123	mag-1	R09B3.5	1625.46	1.50806	7.57e-13	2390.4	831.5	78.7065	32.2278
WBGene00003124	mai-1	K10B3.9	2065.28	-3.25837	6.78e-09	452	4182.75	15.0759	154.982
WBGene00003129	map-1	Y37E11AL.7	1193.8	1.239	5.23e-09	1690	723.75	38.0117	19.256
WBGene00003130	map-2	Y116A8A.9	3927.31	1.58699	6.63e-11	5800.6	1933	98.34	37.6638
WBGene00003132	mat-1	Y110A7A.17	3005.61	0.19359	0.556048	3344.4	2715.25	34.0712	33.7534
WBGene00003133	mat-2	W10C6.1	539.477	-0.272386	0.539086	523.8	687	3.08782	4.68165
WBGene00003134	mat-3	F10C5.1	375.328	0.826297	0.00610791	486	289.75	6.27564	4.38728
WBGene00003136	mau-2	C09H6.3	515.86	-0.310699	0.437215	485.2	581.75	6.51115	9.3279
WBGene00003142	mau-8	Y62E10A.8	663.413	-0.270267	0.335576	637	749.75	18.5757	25.1181
WBGene00003143	max-1	C34B4.1	3122.44	-6.71031	8.15e-69	71.8	6500	0.628573	63.5085
WBGene00003144	max-2	Y38F1A.10	2982.46	-2.37194	3.76e-11	1100	5228.5	11.0005	60.6271
WBGene00003148	mbf-1	H21P03.1	4023.98	0.958221	0.0182446	5445.4	2650.25	182.001	100.471
WBGene00003149	mbk-1	T04C10.1	5649.04	0.420274	0.174101	6735.8	4667.75	64.7814	54.2787
WBGene00003150	mbk-2	F49E11.1	4901.46	-1.75137	2.08e-11	2513.2	7869.25	27.0658	99.4828
WBGene00003151	mca-1	W09C2.3	6563.43	4.07848	7.95e-48	11868.4	715.75	72.595	5.21137
WBGene00003153	mca-3	Y67D8C.10	21944.5	-1.82949	5.14e-10	10940.2	35511	69.8339	275.342
WBGene00003154	mcm-2	Y17G7B.5	126.654	-2.15112	3.7e-06	54	263.25	0.567118	2.843
WBGene00003155	mcm-3	C25D7.6	129.845	-1.51207	0.00549731	76.8	248	0.814571	2.87212
WBGene00003156	mcm-4	Y39G10AR.14	347.12	1.01275	0.0383623	476.2	271.75	5.63521	3.72593
WBGene00003157	mcm-5	R10E4.4	158.806	-1.8294	0.000370719	78.4	314.25	0.963328	3.94832
WBGene00003158	mcm-6	ZK632.1	741.545	2.47902	5.74e-10	1223.2	245.75	13.2292	3.21141
WBGene00003159	mcm-7	F32D1.10	85.8588	-1.70426	0.00143372	46	168.25	0.549975	2.12263
WBGene00003160	mdf-1	C50F4.11	678.588	-0.192775	0.652585	666.8	737	7.98477	10.7993
WBGene00003161	mdf-2	Y69A2AR.30	52.2633	-1.77584	0.00121494	27.2	106.5	0.846713	3.73623
WBGene00003162	mdh-2	F20H11.3	9194.96	-0.789699	0.0638761	7267.8	11927.5	120.609	227.651
WBGene00003163	mdl-1	R03E9.1	2506.05	-1.19272	0.000494802	1695.2	3594.75	38.7009	95.9916
WBGene00003164	mdt-6	Y57E12AL.5	324.399	0.872157	0.00507971	426.6	235.75	13.3351	8.5785
WBGene00003165	mec-1	T07H8.4	452.099	-5.01947	9.6e-14	32.2	1138.75	0.215962	7.69673
WBGene00003166	mec-2	F14D12.4	9729.42	-7.41404	5.85e-55	137.6	21362.8	2.3209	406.987
WBGene00003169	mec-5	E03G2.3	94.0315	-0.514511	0.302252	84.2	120.75	2.04036	3.51511
WBGene00003170	mec-6	W02D3.3	229.259	-3.87214	9.06e-26	33	486.25	0.618457	10.3554
WBGene00003171	mec-7	ZK154.3	581.788	-0.343887	0.244248	545	701.5	9.49263	14.63
WBGene00003172	mec-8	F46A9.6	815.713	0.0971089	0.76548	872.2	792	15.6658	16.6123
WBGene00003175	mec-12	C44B11.3	787.75	-1.08471	0.000224444	550.4	1184.25	9.3747	23.9887
WBGene00003177	mec-15	T01E8.4	1413.04	1.53522	2.98e-16	2088.4	715	40.3736	16.4437
WBGene00003178	mec-17	F57H12.7	477.495	-0.722407	0.00349778	391	613.5	10.7586	20.8245
WBGene00003179	mec-18	C52B9.9	94.6827	-0.345876	0.372435	88.4	110	1.01471	1.99395
WBGene00003181	med-2	K04C2.6	29.0465	0.907212	0.285863	39.2	21.5	1.35349	0.733454
WBGene00003182	mef-2	W10D5.1	2572.63	-2.22498	9.12e-14	1042.6	4359.75	24.7565	126.711
WBGene00003183	mei-1	T01G9.5	544.793	-0.286913	0.419052	513.2	607.25	8.81151	11.2344
WBGene00003184	mei-2	F57B10.12	115.85	-3.30987	1.68e-16	25.6	237.5	0.489281	7.68257
WBGene00003185	mek-1	K08A8.1	1659.93	-1.31723	1.28e-05	1035.4	2539	19.0024	52.9992
WBGene00003186	mek-2	Y54E10BL.6	1993.01	-0.718188	0.00630058	1632.8	2537.25	28.9352	54.0875
WBGene00003196	mel-11	C06C3.1	1345.34	-0.252183	0.498953	1319.2	1498.5	10.2001	14.4254
WBGene00003209	mel-26	ZK858.4	3910.79	1.28434	6.17e-12	5578	2190.25	87.5586	41.3551
WBGene00003210	mel-28	C38D4.3	1492.71	-0.198521	0.674724	1491	1715.25	7.32269	10.1674
WBGene00003214	mel-32	C05D11.11	1209.94	1.43486	4.65e-06	1734.6	664.25	28.6568	12.1687
WBGene00003218	mep-1	M04B2.1	12191.8	0.985429	0.00268338	16653.2	7771	146.386	80.1581
WBGene00003219	mes-1	F54F7.5	295.535	6.13018	1.51e-21	548.6	9.75	4.38867	0.0916293
WBGene00003220	mes-2	R06A4.7	737.476	0.404891	0.318189	871.6	728	9.3434	8.75102
WBGene00003221	mes-3	F54C1.3	3397.75	1.64901	2.76e-07	5174.6	1699.75	53.5132	21.1685
WBGene00003222	mes-4	Y2H9A.1	314.312	1.56886	7.65e-05	469.8	176.25	4.11114	1.88115
WBGene00003224	mes-6	C09G4.5	255.1	0.812033	0.0905662	336.4	211.25	6.42167	4.54901
WBGene00003225	mev-1	T07C4.7	4032.98	-0.721276	0.0672857	3265	5306.25	131.12	236.867
WBGene00003228	mex-1	W03C9.7	80.0929	-2.6339	1.3e-07	25.6	174.5	0.470179	3.07695
WBGene00003229	mex-3	F53G12.5	2239.35	3.21138	4.07e-16	3909.4	461.25	55.686	7.62576
WBGene00003230	mex-5	W02A2.7	91.2969	-0.906673	0.112815	71.2	154.5	1.04819	2.43086
WBGene00003231	mex-6	AH6.5	33.8405	-7.06107	8.62e-13	0.6	85.75	0.0170911	1.44139
WBGene00003233	mgl-2	F45H11.4	88.5124	-1.14567	0.00844894	61.4	130.75	0.579776	1.4576
WBGene00003234	mif-1	Y56A3A.3	761.52	-0.742075	0.00174925	612.2	1017	13.782	25.4524
WBGene00003235	mif-2	C52E4.2	581.206	0.0706045	0.841615	623	571.75	33.0112	35.4506
WBGene00003236	mif-3	F13G3.9	702.66	0.603852	0.0618156	878.4	542	39.7207	28.7179
WBGene00003237	mif-4	Y73B6BL.13	298.178	-0.581339	0.137918	256.4	366.75	12.7775	24.225
WBGene00003238	mig-1	Y34D9B.1	131.105	-0.316532	0.49918	123.4	166.25	1.93633	2.96962
WBGene00003239	mig-2	C35C5.4	2137.49	1.1639	4.81e-05	2951.8	1271.5	71.3045	35.7422
WBGene00003241	mig-5	T05C12.6	993.841	1.53853	4.33e-15	1474.4	484	18.4337	7.31942
WBGene00003242	mig-6	C37C3.6	675142	-2.87196	8.7e-17	185936	1.2858e+06	978.128	8227.87
WBGene00003243	mig-10	F10E9.6	3372.55	1.53324	0.000107702	4974.2	1604.5	57.0081	23.8637
WBGene00003245	mig-13	F43C9.4	187.463	3.99287	1.45e-14	342.2	23	5.27333	0.49839
WBGene00003246	mig-14	R06B9.6	1146.35	-6.32357	1.25e-125	33.2	2598.25	0.475816	43.6534
WBGene00003247	mig-15	ZC504.4	3820.03	-1.7268	3.66e-09	1993	6091	14.0978	51.5045
WBGene00003253	mig-22	PAR2.4	15171.7	-0.452583	0.164971	13765.6	17852.2	128.315	192.998
WBGene00003254	mig-23	R07E4.4	547.616	-0.529878	0.0319799	483	668.25	6.63255	10.9827
WBGene00003258	cogc-1	Y54E10A.2	684.452	0.196684	0.637082	771.6	640.5	7.92504	8.31018
WBGene00003367	mix-1	M106.1	2476.26	0.672114	0.0602492	3132.6	1938.25	19.2769	15.1156
WBGene00003368	mkk-4	F42G10.2	994.826	-5.06328	2.7e-46	69.4	2088.75	1.31702	42.159
WBGene00003369	mlc-1	C36E6.3	6481.01	-0.754226	0.0408294	5303.4	8838.75	107.535	210.382
WBGene00003370	mlc-2	C36E6.5	8352.17	-1.00307	0.00593092	6229	12470.5	242.709	587.489
WBGene00003371	mlc-3	F09F7.2	14888.6	-1.64433	1.55e-10	8208.8	24758.2	247.224	885.436
WBGene00003372	mlc-4	C56G7.1	2108.68	0.986918	0.00122176	2835.6	1398	105.595	58.85
WBGene00003373	mlh-1	T28A8.7	105.494	-1.78774	3.59e-05	53.2	202.5	0.67541	2.67012
WBGene00003374	mlk-1	K11D12.10	2515.75	0.323668	0.263995	2937.8	2156	22.3924	19.4445
WBGene00003375	mlp-1	T04C9.4	67.5056	-1.02417	0.0790891	49	101.25	2.33515	6.20356
WBGene00003376	mls-1	H14A12.4	34.8152	-4.66553	1.36e-12	3.2	76.5	0.122764	2.60742
WBGene00003378	mml-1	T20B12.6	6193.71	2.41931	8.82e-13	10325.8	1885.25	84.8674	18.7953
WBGene00003384	moc-1	T06H11.4	230.036	-3.73647	6.95e-31	36.2	495.75	0.784888	10.8797
WBGene00003385	moc-2	W01A11.6	208.448	-0.41525	0.221863	191.6	255.75	7.94022	13.5966
WBGene00003386	mod-1	K06C4.6	43.3688	-2.20822	0.00588958	18	87	0.464513	2.04553
WBGene00003387	mod-5	Y54E10BR.7	3931.95	6.6651		7444.6	95	85.3939	1.20324
WBGene00003388	moe-3	F32A11.6	1082.13	3.63578	6.96e-22	1927.4	162.75	35.3828	3.36654
WBGene00003389	mog-1	K03H1.2	2589.21	0.7907	0.0034758	3339	1862	25.3575	17.3528
WBGene00003390	mog-2	H20J04.8	661.105	1.59583	1.25e-10	975.6	324.75	24.5407	9.3461
WBGene00003391	mog-3	F52C9.7	3436.95	0.367082	0.275959	3935.2	2961.75	75.0072	63.2857
WBGene00003392	mog-4	C04H5.6	703.106	0.710088	0.0236683	890	565	7.91127	6.27946
WBGene00003393	mog-5	EEED8.5	1304.7	0.172047	0.580762	1465.2	1233	9.8177	10.189
WBGene00003394	mom-1	T07H6.2	650.961	3.23713	3.96e-33	1127.2	124	19.3127	2.65935
WBGene00003395	mom-2	F38E1.7	155.75	0.00336132	0.995537	160.8	186	2.92477	3.56323
WBGene00003396	mom-4	F52F12.3	819.273	-0.809636	7.75e-05	643	1087	8.25722	16.6073
WBGene00003397	mom-5	T23D8.1	492.65	0.248799	0.624675	559.2	480.75	7.50642	7.68752
WBGene00003400	dapk-1	K12C11.4	844.93	0.116142	0.816187	934.6	813.25	6.1876	7.03578
WBGene00003401	mpk-1	F43C1.2	3191.59	-1.23387	3.02e-06	2088.8	4648	31.8791	83.987
WBGene00003402	mpk-2	C04G6.1	207.404	1.39066	0.000215734	294.6	117.75	5.12629	2.38569
WBGene00003403	mps-1	C29F5.4	29.481	1.18897	0.0198045	41.8	19	1.24199	0.550666
WBGene00003404	mpz-1	C52A11.4	5465.67	-4.45479	7.25e-43	565.2	11015	5.19131	74.4778
WBGene00003405	mre-11	ZC302.1	137.573	-1.40171	0.0091754	83.4	264	0.968424	3.34993
WBGene00003406	mrg-1	Y37D8A.9	1181.8	1.53994	4.13e-08	1743.8	607	37.5392	15.0226
WBGene00003407	mrp-1	F57C12.5	2782.68	-1.82341	5.22e-07	1377.2	4466.5	7.65372	29.8181
WBGene00003408	mrp-2	F57C12.4	2395.33	4.39813	4.5e-75	4377.6	209	24.8173	1.52569
WBGene00003409	mrp-3	E03G2.2	85.1968	-4.62032	1.1e-14	8	206.5	0.0619472	1.37677
WBGene00003411	mrp-5	F14F4.3	9816.17	0.559618	0.0889027	12146.8	7788	68.5463	52.4114
WBGene00003412	mrp-6	F20B6.3	4169.18	-0.101873	0.762586	4282.8	4289.25	24.7223	29.5795
WBGene00003413	mrp-7	Y43F8C.12	117.681	-3.28865	1.18e-12	25	273	0.179948	1.7101
WBGene00003415	mars-1	F58B3.5	3203.31	1.57562	3.62e-11	4777	1558.25	68.0776	24.5637
WBGene00003417	mrt-2	Y41C4A.14	93.0391	1.3829	0.00903627	134.8	58.25	3.38021	1.73359
WBGene00003418	msh-2	H26D21.2	121.885	-3.2965	3.63e-18	25.8	279.25	0.308794	3.27964
WBGene00003420	msh-4	T02G5.6	35.359	-0.0371763	0.954703	37.8	40.75	0.836603	1.26405
WBGene00003421	msh-5	F09E8.3	119.366	-2.14891	9.08e-06	50.6	249.75	0.473885	2.11603
WBGene00003422	msh-6	Y47G6A.11	163.925	-2.80405	8.8e-09	48.4	383.5	0.396329	3.17261
WBGene00003423	msi-1	R10E9.1	3497.51	0.797765	0.0660419	4581.2	2362.25	52.6258	36.0621
WBGene00003471	mtd-1	ZK337.5	28.6482	-1.09704	0.0830615	19.8	41.25	0.628172	1.45403
WBGene00003472	mtk-1	B0414.7	1749.73	0.00478488	0.993583	1910	1768.75	10.9905	13.2729
WBGene00003473	mtl-1	K11G9.6	200.637	-2.43501	1.61e-05	73.4	412.75	4.86856	30.3587
WBGene00003475	mtm-1	Y110A7A.5	1685.1	0.644081	0.00525056	2090.4	1296.5	28.8463	21.1661
WBGene00003476	mtm-3	T24A11.1	15006.9	0.0244525	0.944178	15996.8	14422.2	118.049	129.129
WBGene00003477	mtm-5	H28G03.6	472.51	1.09818	0.0292747	660.4	294.75	3.18662	1.95341
WBGene00003478	mtm-6	F53A2.8	3006.08	-1.78331	7.69e-13	1506	4842.25	13.7549	55.6977
WBGene00003479	mtm-9	Y39H10A.3	601.638	0.179002	0.566971	655	574.75	9.32587	9.61151
WBGene00003480	klf-3	F54H5.4	96.8678	-1.6913	5.37e-05	51.6	166.75	1.13722	4.45489
WBGene00003485	mua-6	W10G6.3	110.677	-0.476825		95.2	119.75	1.5573	2.32644
WBGene00003495	mup-2	T22E5.5	4276.2	-0.846992	0.0074317	3352.2	5907	62.6226	129.192
WBGene00003497	mup-4	K07D8.1	730.767	0.661084	0.249796	913.8	513.5	3.86501	2.87334
WBGene00003499	mut-2	K04F10.6	46.4526	-2.85826	2.07e-08	13.4	103.75	0.28001	2.10069
WBGene00003504	mut-7	ZK1098.8	1083.98	1.93048	2.18e-08	1682.6	465.25	15.074	4.93749
WBGene00003507	mut-14	C14C11.6	532.484	3.03517	1.16e-12	908.8	129.75	15.8783	2.40161
WBGene00003508	mut-16	B0379.3	717.005	0.552206	0.188477	888.6	596	6.46389	6.13969
WBGene00003509	mxl-1	T19B10.11	788.918	0.669723	0.017456	983.2	629.75	54.134	40.2794
WBGene00003510	mxl-2	F40G9.11	1221.08	1.68477	6.8e-16	1847.6	570.5	69.8955	25.1516
WBGene00003511	mxl-3	F46G10.6	1427.95	0.839491	0.0456811	1869.6	946.5	50.3913	30.9019
WBGene00003514	myo-2	T18D3.4	1010.56	-0.985203	0.0531637	758.8	1472.75	3.33957	7.78003
WBGene00003515	myo-3	K12F2.1	3388.89	-1.1227	0.00184654	2379.4	4928.5	10.5383	26.6347
WBGene00003516	nab-1	C43E11.6	3605.93	-1.14864	0.00122928	2476.8	5143.25	26.2663	68.8294
WBGene00003517	nac-1	F31F6.6	95.7177	-0.224627	0.717855	91.8	100	1.49637	1.97501
WBGene00003518	nac-2	R107.1	642.903	4.34093	9.03e-16	1157.8	64	18.2787	0.933514
WBGene00003519	nac-3	K08E5.2	5706.31	-4.30711	2.09e-45	650.2	11652.2	7.76703	166.168
WBGene00003523	nas-4	C05D11.6	97.2274	2.37189	2.11e-08	165.2	32.75	2.69181	0.748307
WBGene00003525	nas-6	4R79.1	343.276	5.34028	1.17e-20	646	18.5	14.9643	0.422011
WBGene00003526	nas-7	C07D10.4	810.669	5.59665	5.35e-57	1506.8	33.5	28.3291	0.80254
WBGene00003528	nas-9	C37H5.9	157.683	0.0329939	0.965875	162.4	161.5	2.66501	3.30294
WBGene00003530	nas-11	K11G12.1	107.789	-0.497277	0.357555	94	119.5	1.63557	2.70329
WBGene00003548	nas-30	Y95B8A.1	99.5531	2.36476	8.5e-07	168.2	30.5	2.07578	0.492936
WBGene00003550	nas-32	T02B11.7	152.123	2.97893	1.22e-08	271.4	34.75	2.41235	0.596609
WBGene00003552	nas-36	C26C6.3	293.701	-1.22584	0.0100258	193.4	404.5	1.97089	5.01742
WBGene00003555	nas-39	F38E9.2	149.835	2.60503	1.07e-06	250.6	45	2.12137	0.627467
WBGene00003559	ncl-1	ZK112.2	3337.55	0.373604	0.290379	3904	2761.5	26.4299	22.312
WBGene00003561	ncr-1	F02E8.6	1760.57	1.17294	0.00286016	2483.4	1050	14.0798	7.5243
WBGene00003562	ncr-2	F09G8.4	3188.31	6.21182	1.88e-09	6041.6	106	40.126	0.877364
WBGene00003563	ncs-1	C44C1.3	66.5663	-4.40762	4.85e-20	6.8	139.25	0.341705	5.78897
WBGene00003564	ncs-2	F10G8.5	22928.6	-4.03502	8.61e-69	3073.4	47729.8	66.2271	1213.07
WBGene00003565	ncs-3	K03E6.3	598.35	-5.37857	6.67e-31	32.4	1280.25	1.21685	46.5088
WBGene00003566	ncx-1	Y113G7A.4	23869.3	-5.60904	8.55e-48	1129.2	51500.2	11.2021	575.67
WBGene00003567	ncx-2	C10G8.5	1296.84	-1.09733	0.0120949	928	1951.25	7.04554	17.8511
WBGene00003568	ncx-3	ZC168.1	159.884	-0.940364	0.0503918	120	239.75	1.24433	2.89871
WBGene00003569	ncx-4	F35C12.2	851.745	-3.34005	3.45e-23	181	1688	2.6646	28.3284
WBGene00003576	ndc-80	W01B6.9	294.584	2.0452	6.82e-05	469.6	131.75	6.72817	2.26488
WBGene00003578	ndx-1	T26E3.2	1955.14	-2.91111	8.31e-21	521.2	3726.25	12.2799	101.71
WBGene00003579	ndx-2	W02G9.1	72.0759	1.62025	0.000220203	107.4	36.75	3.56634	1.33017
WBGene00003580	ndx-3	Y38A8.1	298.489	0.209539	0.584535	332	283	11.1557	10.4137
WBGene00003581	ndx-4	Y37H9A.6	527.961	0.149315	0.645677	581.6	517.5	27.6013	28.084
WBGene00003582	dcap-2	F52G2.1	2231.05	0.398673	0.180274	2653	1914.5	27.8818	24.8355
WBGene00003583	ndx-6	EEED8.8	477.208	0.716598	0.0187144	604.8	368	14.9622	10.4026
WBGene00003584	ndx-7	C43E11.7	884.28	-1.39059	2.45e-05	533.6	1380.5	13.7081	40.7286
WBGene00003585	ndx-8	Y87G2A.14	68.2099	0.423997	0.418479	80.2	63.75	2.44923	2.64382
WBGene00003586	ndx-9	F13H10.2	282.42	1.05184	0.000135995	391	194.5	8.31311	5.03208
WBGene00003587	ned-8	F45H11.2	557.474	0.194281	0.542944	611.2	528.5	36.0013	35.4818
WBGene00003588	nex-1	ZC155.1	18495.5	-0.371092	0.319816	16828	21744.2	411.313	597.239
WBGene00003589	nex-2	T07C4.9	3766.94	-1.0662	4.92e-05	2649.8	5333.75	36.264	86.1103
WBGene00003590	nex-3	C28A5.3	45.5447	-3.27441	2.43e-11	10.2	96	0.311273	2.69278
WBGene00003591	nex-4	C37H5.1	68.9428	-0.263434	0.655295	64.8	84.75	1.21017	2.05432
WBGene00003592	nfi-1	ZK1290.4	844.162	0.0716778	0.76473	908.8	848.5	8.15422	9.16717
WBGene00003593	nfm-1	F42A10.2	1291.61	2.35144	3.24e-12	2138.8	414.75	25.3037	5.86456
WBGene00003594	nft-1	Y56A3A.13	2502	1.77499	1.56e-10	3821.8	1108.25	72.737	24.2116
WBGene00003596	ngp-1	T19A6.2	28163	1.68618	1.28e-14	42306.4	12916.8	525.306	190.176
WBGene00003597	nhl-1	F54G8.4	390.153	1.22054	0.0229316	552	258.25	3.42481	2.58349
WBGene00003598	nhl-2	F26F4.7	11430.7	1.41404	3.79e-07	17059	5950	117.25	50.218
WBGene00003599	nhl-3	W04H10.3	3713.5	-2.03157	5.86e-10	1629.4	6310	20.5901	91.2428
WBGene00003600	nhr-1	R09G11.2	6597.15	-3.16246	2.05e-30	1535.2	12610	18.0935	175.849
WBGene00003601	nhr-2	C32F10.6	92.4155	1.25923	0.0622556	135.6	52	1.92476	0.890868
WBGene00003602	nhr-3	H01A20.1	693.075	-2.29641	6.05e-09	265.4	1237.25	4.33744	21.8423
WBGene00003603	nhr-4	F32B6.1	1618.38	1.99348	2.71e-17	2551.6	624.75	49.0957	14.6879
WBGene00003604	nhr-5	Y73F8A.21	1272.61	3.7446	7.85e-14	2301	172.5	27.7185	2.80252
WBGene00003605	nhr-6	C48D5.1	67.2381	-1.95515	0.000324913	31.2	113.5	0.4513	1.77915
WBGene00003606	nhr-7	F54D1.4	53.3942	-0.935222	0.116603	40.8	79	0.712296	1.53685
WBGene00003607	nhr-8	F33D4.1	168.082	-4.38478	3.91e-18	18.2	383	0.303775	5.20866
WBGene00003609	nhr-10	B0280.8	3362.78	1.35664	4.81e-09	4827.6	1795.75	83.7508	36.3462
WBGene00003610	nhr-11	ZC410.1	132.93	2.11388	7.45e-06	211	44.25	3.77795	1.32235
WBGene00003611	nhr-12	R04B5.4	57.7839	1.949	0.000985943	92.8	22.75	1.63928	0.521858
WBGene00003612	nhr-13	Y5H2B.2	107.213	1.10177	0.00556193	144.8	64	3.00566	1.76068
WBGene00003613	nhr-14	T01B10.4	2301.21	3.23708	3.46e-19	4071	435	59.2848	7.73513
WBGene00003614	nhr-15	F33E11.1	29.6983	-0.333531	0.591976	28.6	37.5	0.700623	1.08281
WBGene00003616	nhr-17	C02B4.2	1026.6	1.1794	0.00361485	1442	620.25	21.251	10.5637
WBGene00003617	nhr-18	F44C8.3	2259.88	0.0951595	0.782635	2428.8	2322.75	53.3633	58.3818
WBGene00003618	nhr-19	E02H1.7	5759.33	-1.09528	3.07e-05	4034.4	7932.5	61.7945	148.276
WBGene00003619	nhr-20	F43C1.4	2945.33	-0.514654	0.158943	2584.2	3342.5	44.1711	68.1966
WBGene00003620	nhr-21	F21D12.1	1183.12	0.318717	0.349147	1364.2	1016.75	23.5526	21.5879
WBGene00003621	nhr-22	K06A1.4	805.696	1.69833	2.91e-11	1219	357.25	17.0867	6.00069
WBGene00003622	nhr-23	C01H6.5	33.7576	-3.42331	4.42e-09	6.6	76.25	0.097121	1.21152
WBGene00003623	nhr-25	F11C1.6	2971.24	4.99608	4.53e-42	5485.8	192	56.9733	2.39162
WBGene00003624	nhr-28	C11G6.4	94.6451	-0.356871	0.496141	88	113	1.59521	2.28529
WBGene00003625	nhr-31	C26B2.3	1247.65	0.0242985	0.962589	1316.4	1252.5	15.3159	17.6505
WBGene00003626	nhr-32	K08H2.8	2094.26	-4.21939	4.31e-49	250.4	4391.5	4.49276	90.4779
WBGene00003627	nhr-34	F58G6.5	4058.26	-2.17192	6.44e-11	1647.6	6793.25	21.7011	109.1
WBGene00003628	nhr-35	C07A12.3	620.152	1.25461	0.000216361	884.8	393.5	13.4445	7.10248
WBGene00003630	nhr-40	T03G6.2	2669.81	-4.17348	5.89e-53	329	5466.5	4.87226	95.4731
WBGene00003632	nhr-42	C33G8.6	2187.2	2.96621	3.71e-32	3702.4	482.5	93.1773	14.3551
WBGene00003633	nhr-43	C29E6.5	143.243	2.86611	4.45e-06	238	31	4.00317	0.70659
WBGene00003634	nhr-44	T19A5.4	104.062	0.368905	0.453792	124.8	87.5	2.56511	2.25661
WBGene00003635	nhr-45	F16H11.5	389.718	0.526147	0.0976817	474.8	343.75	6.37544	5.25817
WBGene00003636	nhr-46	C45E5.6	2192.15	-0.592994	0.061618	1864	2630.5	25.9688	44.1459
WBGene00003637	nhr-47	C24G6.4	2677.44	2.05983	3.16e-10	4237.6	950.25	55.7926	15.5174
WBGene00003638	nhr-48	ZK662.3	1817.78	-1.39846	1.44e-09	1118.2	2770.75	10.578	31.0163
WBGene00003639	nhr-49	K10C3.6	7775.84	-0.412599	0.0734548	7076	8964.5	98.3377	148.005
WBGene00003640	nhr-50	C06C6.5	94.2566	-1.56282	0.000269747	53.4	148.5	1.46552	4.46444
WBGene00003643	nhr-53	K06B4.11	67.8628	-0.877567	0.0950365	51.4	90	1.17133	2.52661
WBGene00003644	nhr-54	F36D3.2	719.484	-8.42719	2.58e-58	5	1654.5	0.132625	38.3988
WBGene00003645	nhr-55	T01G6.7	115.522	-1.67807	3.31e-05	61	201.25	1.1509	4.79412
WBGene00003646	nhr-56	F44C8.6	983.986	0.00077559	0.997773	1030.6	993	20.0224	22.6716
WBGene00003647	nhr-57	T05B4.2	439.321	1.49528	8.45e-12	653.8	228.75	12.3027	5.28387
WBGene00003648	nhr-58	R11G11.2	498.797	0.444058	0.225217	586.4	407.25	12.2666	10.3399
WBGene00003649	nhr-59	T27B7.1	166.651	0.827289	0.0160087	216.2	123.25	4.13743	2.56941
WBGene00003651	nhr-61	W01D2.2	140.285	0.211646	0.60417	156.8	135.25	3.37434	3.70388
WBGene00003652	nhr-62	Y67A6A.2	285.467	2.64189	1.06e-06	468.6	77.75	7.82412	1.72107
WBGene00003653	nhr-63	C06C6.4	49.8379	-1.38655	0.0709286	30.2	79.75	0.732277	2.03295
WBGene00003654	nhr-64	C45E1.1	469.824	2.19148	1.47e-20	754.4	165.5	16.9206	4.5534
WBGene00003655	nhr-65	Y17D7A.3	51.612	-0.24582	0.6736	49.8	57	1.13252	1.36144
WBGene00003656	nhr-66	T09A12.4	3983.37	-0.477943	0.112273	3606.6	4542.25	49.5255	92.1829
WBGene00003658	nhr-68	H12C20.3	223.655	0.479763	0.124122	270	188.5	5.34242	4.92024
WBGene00003659	nhr-69	T23H4.2	164.941	0.301214	0.319389	188.2	158.25	3.90856	3.78868
WBGene00003660	nhr-70	Y51A2D.17	747.403	2.39058	2.82e-30	1228.8	234.75	25.538	5.84882
WBGene00003661	nhr-71	K11E4.5	1746.64	-3.13362	8.48e-23	413.2	3385.25	4.6516	45.9574
WBGene00003668	nhr-78	F36A4.14	286.201	2.45707	7.63e-15	464.8	81	8.1414	1.61392
WBGene00003669	nhr-79	T26H2.9	111.444	-0.848636	0.204933	87	160.75	1.78183	3.19173
WBGene00003670	nhr-80	H10E21.3	179.034	1.23097	0.00307031	248.2	108.75	4.51312	2.13472
WBGene00003673	nhr-83	F48G7.3	211.755	0.111976	0.79017	231.4	208.75	5.45853	6.0367
WBGene00003674	nhr-84	T06C12.7	1416.34	3.34311	4.79e-24	2480	241.5	45.7812	5.39915
WBGene00003675	nhr-85	W05B5.3	409.842	4.63781	3.62e-23	759.8	30.25	34.404	1.48965
WBGene00003676	nhr-86	Y40B10A.8	368.991	1.41073	2.09e-05	542.6	217.5	10.5819	4.72349
WBGene00003677	nhr-87	Y41D4B.7	472.405	1.29055	8.25e-08	677	271.75	14.6234	7.15804
WBGene00003678	nhr-88	K08A2.5	12498.6	-3.12375	1.29e-34	2993.6	24906.2	28.5908	276.029
WBGene00003680	nhr-90	ZK488.2	112.717	-0.137532	0.757871	115	134	2.58744	3.4293
WBGene00003681	nhr-91	Y15E3A.1	388.63	3.80774	8.07e-17	685.6	53.25	12.1058	1.13688
WBGene00003682	nhr-92	Y41D4B.8	339.307	4.06878	8.7e-35	609.8	39	12.0446	0.842942
WBGene00003684	nhr-94	C12D5.8	2043.08	6.23278	4.93e-33	3796.8	58.25	80.2765	1.54961
WBGene00003685	nhr-95	Y39B6A.17	547.847	-0.876893	9.27e-05	419	754	6.93407	15.2014
WBGene00003686	nhr-96	F44C8.11	1590.52	1.34048	1.53e-05	2295.6	906.5	47.8991	21.5474
WBGene00003687	nhr-97	H27C11.1	8188.14	0.0140322	0.970199	8617.6	7999.75	107.137	126.464
WBGene00003688	nhr-98	M02H5.6	1015.96	-3.36945	6.75e-45	209.8	2058.25	4.83275	49.7645
WBGene00003689	nhr-99	M02H5.1	54.4983	-4.34202	5.28e-11	6.2	132.25	0.145358	3.20416
WBGene00003690	nhr-100	C28D4.1	630.763	-0.0367267	0.909578	657.6	651.25	12.5672	15.4807
WBGene00003691	nhr-101	H12C20.6	830.968	2.97712	2.24e-19	1409.8	180.25	29.4289	4.78026
WBGene00003692	nhr-102	T06C12.6	548.561	3.04784	2.32e-14	946	128.25	18.1104	2.86334
WBGene00003693	nhr-103	F44C8.4	1361.85	0.145465	0.701145	1485.4	1371.75	31.8554	33.1089
WBGene00003694	nhr-104	R11E3.5	355.504	2.68642	1.09e-18	583.2	93	12.1112	2.34593
WBGene00003695	nhr-105	C06G3.1	2785.49	2.05904	1.95e-13	4391.6	972	85.6674	23.6372
WBGene00003697	nhr-107	C33G8.11	809.133	3.7776	6.51e-35	1430.6	109	32.1245	3.07518
WBGene00003699	nhr-109	T12C9.5	105.444	-0.676028	0.14567	89.8	147	2.27227	4.10309
WBGene00003702	nhr-112	Y70C5C.6	294.875	2.05672	1.29e-05	462.2	118	10.6069	3.40314
WBGene00003704	nhr-114	Y45G5AM.1	3594.36	3.97395	9.12e-44	6473.8	388.25	122.374	8.89521
WBGene00003705	nhr-115	T27B7.4	46.7908	-1.95853	0.000788647	21.8	89.5	0.498316	2.04343
WBGene00003706	nhr-116	F09C6.9	112.86	2.79798	0.000140773	189	30.25	3.51162	0.697753
WBGene00003707	nhr-117	F16B4.12	75.3036	-0.535341	0.150359	64.8	96	1.23519	1.88424
WBGene00003709	nhr-119	K12H6.1	3896.81	1.71417	1.08e-05	5894.4	1610.75	68.4607	23.61
WBGene00003710	nhr-120	C25B8.6	454.112	1.47678	2.28e-08	670	233.5	10.4656	4.51464
WBGene00003711	nhr-121	E02H9.8	65.6171	0.672905	0.211242	82.4	55.25	1.56748	1.07105
WBGene00003712	nhr-122	Y41D4B.9	1153.09	1.84067	1.02e-20	1783.4	507.75	40.2808	13.6551
WBGene00003713	nhr-123	M02H5.7	81.422	-6.35128	1.12e-06	2.6	187	0.0515114	4.19998
WBGene00003715	nhr-125	R02D1.1	48.2906	1.93757	4.29e-06	77.4	20.5	1.43065	0.519551
WBGene00003716	nhr-126	F44C8.10	1710.89	0.240678	0.482675	1933.4	1636	34.7752	33.9629
WBGene00003718	nhr-128	F44C8.5	657.48	0.0276455	0.944865	707	669.5	13.1982	14.1187
WBGene00003719	nhr-129	C50B6.14	480.693	1.96287	3.92e-14	745	186	13.8795	4.35805
WBGene00003720	nhr-130	T01G6.8	251.208	2.33197	2.09e-08	408.6	86.5	8.47208	2.03663
WBGene00003721	nhr-131	T01G6.2	67.0544	-0.571453	0.252492	58	84.75	1.1907	2.04596
WBGene00003722	nhr-132	R11G11.1	338.917	3.46753	4.44e-23	600	57.25	12.0761	1.41443
WBGene00003723	nhr-133	F44C8.8	131.805	0.158883	0.681976	147.2	133.25	3.189	3.27136
WBGene00003724	nhr-134	F44C8.2	1660.89	0.535997	0.0374266	2001.8	1374.75	39.61	31.4172
WBGene00003725	nhr-135	VC5.5	842.435	4.01563	6.87e-48	1500.4	96	32.9855	2.61984
WBGene00003726	nhr-136	C13C4.3	1220.88	4.75031	4.2e-26	2231.8	91.75	36.988	1.9159
WBGene00003727	nhr-137	C56E10.4	80.7799	-1.60968	0.000890041	43.8	134.75	0.898703	3.11135
WBGene00003728	nhr-138	C28D4.9	656.564	-0.0187497	0.961134	686.4	675.25	11.595	14.3667
WBGene00003730	nhx-2	B0495.4	150.808	-4.00235	2.87e-19	21	344	0.34994	4.86375
WBGene00003732	nhx-4	F14B8.1	2111.47	1.38337	5.05e-07	3078.2	1160.75	28.8336	12.9901
WBGene00003733	nhx-5	F57C7.2	1764.1	0.608358	0.0186803	2185.8	1418.75	23.8391	18.8702
WBGene00003735	nhx-8	Y18D10A.6	2936.03	-3.22252	8.34e-24	658.4	5755	6.54651	66.3106
WBGene00003738	nid-1	F54F3.1	957.401	3.52144	6.16e-19	1684.4	155.25	9.36117	1.24283
WBGene00003739	nlp-1	C01C4.1	117.724	0.765387	0.037292	152.2	87	5.82485	4.16709
WBGene00003740	nlp-2	T24D8.5	25.617	-0.815934	0.262816	20	32.75	0.868821	1.69648
WBGene00003741	nlp-3	F48C11.3	1157.13	3.12002	1.45e-13	1960.2	224.5	102.684	14.1654
WBGene00003743	nlp-5	F35C11.1	57.8688	-0.389043	0.290722	53.8	70.5	3.10177	4.46984
WBGene00003744	nlp-6	T23E7.4	176.656	0.117368	0.804421	190.8	184.5	8.54261	10.054
WBGene00003745	nlp-7	F18E9.2	56.9291	-0.938813	0.087741	42	82.25	1.83373	4.80784
WBGene00003746	nlp-8	D2005.2	1729.74	-5.11453	1.67e-14	115.6	4277	3.72427	160.956
WBGene00003747	nlp-9	E03D2.2	99.2392	-0.96762	0.0943842	75.6	154.5	2.87723	6.73842
WBGene00003748	nlp-10	F37A8.4	1471.51	-4.68008	7.41e-14	133.2	3492	5.46474	173.542
WBGene00003749	nlp-11	ZK1320.10	126.128	-1.1275	0.00282316	87.8	199.25	3.60462	9.56229
WBGene00003750	nlp-12	M01D7.5	295.415	-1.79551	3.32e-10	144.8	509.25	7.55058	33.3419
WBGene00003751	nlp-13	E03D2.1	263.435	-0.923802	0.0400544	203.8	388.75	7.19366	16.9202
WBGene00003752	nlp-14	D1009.4	173.386	-0.954861	0.00489987	130	252.25	3.59064	8.2258
WBGene00003753	nlp-15	CC4.2	230.238	-0.91465	0.0627251	176.6	353.5	6.68478	15.0925
WBGene00003754	nlp-16	T13A10.5	138.799	-0.813339	0.00994761	108	182.5	2.46722	5.0673
WBGene00003755	nlp-17	Y45F10A.5	71.1317	-0.0849328	0.889478	71	77.75	4.08705	5.05686
WBGene00003756	nlp-18	F33A8.2	493.936	-1.15832	0.0236096	342.6	827.5	16.5666	47.0629
WBGene00003757	nlp-19	K09C8.6	20.2554	-0.416946	0.503706	19	27.25	0.839947	1.78576
WBGene00003758	nlp-20	F45E4.8	39.4003	0.880268	0.0954763	49.8	27.25	2.79695	2.12898
WBGene00003759	nlp-21	Y47D3B.2	277.684	-0.868662	0.00765993	211.2	397.5	7.4655	16.4264
WBGene00003762	nlp-24	F35B12.7	2269.55	-0.0614091	0.946685	2298.2	2208	141.451	150.372
WBGene00003764	nlp-26	Y43F8C.2	367.081	-0.593478	0.42478	304.2	438.75	25.4535	38.2382
WBGene00003765	nlp-27	B0213.2	141.379	-0.352535	0.631751	128.2	168.5	5.52193	8.37219
WBGene00003766	nlp-28	B0213.3	233.178	-0.258535	0.603691	222.2	247.25	16.2226	23.1761
WBGene00003767	nlp-29	B0213.4	1274.36	-0.15704	0.811695	1242.4	1287	89.6289	113.802
WBGene00003768	nlp-30	B0213.5	70.1832	-0.0473697	0.954223	70.8	70.5	2.95021	3.18941
WBGene00003769	nlp-31	B0213.6	270.708	-0.567479	0.372566	229.6	329.25	16.2293	25.1826
WBGene00003771	nlp-33	T19C4.7	973.396	0.465419	0.368445	1147.6	763.5	92.7254	72.7346
WBGene00003772	nlr-1	F20B10.1	159.531	-1.26875	0.027474	103.2	251.75	0.780574	2.158
WBGene00003773	nlt-1	ZK892.2	243.954	-2.61555		80.4	499.5	4.85032	29.7452
WBGene00003776	nmy-1	F52B10.1	1946.7	0.836872	0.0509441	2621.6	1379	10.7419	7.18784
WBGene00003777	nmy-2	F20G4.3	4162.73	0.606222	0.122797	5272.4	3329.25	21.3366	16.4304
WBGene00003778	nnt-1	C15H9.1	9864.64	5.11913	4.11e-24	18187.6	624.5	155.793	5.95087
WBGene00003779	nob-1	Y75B8A.2	52.464	-3.08588	4.53e-10	12.6	108.5	0.368334	3.13145
WBGene00003783	nos-1	R03D7.7	89.8684	-5.119	7.6e-19	6	227.25	0.178588	5.49912
WBGene00003785	nos-3	Y53C12B.3	1303.65	0.853165	0.00654182	1724.6	962.75	14.8864	9.87437
WBGene00003786	npa-1	VC5.3	587.616	-4.26652	6.31e-25	70.8	1307.25	0.682169	12.2719
WBGene00003787	npp-1	K07F5.13	613.367	0.552823	0.0680148	755	527.5	9.85487	8.08886
WBGene00003788	npp-2	T01G9.4	1111.13	1.04285	0.0100092	1494.4	704.5	21.1611	11.3955
WBGene00003789	npp-3	K12D12.2	2355.62	2.56429	8.22e-14	3940.8	716.25	20.2778	4.32199
WBGene00003790	npp-4	Y54E5A.4	1161.5	1.28028	4.94e-09	1659.2	698.25	24.3746	11.6702
WBGene00003791	npp-5	F07A11.3	718.383	0.482899	0.105596	855.2	611.75	9.08638	7.54901
WBGene00003792	npp-6	F56A3.3	1585.46	1.28973	1.6e-05	2281.8	971.25	12.6586	6.44165
WBGene00003793	npp-7	T19B4.2	5624.24	0.25126	0.394168	6446.8	4935	38.642	36.6253
WBGene00003794	npp-8	Y41D4B.19	1494.57	1.37413	1.27e-08	2182.4	848	23.1942	10.0105
WBGene00003795	npp-9	F59A2.1	2041.64	1.43785	1.12e-05	2974.8	1175.75	27.7845	12.3911
WBGene00003796	npp-10	ZK328.5	3147.39	0.957238	7.48e-05	4222.4	2083.75	28.5039	17.2683
WBGene00003797	npp-11	F53F10.5	1613.8	0.23601	0.550503	1801.6	1465.75	19.0388	17.7357
WBGene00003798	npp-12	T23H2.1	2531.81	1.50137	2.28e-07	3781.4	1356	16.4826	6.73764
WBGene00003799	npp-13	Y37E3.15	1292.53	0.375476	0.36913	1519.4	1144	16.2754	14.8842
WBGene00003800	npp-14	C03D6.4	1424.38	0.477843	0.103157	1719.6	1195.5	10.1966	8.54612
WBGene00003801	npp-15	C29E4.4	435.24	0.361327	0.397386	508.4	427.25	3.90319	3.84049
WBGene00003802	npp-16	Y56A3A.17	820.409	0.615512	0.0252832	1020.4	660.5	17.9789	13.2404
WBGene00003803	rae-1	F10G8.3	1185.84	0.98064	6.69e-06	1594.8	809.75	28.7057	16.4832
WBGene00003804	npp-18	Y43F4B.4	711.508	1.09922	0.0130191	983	445	17.5564	9.65843
WBGene00003805	npp-19	R06F6.5	827.039	0.846092	0.00527192	1088.6	598.25	20.5154	13.1964
WBGene00003806	npp-20	Y77E11A.13	753.388	0.644906	0.0170376	936.4	589.75	22.066	15.9588
WBGene00003808	npr-2	T05A1.1	59.1354	-2.05678	2.81e-05	26.4	104.75	0.580828	2.45964
WBGene00003812	nrf-5	F55B12.5	245.245	0.661368	0.202037	306.4	209.5	4.6132	3.83969
WBGene00003813	nrf-6	C08B11.4	261.224	1.3814	2.24e-05	379.2	152	3.87353	1.94065
WBGene00003815	nars-1	F22D6.3	2139.73	-0.25552	0.518296	2058	2307.5	30.7963	38.9124
WBGene00003818	nsf-1	H15N14.2	1872.56	-0.551071	0.0798549	1622.6	2233.25	16.2632	27.2839
WBGene00003821	nst-1	K01C8.9	15828.2	1.76688	5.95e-15	23981	7030.75	304.748	105.835
WBGene00003822	nsy-1	F59A6.1	3224.42	-1.79695	3.63e-08	1651	5453	8.80759	35.6649
WBGene00003825	ntl-2	B0286.4	5508.99	-0.0731046	0.849681	5628.4	5643.75	95.7125	110.264
WBGene00003826	ntl-3	Y56A3A.1	2901.26	1.43591	4.14e-09	4248.6	1535	83.9845	26.8037
WBGene00003827	ntl-4	C49H3.5	6150.57	-0.605254	0.0735974	5371.8	7444.5	42.9223	74.8325
WBGene00003828	nuc-1	C07B5.5	215.995	-0.816454	0.140388	165.6	316.25	3.42298	7.27173
WBGene00003829	nud-1	F53A2.4	329.508	-0.416403	0.246441	292.4	418.75	7.53867	11.8461
WBGene00003830	num-1	T03D8.1	1065.47	-0.0263896	0.929369	1103	1085	14.6497	17.3287
WBGene00003831	nuo-1	C09H10.3	7100.84	0.252194	0.314232	7983.2	6601.25	135.735	129.606
WBGene00003834	nxf-1	C15H11.3	12299	0.274371	0.485022	14282.4	10772.5	174.084	157.377
WBGene00003835	nxf-2	C15H11.6	52.3389	-1.05317	0.032976	37.8	87.75	0.688353	2.0445
WBGene00003836	nxt-1	Y71F9AM.5	486.546	0.232798	0.464691	540.2	446	25.2488	24.3214
WBGene00003842	oct-1	F52F12.1	147.029	-2.6069	5.85e-06	48	277.5	0.713345	4.39327
WBGene00003843	oct-2	ZK455.8	2017.44	5.64618	5.67e-29	3742	88	42.3232	1.19927
WBGene00003844	odc-1	K11C4.4	293.991	-1.79329	4.62e-05	145	489	2.64875	10.0177
WBGene00003846	odd-2	C34H3.2	66.4512	-4.36972	4.56e-23	7.4	154	0.226634	4.00392
WBGene00003847	blmp-1	F25D7.3	1083.26	4.9869	3.83e-24	1993.8	67.5	17.8287	0.795275
WBGene00003849	odr-2	T01C4.2	91.4544	-0.672192	0.230184	78	127.5	2.12115	3.8134
WBGene00003850	odr-3	C34D1.3	218.239	-1.40468	0.0230012	134.4	358.75	2.97488	10.1366
WBGene00003851	odr-4	Y102E9.1	623.675	0.191163	0.458595	694.6	589	12.264	12.5826
WBGene00003858	ogt-1	K04G7.3	19691.8	-0.759165	0.00477469	15871.6	24735.5	103.517	197.541
WBGene00003859	oig-1	C09E7.3	25.5896	-0.860978	0.245798	19	32.5	1.10977	2.59786
WBGene00003860	oig-2	Y38F1A.9	83.8604	-0.801924	0.132481	67	111.25	4.15198	8.52318
WBGene00003861	oig-3	Y50E8A.3	85.1139	-0.518067	0.299668	76.8	116.75	3.42456	6.42119
WBGene00003864	oma-1	C09G9.6	28.9198	-2.42321	0.00014549	10.4	60.75	0.171518	1.09394
WBGene00003865	oma-2	ZC513.6	35.2464	-2.11279	3.35e-05	15	70.5	0.225175	1.39947
WBGene00003868	ooc-3	B0334.11	1094.64	0.0271587	0.929112	1141.2	1085.5	19.8523	22.4792
WBGene00003870	ooc-5	C18E9.11	385.912	-0.498414	0.0820412	338.6	490.5	7.72313	12.6854
WBGene00003876	pept-2	C06G8.2	7360.62	-7.31717	3e-95	108.8	16583	1.22495	207.396
WBGene00003877	pept-1	K04E7.2	55.9534	-3.3703	3.42e-08	10.8	124	0.116092	1.35341
WBGene00003878	pept-3	F56F4.5	269.277	3.09722	7.48e-12	474	58	5.27243	0.938309
WBGene00003882	orc-2	F59E10.1	497.271	2.32887	8.67e-12	816.8	176	11.5393	2.8782
WBGene00003883	osm-1	T27B1.1	202.448	2.55121	2.15e-09	349.2	59.25	1.8029	0.441793
WBGene00003884	osm-3	M02B7.3	321.914	1.75699	1.61e-05	504.6	147	5.41759	2.07105
WBGene00003886	osm-6	R31.3	52.3749	2.9262	3.45e-11	88.6	12	1.70342	0.329451
WBGene00003887	osm-7	T05D4.4	537.775	3.35704	2.72e-11	943.8	92.5	12.3757	1.50938
WBGene00003891	osm-11	F11C7.5	1204.26	-0.490667	0.174747	1081.4	1474	25.4139	41.3125
WBGene00003893	ost-1	C44B12.2	74618.1	-6.27478	9.47e-51	2286.2	160508	55.8999	4639.85
WBGene00003898	oxi-1	Y39A1C.2	1011	-0.635427	0.0249038	857.2	1293.75	6.79894	12.5243
WBGene00003901	paa-1	F48E8.5	8811.39	0.716189	0.00558551	11157.2	6511.5	139.557	95.3981
WBGene00003902	pab-1	Y106G6H.2	90066.7	2.94445	7.48e-43	152673	20147	1827.66	280.738
WBGene00003903	pab-2	F18H3.3	7727.9	-0.246631	0.401859	7406.2	8549.25	65.6359	87.2571
WBGene00003904	pabp-2	C17E4.5	2002.93	0.48536	0.133217	2402.8	1641	64.9547	51.0522
WBGene00003905	pad-1	Y18D10A.13	3738	0.42532	0.186518	4547.4	3121	15.3705	13.2882
WBGene00003907	paf-2	C52B9.7	129.724	-0.466675	0.400957	115.8	157.25	1.97601	2.89067
WBGene00003911	pak-1	C09B8.7	1059.93	1.0225	2.24e-05	1441	674.5	17.6615	10.1996
WBGene00003912	pal-1	C38D4.6	187.829	-2.02349	0.0035609	83.8	392.25	2.1329	10.6788
WBGene00003914	pam-1	F49E8.3	2428.09	1.83796	4.78e-10	3752.2	1064.75	34.9326	11.8114
WBGene00003915	pan-1	M88.6	3228.31	0.695078	0.0250306	3971.6	2404.5	57.3477	42.236
WBGene00003916	par-1	H39E23.1	10757.9	-2.44383	9.58e-12	3855.6	18931	27.6355	168.034
WBGene00003917	par-2	F58B6.3	226.013	0.404417	0.398896	266.6	223	5.02828	4.55592
WBGene00003918	par-3	F54E7.3	2185.65	-4.23724	6.8e-28	258	4434.75	1.50777	35.0258
WBGene00003919	par-4	Y59A8B.14	532.342	0.208724	0.565347	599.6	491.75	8.07306	7.92251
WBGene00003920	par-5	M117.2	23637.5	0.669254	0.0156906	29630.6	18175.2	698.142	479.745
WBGene00003921	par-6	T26E3.3	811.769	0.272499	0.289601	927.2	730	17.4359	16.4757
WBGene00003922	pas-1	C15H11.7	1030.59	1.20879	1.03e-10	1443.4	612.25	36.0245	18.0884
WBGene00003923	pas-2	D1054.2	1271.48	0.329899	0.321138	1447.6	1168.5	45.7995	41.2704
WBGene00003924	pas-3	Y110A7A.14	2681.75	0.883422	0.00424231	3487	1872	104.064	63.5478
WBGene00003925	pas-4	C36B1.4	666.61	0.843618	0.000265194	863.8	481.75	26.1877	16.9633
WBGene00003926	pas-5	F25H2.9	1563.07	2.21632	1.45e-16	2465.8	546	75.3049	19.2149
WBGene00003927	pas-6	CD4.6	1109.95	0.115425	0.705981	1214.2	1109	34.3641	36.7086
WBGene00003928	pas-7	ZK945.2	911.367	0.972536	0.000157466	1220.4	590.75	33.6471	19.5575
WBGene00003929	pat-2	F54F2.1	2753.03	-5.82988	6.33e-41	115	5888.5	0.881869	56.2775
WBGene00003930	pat-3	ZK1058.2	1324.8	0.0942113	0.750264	1430.2	1295	13.441	14.5559
WBGene00003931	pat-4	C29F9.7	855.847	-0.762423	0.0187335	681.6	1120.75	11.6015	21.9329
WBGene00003932	pat-6	T21D12.4	3436.79	-1.03791	0.00374466	2424.6	4730.25	52.0388	117.884
WBGene00003933	pat-9	T27B1.2	90.736	-1.32163	0.0416799	58.6	151.25	0.777217	2.29444
WBGene00003934	pat-10	F54C1.7	10105.7	-1.49495	2.08e-08	5888.4	16013.8	220.964	681.632
WBGene00003936	pat-12	T17H7.4	919.938	0.55234	0.259867	1132.8	721.5	14.4584	11.2522
WBGene00003941	pbo-1	Y71H2AL.1	349.941	-3.61356	2.38e-21	63.2	795.25	2.29669	34.0633
WBGene00003943	pbo-4	K09C8.1	629.267	-8.91474	1.77e-51	3	1523.25	0.0527007	17.2705
WBGene00003947	pbs-1	K08D12.1	2151.07	1.48852	4.2e-11	3119.6	1115.25	100.951	42.2938
WBGene00003948	pbs-2	C47B2.4	977.723	1.08829	0.00183352	1337.6	633	35.7835	18.9879
WBGene00003949	pbs-3	Y38A8.2	1134.1	0.511557	0.0592482	1363.2	943.75	44.2151	34.9935
WBGene00003950	pbs-4	T20F5.2	1477.88	0.196197	0.601155	1612.6	1400.5	44.5889	43.5678
WBGene00003951	pbs-5	K05C4.1	2094.13	0.667369	0.000772042	2614.4	1631.25	55.0437	40.1957
WBGene00003952	pbs-6	C02F5.9	1585.85	0.522015	0.193662	1904.8	1280.5	56.6371	43.0379
WBGene00003953	pbs-7	F39H11.5	1128.4	0.892716	0.000897921	1472.6	782	41.7496	25.8749
WBGene00003954	pcm-1	C10F3.5	1537.54	1.09629	0.000507648	2121.8	941.25	70.759	36.2032
WBGene00003955	pcn-1	W03D2.4	120.002	-0.345719	0.395384	112.6	155.75	3.07936	4.60837
WBGene00003956	pcp-1	ZK112.1	221.409	-3.62015	8.8e-14	39.4	488.5	0.630463	7.20059
WBGene00003957	pcp-2	F23B2.12	83.018	-4.75186	1.77e-11	7	190.25	0.0611492	1.50418
WBGene00003958	pcp-3	F23B2.11	401.864	-4.77682	2.46e-17	33	908.75	0.296268	7.70302
WBGene00003959	pcp-4	Y116F11B.3	289.721	-7.20519	8.25e-60	4.6	699	0.062185	6.47456
WBGene00003960	pcs-1	F54D5.1	472.888	0.451187	0.163918	556.4	410.75	11.4195	9.45851
WBGene00003961	pct-1	C07G1.3	2810.15	-2.85286	5.38e-13	776.6	5228	9.48232	68.0284
WBGene00003962	pdi-1	C14B1.1	5772.72	1.94114	5.02e-23	8960.2	2389.25	151.998	46.5337
WBGene00003963	pdi-2	C07A12.4	4032.84	-0.579469	0.175241	3437.8	4976	51.1534	82.6911
WBGene00003964	pdi-3	H06O01.1	14490.3	0.372328	0.255109	16999.2	12478.5	268.067	227.037
WBGene00003965	pdk-1	H42K12.1	1364.77	0.519706	0.225266	1656.8	1183.75	19.1129	15.4786
WBGene00003966	pdl-1	C27H5.1	165.374	-2.66642	7.75e-18	52	315.25	1.84013	13.7526
WBGene00003967	pdr-1	K08E3.7	883.486	0.0838467	0.782524	944.4	878.5	19.2684	20.1745
WBGene00003968	peb-1	T14F9.4	837.458	4.29752	2.5e-25	1545.6	79.5	18.9941	1.22547
WBGene00003969	pef-1	F23H11.8	105.637	-1.10351	0.00114681	75.2	162.25	0.959594	2.43851
WBGene00003970	pek-1	F46C3.1	3473.86	2.03173	9.55e-08	5650.6	1318	40.1496	11.4409
WBGene00003975	pen-2	T28D6.9	194.096	0.0256229	0.94794	200.4	189	8.89999	9.58711
WBGene00003976	pes-1	T28H11.4	2798.31	6.87143	4.76e-10	5231.2	60.25	156.796	1.88924
WBGene00003978	pes-4	Y119D3B.17	296.915	-2.38349	1.19e-10	109.8	573.75	1.50449	8.78583
WBGene00003979	pes-5	T27D12.4	2045.2	4.94158	2.66e-58	3796	126.75	73.1822	2.94443
WBGene00003980	pes-7	F09C3.1	6683.81	1.00322	0.00036401	9084.4	4379.75	57.361	33.0037
WBGene00003982	pes-9	R11H6.1	560.308	0.21507	0.559181	619	555.75	10.7813	10.4485
WBGene00003986	mct-4	K05B2.5	200.185	-0.842479	0.0701402	155.4	293.25	1.52785	3.07724
WBGene00003989	pfn-1	Y18D10A.20	1118.05	1.37499	1.45e-10	1606.6	605.25	59.3729	25.901
WBGene00003990	pfn-2	F35C8.6	253.189	1.26705	0.0159982	360.6	153.25	10.9195	5.27964
WBGene00003991	pfn-3	K03E6.6	266.912	-3.0775	7.59e-14	66.2	543.75	3.30739	28.2228
WBGene00003992	pgl-1	ZK381.4	413.697	-3.97408	4.75e-26	58.2	1021	0.740343	12.7609
WBGene00003993	pgl-2	B0523.3	196.003	0.213185	0.650744	222.8	199.5	2.98625	3.58503
WBGene00003994	pgl-3	C18G1.4	69.5086	-4.71266	2.99e-21	6	171	0.11047	2.33638
WBGene00003996	pgp-2	C34G6.4	199.202	1.38519	0.00394015	285.4	118.25	1.93987	0.986549
WBGene00003998	pgp-4	F42E11.1	473.366	-2.45226	4.21e-18	166.2	862.75	1.1876	6.79637
WBGene00003999	pgp-5	C05A9.1	182.277	-1.37633	0.0174275	111.8	284.5	0.750305	2.22294
WBGene00004000	pgp-6	T21E8.1	190.868	0.71601	0.20038	242	145.5	1.19552	0.839729
WBGene00004004	pgp-10	C54D1.1	258.583	0.881923	0.0827057	340.6	179.25	2.32119	1.59032
WBGene00004008	pgp-14	F22E10.3	116.699	-1.21132	0.0775003	77.8	170.5	0.554791	1.3661
WBGene00004010	pha-1	Y48A6C.5	275.899	0.686931	0.0440448	354.8	212	6.03236	4.49293
WBGene00004013	pha-4	F38A6.1	276.109	-2.16291	7.26e-09	117.2	525.75	1.56567	8.17151
WBGene00004014	phb-1	Y37E3.9	3433.89	1.30139	1.86e-06	4899	1956	123.413	55.9637
WBGene00004015	phb-2	T24H7.1	3488.29	0.474988	0.23667	4144.2	2883.25	81.4435	63.7249
WBGene00004016	phf-5	Y54F10BM.14	644.641	0.873766	3.1e-06	852	452.5	35.2482	25.2016
WBGene00004020	pho-1	EGAP2.3	37.3916	-2.48143	0.00420258	13	73	0.335167	1.56095
WBGene00004023	pho-4	T16D1.2	85.6467	-1.26862	0.022583	57.8	140.5	1.08723	2.93329
WBGene00004024	php-3	Y75B8A.1	114.574	-2.98652	5.02e-15	28.8	246	0.640221	5.80677
WBGene00004025	phy-2	F35G2.4	21548.2	-3.04256	1.07e-05	5391.4	42977	81.8854	662.639
WBGene00004027	pie-1	Y49E10.14	65.739	0.377359	0.504058	78.6	65.5	2.04787	1.82377
WBGene00004028	pif-1	Y18H1A.6	47.9305	-4.83319	6.61e-15	3.8	123.25	0.173182	2.28737
WBGene00004029	pik-1	K09B11.1	306.983	0.225475	0.534517	348.8	297.25	5.77541	5.58887
WBGene00004030	pin-2	F07C6.1	41.1321	-3.29724	1.8e-09	8.8	86	0.255756	2.14602
WBGene00004031	pis-1	T13F2.3	2820.74	0.968618	0.00126386	3838.6	1934	30.157	18.41
WBGene00004032	pkc-1	F57F5.5	4825.35	-4.19414	3.91e-48	594.8	9790.25	6.50831	138.555
WBGene00004033	pkc-2	E01H11.1	709.717	-1.01344	0.012695	520	1118.75	5.52911	13.5066
WBGene00004034	pkc-3	F09E5.1	817.176	0.891936	0.000863768	1090	584.5	12.6306	7.74916
WBGene00004036	plc-1	F31B12.1	459.18	-3.63514	7.44e-09	83.2	1070.75	0.426121	5.66732
WBGene00004037	plc-2	Y75B12B.6	742.14	2.70787	1.98e-19	1265	200	11.6657	2.33229
WBGene00004038	plc-3	T01E8.3	192.219	1.4687	5.77e-06	283.8	106.5	1.79259	0.82865
WBGene00004039	plc-4	R05G6.8	1433.39	-0.799408	0.00101075	1126.6	1857.5	12.559	25.1762
WBGene00004040	pld-1	C04G6.3	4781.56	-0.793973	0.00230407	3835.6	6147.25	22.6318	45.2934
WBGene00004042	plk-1	C14B9.4	177.294	-1.27747	0.0119431	114	325	1.36593	4.22344
WBGene00004043	plk-2	Y71F9B.7	31.5557	-3.52018	1.44e-05	6	82	0.0970128	1.18157
WBGene00004044	plk-3	F55G1.8	86.2873	-1.53811	0.0012107	49.4	160	0.591803	2.19803
WBGene00004045	pll-1	K10F12.3	11591.9	-6.50907	3.13e-94	299	25519.8	2.6078	248.027
WBGene00004046	plp-1	F45E4.2	7222.48	1.3402	3.35e-07	10325.2	3936.25	254.721	110.682
WBGene00004047	plx-1	Y55F3AL.1	1456.51	-2.25835	7.7e-19	576.8	2593.5	2.58592	14.9625
WBGene00004048	plx-2	K04B12.1	142.569	-2.00643	2.2e-09	65.4	249.75	0.343514	1.49305
WBGene00004049	parp-1	Y71F9AL.18	344.942	0.113606	0.790176	381.2	375	3.2423	3.20403
WBGene00004050	parp-2	E02H1.4	814.401	1.00626	9.42e-07	1099.4	551	15.7889	9.37045
WBGene00004051	parg-1	F20C5.1	2026.01	-2.30641	2.83e-11	763.4	3778.25	8.54901	46.9613
WBGene00004053	tank-1	ZK1005.1	6529.55	1.36395	2.54e-05	9427.8	3612	38.2713	17.1846
WBGene00004054		AC8.1	227.498	-1.99765	1.47e-12	103.6	415	0.333723	3.38331
WBGene00004055	pmk-1	B0218.3	2977.43	1.4136	3.84e-16	4321.2	1586.25	69.4537	30.1973
WBGene00004056	pmk-2	F42G8.3	1360.48	1.8404	2.77e-12	2082.8	578.5	36.5681	11.959
WBGene00004057	pmk-3	F42G8.4	1572.6	0.243033	0.283681	1770.6	1459.75	25.2975	24.4618
WBGene00004058	pmp-1	C44B7.8	115.261	-3.01846	2.39e-07	29.6	240	0.337661	2.81894
WBGene00004059	pmp-2	C44B7.9	152.663	-1.9831	0.000236313	69.6	270	0.975296	3.75506
WBGene00004060	pmp-3	C54G10.3	2112.54	0.473125	0.1084	2540.2	1782.25	26.0182	21.5487
WBGene00004061	pmp-4	T02D1.5	158.034	-3.22275	1.8e-09	35.6	334.5	0.49277	4.28862
WBGene00004063	pmr-1	ZK256.1	818.21	-1.29546	8.32e-05	527.2	1234.25	4.40895	12.0601
WBGene00004064	pms-2	H12C20.2	506.479	1.80734	6.2e-05	783.6	252.75	7.77547	3.26305
WBGene00004068	pnk-1	C10G11.5	1571.9	0.680544	0.018338	1961.6	1235	34.6365	25.7132
WBGene00004075	pod-1	Y76A2B.1	740.974	-1.72566	6.98e-08	387	1357	2.93736	11.0256
WBGene00004076	pod-2	W09B6.1	5521.23	-3.10887	4.94e-32	1326.8	10816.8	5.58481	52.2996
WBGene00004077	pop-1	W10C8.2	413.264	-1.59875	4.66e-09	228	670.75	4.2718	13.9238
WBGene00004078	pos-1	F52E1.1	29.0928	-1.3955	0.0242018	17.6	49	0.332243	1.26547
WBGene00004083	pph-1	C05A2.1	793.692	1.57406	9.5e-09	1189	393.5	21.0931	8.30648
WBGene00004085	pph-4.1	Y75B8A.30	1000.84	1.42641	6.97e-13	1451.4	526	26.3969	11.284
WBGene00004086	pph-4.2	Y49E10.3	194.207	0.498198	0.305468	236.2	178.75	5.07137	3.94154
WBGene00004087	ppk-1	F55A12.3	3108.57	-2.0209	4.73e-17	1388.8	5243.5	15.1859	67.134
WBGene00004088	ppk-2	Y48G9A.8	1771.43	-1.06318	1.14e-06	1248.2	2518	21.5838	51.6454
WBGene00004089	ppk-3	VF11C1L.1	730.085	-0.239879	0.490752	709.2	781.25	3.94623	5.43705
WBGene00004090	eif-2Bgamma	C15F1.4	268.524	0.118581	0.728053	286.8	265.75	6.00526	6.75804
WBGene00004091	pps-1	T14G10.1	850.246	-2.86498	6e-41	239.4	1684.5	3.09844	25.8429
WBGene00004093	ppw-1	C18E3.7	447.475	0.312865	0.4657	518.2	462.75	8.67112	8.24559
WBGene00004094	ppw-2	Y110A7A.18	362.301	-3.67075	1.69e-19	61.8	887.5	0.570992	8.27973
WBGene00004095	pqe-1	F52C9.8	9194.21	0.806603	0.003819	12069	6441.5	132.317	68.2626
WBGene00004096	pqm-1	F40F8.7	870.434	0.635225	0.0493028	1073.8	712.5	26.4381	19.193
WBGene00004101	hgrs-1	C07G1.5	1069.38	-1.06347	0.00898663	773.8	1494.25	8.04564	19.7378
[truncated: 9,331 more rows]

## Sheet: SGP biased
WBGeneID	gene	sequence name	baseMean	log2[Fold Change]	adjusted p-value	SGP mean counts	hmc mean counts	SGP mean FPKM	hmc mean FPKM
WBGene00000004	aat-3	F52H2.2	1281.02	1.83513	1.57e-06	1983.4	571.25	30.3137	10.362
WBGene00000010	aat-9	Y53H1C.1	714.52	1.89295	1.12e-09	1124.6	312.75	17.7617	5.67361
WBGene00000036	ace-2	Y44E3A.2	1238.99	2.61782	9.99e-10	2097.6	351.25	25.9733	4.86478
WBGene00000049	acr-10	R02E12.8	38.9153	3.02946	1.59e-06	68.2	8.5	1.23845	0.141673
WBGene00000058	acr-19	C31H5.3	440.139	3.44054	4.49e-20	773.8	75.75	11.0558	1.31375
WBGene00000064	act-2	T04C12.5	9493.29	1.73343	6.41e-14	14418.2	4402.5	212.377	43.3679
WBGene00000082	adt-1	C02B4.1	303.365	4.94062	3.19e-18	596.4	20.25	3.24454	0.165651
WBGene00000083	adt-2	F08C6.1	4137.99	4.73715	1.36e-34	7619.4	295.5	55.7129	3.68276
WBGene00000090	age-1	B0334.8	704.315	1.11597	0.000399167	985.2	452	8.00599	4.13624
WBGene00000093	agt-1	Y62E10A.5	235.563	1.33653	0.00024681	337.6	137	13.6276	6.74903
WBGene00000097	aip-1	F58E10.4	3871.81	2.32617	1.74e-14	6338.8	1200.5	161.351	34.8322
WBGene00000109	alh-3	F36H1.6	935.695	1.85602	7.88e-07	1459.8	422.25	13.5321	4.6482
WBGene00000115	alh-9	F01F1.6	1029.82	1.97447	9.1e-10	1643.6	389.25	24.0894	6.68396
WBGene00000116	alh-10	C54D1.4	487.248	3.0309	6.28e-19	834.8	100.75	13.1174	1.94615
WBGene00000123	ama-1	F36A4.7	5288.53	1.01428	5.18e-06	7219.6	3420.5	32.6206	18.4017
WBGene00000138	amx-2	B0019.1	361.613	3.19775	8.18e-20	633.6	68.25	7.26977	1.04212
WBGene00000139	amx-3	F25C8.2	98.039	2.92244	6.12e-09	165.6	21.75	3.17274	0.49337
WBGene00000142	aos-1	C08B6.9	1081.97	1.0345	1.38e-05	1458.4	682.75	31.7551	18.1283
WBGene00000145	apc-11	F35G12.9	328.165	2.13253	1.96e-15	525.8	124.75	25.5981	6.96655
WBGene00000147	aph-1	VF36H2L.1	1422.45	2.42993	9.01e-29	2349.6	430	55.9187	12.2269
WBGene00000150	apm-1	F55A12.7	1010.08	1.19783	5.14e-06	1419	611	23.654	11.6321
WBGene00000156	apr-1	K04G2.8	1602.43	2.07941	7.87e-08	2497.2	627.5	17.6109	5.31304
WBGene00000163	apb-3	R11A5.1	3596.81	2.0133	1.23e-12	5656	1441.5	51.7286	15.2907
WBGene00000176	aqp-8	K02G10.7	435.212	3.08285	4.3e-22	754.8	87.25	17.5063	2.54228
WBGene00000178	aqp-10	ZK1321.3	1720.6	1.97552	2.21e-12	2692.4	688.25	71.0922	20.3919
WBGene00000179	aqp-11	ZK525.2	495.125	3.23504	9.21e-17	846.8	100.5	25.4	3.47383
WBGene00000181	ard-1	F01G4.2	4243.56	1.15419	1.03e-08	5858.6	2593	174.206	88.8675
WBGene00000189	arl-5	ZK632.8	612.609	1.16805	0.000285248	857.6	358	32.0639	16.1058
WBGene00000204	arx-6	C35D10.16	1670.58	1.01151	6.05e-06	2248.4	1108.5	75.6669	42.6418
WBGene00000206	asb-1	F35G12.10	474.312	1.11149	6.39e-07	655	311.25	16.9606	9.74526
WBGene00000208	asc-1	Y53F4B.15	930.824	1.11729	5.21e-05	1268	620	25.7561	13.8692
WBGene00000211	asm-1	B0252.2	667.25	3.93805	1.29e-65	1198	77.25	18.2474	1.57865
WBGene00000236	bag-1	F57B10.11	1413.55	1.43684	0.000238516	2108.6	734.75	75.2565	30.489
WBGene00000249	bir-1	T27F2.3	743.414	1.2184	7.44e-08	1027.8	436	46.4403	22.5218
WBGene00000252	bli-2	F59E12.12	194.948	7.40249	5.18e-27	354.4	2.25	9.10305	0.0364513
WBGene00000253	bli-3	F56C11.1	447.294	3.41368	3.47e-22	793.8	75.75	4.34629	0.584442
WBGene00000262	bra-1	F54B11.6	460.255	1.61272	3.06e-06	676.6	216.5	20.8608	7.74498
WBGene00000273	brp-1	Y79H2A.1	4831.32	1.42413	2.71e-06	7020.8	2627.25	107.129	48.2161
WBGene00000276	byn-1	F57B9.5	22835.8	2.69293	2.42e-34	37895.6	5761.25	656.194	116.206
WBGene00000373	cyp-14A5	F08F3.7	298.697	4.46821	4.05e-25	534.2	24.5	9.04583	0.585398
WBGene00000374	cyp-31A1	C01F6.3	645.861	2.06219	4.95e-11	1024.6	263	18.1498	5.34309
WBGene00000376	ccr-4	ZC518.3	5063.72	1.01969	2.26e-05	6896.4	3251	70.0498	39.1473
WBGene00000377	cct-1	T05C12.7	9244.2	1.18419	4.2e-08	12839.2	5484.5	186.229	93.0688
WBGene00000378	cct-2	T21B10.7	9482.57	1.58645	1.32e-10	14066.8	4553.5	199.116	74.2773
WBGene00000379	cct-4	K01C8.10	10449.4	2.12738	3.3e-23	16575	3745.5	242.947	62.9138
WBGene00000380	cct-5	C07G2.3	33074.6	2.34938	7.52e-26	53687.2	10240.2	765.097	173.186
WBGene00000381	cct-6	F01F1.8	8112.99	1.26046	3.42e-06	11593.8	4597.25	163.755	75.5058
WBGene00000382	cdc-6	C43E11.10	513.377	1.5186	3.44e-10	749.8	257	11.506	4.83007
WBGene00000386	cdc-25.1	K06A5.7	425.031	2.50292	1.33e-16	710.4	133.75	8.47821	1.87732
WBGene00000387	cdc-25.2	F16B4.8	686.263	2.55359	5.47e-07	1141.8	177	15.9611	3.05186
WBGene00000392	cdd-2	F49E8.4	180.679	1.04116	0.00323855	252	120	9.5772	5.72269
WBGene00000411	cdl-1	R06F6.1	330.553	2.38185	5.26e-08	542.8	118	9.22614	2.21113
WBGene00000413	cdt-1	Y54E10A.15	188.191	2.54198	1.27e-05	316.6	65.25	3.31773	0.814997
WBGene00000415	ced-1	Y47H9C.4	4865.24	1.85208	7.96e-10	7702.8	2066.75	56.7918	18.069
WBGene00000418	ced-4	C35D10.9	966.822	1.04718	0.00263724	1325	593.25	18.2712	10.1796
WBGene00000419	ced-5	C02F4.1	1159.06	1.09059	0.00731195	1633.4	731.75	7.61362	4.09498
WBGene00000429	ceh-2	C27A12.5	32.3891	2.57097	6.18e-05	56.4	8.5	1.35614	0.306201
WBGene00000461	ceh-40	F17A2.5	74.6667	5.07248	6.09e-16	137.4	3.75	3.26573	0.171874
WBGene00000464	ceh-44	Y54F10AM.4	2389.79	1.25204	2.78e-05	3417.6	1411.75	34.0235	17.273
WBGene00000493	che-14	F56H1.1	863.059	6.47953	5.36e-26	1589.4	22.5	13.9803	0.255365
WBGene00000502	chp-1	Y110A7A.13	1620.15	1.65142	2.81e-08	2437.4	756	53.3734	19.301
WBGene00000507	cit-1.1	F44B9.4	1039.83	1.00825	0.000221114	1415.4	662.5	22.5808	12.2339
WBGene00000509	cka-1	C28D4.2	1408.16	2.36455	8.86e-25	2289	463.5	37.7662	9.15048
WBGene00000513	ckb-3	B0285.10	2649.13	4.77494	1.31e-32	4837.4	184.75	106.257	4.57384
WBGene00000514	ckb-4	F22F7.5	681.694	2.78358	8.58e-13	1144.8	163.75	23.3388	3.97852
WBGene00000517	cki-2	T05A6.2	532.125	1.95272	2.76e-12	838	208.25	16.9702	4.96079
WBGene00000519	cku-70	Y47D3A.4	775.522	1.94105	1.72e-06	1221.8	361.5	15.1687	5.1336
WBGene00000520	cku-80	R07E5.8	266.332	1.62115	0.000755951	401.4	143.5	4.70677	2.0186
WBGene00000523	clc-2	C01C10.1	142.442	2.52023	1.76e-15	236	38.25	6.42892	1.37446
WBGene00000526	clc-5	C01C10.4	170.438	2.41358	1.3e-16	279.2	51.5	7.19265	1.74962
WBGene00000528	clh-1	T27D12.2	305.267	1.15422	0.000869149	423.2	174	3.73246	2.07079
WBGene00000547	clp-7	Y77E11A.11	2092.87	1.67238	5.88e-16	3185	1001	34.8202	13.4837
WBGene00000549	cls-2	R107.6	7713.59	1.43205	6.63e-06	11568.2	4066.75	93.9681	38.9213
WBGene00000567	cnx-1	ZK632.6	7072.33	1.71618	8.51e-14	10672.8	3302	139.853	51.2916
WBGene00000584	cog-1	R03C1.3	3224.6	6.58374	1.35e-10	6069.6	84.75	138.334	2.04518
WBGene00000618	col-41	T10B10.1	75.7583	3.2769	4.03e-10	134.4	13.75	2.44596	0.322765
WBGene00000639	col-63	ZK265.2	2742.05	6.5906	9.87e-08	5245	71.75	106.072	1.60915
WBGene00000640	col-64	F52F12.2	18.155	1.6149	0.00541588	27.6	9	1.06181	0.374822
WBGene00000647	col-71	Y49F6B.10	37.7555	1.97567	5.2e-06	58.6	13.75	1.39773	0.453435
WBGene00000652	col-76	M110.1	68.2439	3.0354	1.46e-13	116.4	14	1.96139	0.338235
WBGene00000675	col-101	K02D7.3	113.451	2.51024	2.29e-05	187.4	35	4.51054	1.16153
WBGene00000710	col-137	Y51H4A.9	43.37	5.37912	4.7e-15	79.2	2	2.15899	0.0497688
WBGene00000751	col-178	C34F6.2	127.55	6.87894	2.36e-24	234	2	5.37015	0.0238662
WBGene00000754	col-181	W03G11.1	1325.59	6.67608	6.33e-12	2476.6	31	59.4813	0.846455
WBGene00000773	cpf-1	F28C6.3	449.364	1.52587	1.91e-06	654.6	223.5	11.8274	5.02628
WBGene00000776	cpl-1	T03E6.7	5116.29	2.41932	3.17e-12	8369.8	1583.75	192.615	42.4419
WBGene00000787	cps-6	C41D11.8	2972.82	1.95183	1.94e-11	4568.8	1251	121.154	37.9457
WBGene00000795	crn-2	CD4.2	1160.46	1.09499	0.00119984	1578.2	755	43.0814	23.5686
WBGene00000797	crn-4	AH9.2	390.623	5.97625	1.97e-61	722.8	11.25	16.1285	0.381094
WBGene00000798	crn-5	C14A4.5	761.568	1.54026	7.86e-12	1124.6	378.25	58.3074	23.3322
WBGene00000800	cars-1	Y23H5A.7	4370.51	1.63403	1.56e-09	6528.8	2114.25	65.0866	24.0568
WBGene00000801	cars-2	Y23H5A.1	455.285	1.42696	3.81e-05	660	271.5	7.76136	3.85744
WBGene00000814	csn-2	B0025.2	2808.62	1.0917	1.21e-05	3842.6	1759.75	62.8873	34.7809
WBGene00000834	cua-1	Y76A2A.2	2092.93	1.47604	3.41e-14	3097.4	1099.5	21.3709	8.9094
WBGene00000841	cul-6	K08E7.7	70.7132	2.21868	0.000141321	114	24.75	1.30287	0.431805
WBGene00000863	cya-1	ZK507.6	475.074	1.76312	4.38e-07	728.6	235	9.72094	3.58954
WBGene00000865	cyb-1	ZC168.4	167.268	1.92573	5.56e-06	260.8	77	4.80952	1.74508
WBGene00000870	cyd-1	Y38F1A.5	1827.33	5.1411	4.25e-27	3389.2	107.75	51.6174	1.91051
WBGene00000871	cye-1	C37A2.4	1368.43	3.62928	6.08e-18	2443	223.75	30.5765	3.27962
WBGene00000874	cyk-3	ZK328.1	2479.39	1.59644	7.04e-13	3704.4	1200.75	25.8579	10.2729
WBGene00000878	cyn-2	ZK520.5	67.5094	2.04662	1.26e-07	105.8	24.75	3.49136	1.05298
WBGene00000881	cyn-5	F31C3.1	10611.4	1.51329	7.47e-08	15437.6	5379.25	536.343	209.281
WBGene00000882	cyn-6	F42G9.2	334.263	3.35926	2.68e-33	583	57.5	22.1002	2.57096
WBGene00000883	cyn-7	Y75B12B.2	11067.1	1.80528	5.54e-06	17045.6	4601.25	673.039	203.36
WBGene00000890	sig-7	F39H2.2	738.1	1.40318	1.51e-10	1065.2	400.75	19.1874	8.89707
WBGene00000915	daf-21	C47E8.5	54278.1	2.92653	2.44e-29	93225.8	12249	1119.61	166.333
WBGene00000929	dao-3	K07E3.3	6628.71	5.26143	8.78e-62	12167.4	343.25	293.327	8.41825
WBGene00000931	dao-5	C25A1.10	16031.9	2.391	3.81e-29	26287.8	4806.25	221.73	48.2338
WBGene00000937	dbr-1	C55B7.8	485.769	1.00959	3.9e-05	661.2	328.75	10.8029	6.32945
WBGene00000961	dgn-1	T21B6.1	3703.36	4.83855	1.01e-42	6836.8	258	74.5181	3.28485
WBGene00000970	dhs-6	C17G10.8	1010.61	1.56603	6.77e-12	1489.6	503.5	27.2539	10.8886
WBGene00000982	dhs-19	T11F9.11	1271.06	4.67201	2.87e-24	2284.8	90	54.546	2.81835
WBGene00000988	dhs-25	F09E10.3	1774.32	1.74368	1.16e-07	2675	773.5	71.026	23.2
WBGene00000990	dhs-27	C04F6.5	26.5888	2.25793	0.000446503	41.2	8.75	1.1389	0.385465
WBGene00000994	dic-1	F08B4.1	589.311	1.16179	3.29e-05	818.4	362	7.31876	3.9341
WBGene00000995	die-1	C18D1.1	982.484	3.74726	8.5e-10	1743.6	143.5	17.0707	1.71969
WBGene00000996	dif-1	F49E8.5	2648.32	3.48081	1.37e-64	4637.6	413.75	112.284	11.5553
WBGene00001001	dis-3	C04G2.6	2290.32	1.05969	0.000252925	3132.4	1419.75	27.7718	14.966
WBGene00001005	dlc-1	T26A5.9	5785.5	1.70107	7.76e-13	8721.4	2648	395.227	138.984
WBGene00001030	dnj-12	F39B2.10	7728.99	1.60876	5.04e-09	11571.8	3716	148.485	53.9309
WBGene00001031	dnj-13	F54D5.8	13530.8	1.23117	0.000138158	19440.6	7789	368.567	172.081
WBGene00001034	dnj-16	R74.4	977.33	1.33188	9.11e-09	1382.2	549	25.4357	11.7079
WBGene00001035	dnj-17	T03F6.2	1347.3	2.32806	7.45e-19	2163.8	440.75	36.6447	8.94836
WBGene00001037	dnj-19	T05C3.5	6450.55	1.19999	1.84e-05	9074	3805	159.879	76.8101
WBGene00001041	dnj-23	T24H10.3	801.381	1.43605	6.71e-08	1141.2	418	31.2044	13.3503
WBGene00001042	dnj-24	W03A5.7	308.042	1.54036	5.49e-06	466.2	168	15.0416	6.02211
WBGene00001045	dnj-27	Y47H9C.5	996.816	1.55909	2.13e-11	1483.8	495	15.514	6.38543
WBGene00001048	dnj-30	Y71F9B.16	354.438	1.06279	0.000702195	477	233.25	16.5673	9.19458
WBGene00001050	dom-3	F54C1.2	723.939	1.87393	4.24e-14	1121.2	317	20.4865	6.8545
WBGene00001051	cks-1	C09G4.3	345.889	1.34379	0.000573342	496.6	215.5	19.3848	9.62235
WBGene00001057	dpf-4	F01F1.5	1591.91	1.77781	3.97e-11	2438	731.75	32.5067	10.9808
WBGene00001060	dpf-7	R11E3.7	1323.8	1.11506	1.13e-06	1830.4	830.25	21.5512	12.1939
WBGene00001063	dpy-1	M01E10.2	155.622	6.35698	2.97e-08	292.4	4.5	1.99862	0.0460809
WBGene00001075	dpy-14	H27M09.4	242.344	2.89938	8.15e-09	410.6	48.25	9.80641	1.49317
WBGene00001076	dpy-17	F54D8.1	578.075	3.40862	4.43e-15	1020.6	85.5	23.9471	2.49009
WBGene00001077	dpy-18	Y47D3B.10	3006.29	1.14573	0.00781761	4149.6	1785.75	60.3131	30.694
WBGene00001078	dpy-19	F22B7.10	249.386	2.00723	1.74e-08	390.4	95.5	4.80489	1.34702
WBGene00001087	dpy-28	Y39A1B.3	9481.23	1.48596	1.62e-07	14177.6	4816	75.84	30.9468
WBGene00001112	duo-3	Y106G6H.12	579.94	1.71109	8.16e-05	884.2	286	8.23251	3.42213
WBGene00001152	ech-3	F43H9.1	372.841	2.229	5.84e-09	598.2	134.75	17.2532	4.20111
WBGene00001160	efk-1	F42A10.4	33622.2	1.29365	0.0077154	48231.8	18941	483.387	210.658
WBGene00001166	eftu-2	ZK328.2	1399.8	1.03655	0.00134395	1887.8	922.25	17.0717	9.79467
WBGene00001167	eef-2	F25H5.4	234542	2.46801	5.55e-31	382072	69331.5	3769.78	793.114
WBGene00001168	eef-1A.1	F31E3.5	404811	2.43514	3.55e-33	658734	122222	11632.2	2520.08
WBGene00001169	eef-1A.2	R03G5.1	58057.4	2.36855	6.38e-15	94209.4	17442.2	1359.99	287.625
WBGene00001170	egl-1	F23B12.9	45.8627	2.84791	3.78e-07	79.8	11.5	3.93694	0.593822
WBGene00001177	egl-8	B0348.4	10767.7	1.1997	3.63e-09	15262.2	6469	87.7158	44.1301
WBGene00001184	egl-15	F58A3.2	1047.61	3.40543	2.23e-07	1895.8	190.5	12.9373	1.7217
WBGene00001207	egl-43	R53.3	9993.7	6.5211	1.23e-28	18784.2	252.75	300.871	4.82156
WBGene00001223	ehn-3	ZK616.10	508.684	8.15425	8.23e-13	934.2	4.25	25.8867	0.213629
WBGene00001225	eif-3.B	Y54E2A.11	9170.53	1.57795	3.5e-11	13508.8	4444.5	144.774	55.1349
WBGene00001226	eif-3.C	T23D8.4	2638.24	1.063	8.99e-05	3578	1645	32.675	17.6484
WBGene00001228	eif-3.E	B0511.10	7163.81	1.55652	1.35e-09	10423.6	3507.25	166.622	64.2982
WBGene00001229	eif-3.F	D2013.7	7449.53	1.57961	2.39e-10	11042	3529.25	236.689	89.281
WBGene00001230	eif-3.G	F22B5.2	4776.53	1.34834	1.82e-07	6747	2660.25	161.971	72.2012
WBGene00001231	eif-3.H	C41D11.2	1658.27	1.37455	1.19e-07	2375.2	890	44.2604	19.3182
WBGene00001232	eif-3.I	Y74C10AR.1	5381.76	1.48097	2.49e-10	7792.6	2733.75	169.143	69.6407
WBGene00001234	eif-6	C47B2.5	2387.27	1.28898	0.000124224	3384.8	1350.25	95.1561	42.463
WBGene00001239	elo-1	F56H11.4	3904.9	1.28887	4.12e-05	5509.8	2322.75	140.898	67.921
WBGene00001241	elo-3	D2024.3	2285.96	1.73871	9.19e-07	3424	1005.75	87.5751	30.7155
WBGene00001250	elt-2	C33D3.1	502.372	2.64433	2.17e-05	828	141.25	13.7861	3.10835
WBGene00001284	emb-30	F54C8.3	2109.44	1.23624	0.000344437	3057	1232.5	21.7741	10.9509
WBGene00001320	ent-1	ZK809.4	1146.18	1.09883	0.000984258	1575	792	25.5296	15.2075
WBGene00001336	qars-1	Y41E3.4	4488.94	1.89967	1.98e-20	6957.2	1859.5	78.3576	25.0832
WBGene00001345	fos-1	F29G9.4	3249.99	1.60056	7.87e-12	4888.2	1519	101.952	39.1789
WBGene00001365	exc-4	Y105E8A.22	234.222	2.85101	6.45e-09	399.8	63.5	10.4126	1.88385
WBGene00001366	exc-5	C33D9.1	499.161	2.07174	0.000112998	802.8	195.5	7.38526	2.35316
WBGene00001393	fat-1	Y67H2A.8	11890.2	4.47684	3.71e-55	21410.8	1014.75	418.172	23.023
WBGene00001394	fat-2	W02A2.1	4817.31	1.2855	2.94e-05	6781	2955.75	142.965	71.8682
WBGene00001423	fib-1	T01C3.7	9033.59	2.37306	9.47e-11	14740.8	2681.25	342.917	73.5483
WBGene00001427	fkb-2	Y18D10A.19	3866.8	1.44548	6.56e-09	5624.8	2038	258.421	106.511
WBGene00001429	fkb-4	ZC455.10	800.989	5.34771	2.96e-34	1449.2	38	40.4945	1.28455
WBGene00001431	fkb-6	F31D4.3	6191.07	1.97595	1.48e-08	9907.8	2331.25	176.937	48.4681
WBGene00001432	fkb-7	B0511.1	265.741	5.68193	3.81e-35	482.2	10	12.1162	0.4057
WBGene00001433	fkb-8	Y18D10A.25	459.843	1.69969	1.29e-10	689.2	216.5	13.2815	4.57195
WBGene00001438	fkh-6	B0286.5	87.8401	2.59985	1.04e-08	144.6	23.25	3.52608	0.145505
WBGene00001454	flp-11	K02G10.4	4112.4	4.52073	1.22e-20	7433.8	391	351.919	20.4694
WBGene00001480	fmo-5	H24K24.5	10118.5	5.42898	2.38e-129	18804.2	447.5	341.683	10.0407
WBGene00001489	frm-2	T04C9.6	565.899	2.06818	3.91e-07	888.4	224.25	13.2586	3.80117
WBGene00001522	gbh-1	D2089.5	365.934	3.37423	1.97e-15	632.6	62	12.5245	1.03562
WBGene00001527	gcs-1	F37B12.2	2474.54	2.19969	1.29e-28	3947.6	875.25	45.6787	11.8624
WBGene00001564	icl-1	C05E4.9	44600.3	1.42835	0.00461725	65341.4	22841.2	532.879	214.93
WBGene00001568	snpc-4	F32H2.1	1492.12	1.54811	2.15e-08	2226.8	804	19.6927	8.31466
WBGene00001571	gei-14	K01C8.5	197.429	1.29576	0.00720846	283.8	132.25	3.3757	1.79165
WBGene00001579	gex-2	F56A11.1	1010.24	1.21932	0.000164425	1436.8	598	9.43017	4.82057
WBGene00001580	gex-3	F28D1.10	1322.29	1.00726	0.000162939	1773.4	830.25	12.9117	7.39102
WBGene00001591	glc-1	F11A5.10	113.653	1.3838	0.00689479	165.2	68.25	2.75223	1.37541
WBGene00001596	gld-2	ZC308.1	2447.44	2.46705	5.79e-17	4096.2	758	29.1136	6.32905
WBGene00001622	glt-4	T22E5.2	2231.24	4.29118	1.21e-29	4118.2	221	62.6101	4.33128
WBGene00001623	glt-5	Y53C12A.2	311.654	3.3919	4.3e-13	544.8	56.75	8.38243	1.04003
WBGene00001625	glt-7	W03G1.1	56.8245	3.93173	3.66e-12	101.2	6.75	1.77184	0.161116
WBGene00001631	gly-6	H38K22.5	895.008	2.62163	8.66e-18	1488.4	243.75	17.384	3.73025
WBGene00001633	gly-8	Y66A7A.6	200.471	4.35735	5.62e-32	364.2	18.5	7.7361	0.575244
WBGene00001635	gly-10	Y45F10D.3	1142.55	1.3412	1.7e-08	1647	661.25	23.6897	11.0325
WBGene00001661	gop-2	C34E10.2	1406.76	1.1208	0.00021301	1910.4	883	41.1823	21.5767
WBGene00001670	gpa-8	F56H9.3	560.293	4.05046	3.36e-18	1010.4	64	20.4823	0.882294
WBGene00001671	gpa-9	F56H9.4	1396.68	4.76415	2.55e-23	2540.2	110.75	48.5942	2.29152
WBGene00001689	gpr-2	C38C10.4	331.75	1.96601	7.58e-06	511.2	150.75	9.04365	3.08969
WBGene00001696	grd-7	F46H5.6	141.76	4.02757	6.22e-28	254.6	15.25	1.12515	0.179576
WBGene00001701	grd-12	F02D8.2	40.6852	4.97232	1.52e-11	75	2.25	2.40808	0.114394
WBGene00001712	grl-3	K03B8.7	81.4096	7.71261	4.54e-15	150.2	0.75	3.78951	0.0309817
WBGene00001749	gst-1	R107.7	1428.64	1.21598	0.000113037	2055.6	870.75	71.9289	34.007
WBGene00001790	gst-42	D1053.1	474.911	2.46341	6.09e-11	782.8	143.75	21.116	4.91618
WBGene00001791	gst-43	Y71F9AL.5	220.706	1.17665	2.51e-05	302.8	133	8.80612	5.3136
WBGene00001804	gur-3	ZC504.5	86.9884	4.1163	6.67e-13	157.6	9.25	3.36273	0.206316
WBGene00001808	gut-2	T10G3.6	348.566	1.28787	0.000795781	490.4	194.75	29.6472	13.609
WBGene00001820	ham-1	F53B2.6	72.4754	1.81916	0.0001145	110.6	31	1.74175	0.608222
WBGene00001831	hcp-3	F58A4.3	508.816	1.02284	0.000815609	681.8	338.25	19.4902	11.2285
WBGene00001834	hda-1	C53A5.3	1975.02	1.0496	5.66e-07	2691.4	1250.75	39.4699	21.5265
WBGene00001836	hda-3	R06C1.1	1410.32	1.13853	9.74e-06	1949.2	890.25	30.5364	16.0493
WBGene00001841	hen-1	C36B7.7	25.188	4.31493	7.75e-07	43.6	2	2.26161	0.18765
WBGene00001853	hil-2	Y73B6BL.9	4997.44	1.94782	5.69e-07	7782.2	1989.5	279.449	82.871
WBGene00001858	hil-7	C01B10.5	4195.06	2.61679	4.02e-16	7006.2	1100.75	371.786	65.6486
WBGene00001875	his-1	T10C6.14	41.8783	5.9383	1.17e-14	76.4	1.25	3.8866	0.164501
WBGene00001876	his-2	T10C6.13	37.5011	5.28245	9.14e-12	67.2	1.75	4.00108	0.125743
WBGene00001877	his-3	T10C6.12	135.597	4.68496	7.47e-26	240.4	9.25	14.196	0.306633
WBGene00001878	his-4	T10C6.11	109.02	3.90403	8.68e-18	190.4	12.25	25.6751	1.99449
WBGene00001879	his-5	F45F2.3	137.163	3.71982	2.95e-12	239.2	18.75	21.714	1.78664
WBGene00001880	his-6	F45F2.13	71.9201	4.39049	2.76e-18	128	6.5	9.34898	0.544886
WBGene00001881	his-7	F45F2.4	83.1849	3.97819	1.17e-21	146.2	9	15.4439	0.631728
WBGene00001882	his-8	F45F2.12	87.9505	3.65928	4.62e-13	153	12.25	23.1034	1.72104
WBGene00001883	his-9	ZK131.3	356.404	3.89054	1.72e-34	631.4	43.25	7.17172	0.524548
WBGene00001884	his-10	ZK131.4	133.906	1.96439	0.0011337	205	52	4.16656	1.19789
WBGene00001885	his-11	ZK131.5	168.67	2.9242	7.58e-08	279	34.5	4.75494	0.65364
WBGene00001886	his-12	ZK131.6	125.473	3.17	8.04e-15	210.2	24.5	3.24769	0.231588
WBGene00001887	his-13	ZK131.7	342.332	3.81656	2.71e-23	602.6	43.75	7.24576	0.571423
WBGene00001888	his-14	ZK131.8	130.094	1.90372	0.000371977	198.6	54	4.13173	1.14122
WBGene00001889	his-15	ZK131.9	159.428	3.00491	1.71e-11	266.8	34	4.84053	0.617316
WBGene00001890	his-16	ZK131.10	61.2665	3.19292	8.72e-09	103	12.25	2.69674	0.236004
WBGene00001891	his-17	K06C4.5	54.5083	4.21084	3.8e-15	96.8	5.5	3.37682	0.241533
WBGene00001892	his-18	K06C4.10	116.191	3.74782	1.39e-15	204	15.5	14.3776	0.733983
WBGene00001893	his-19	K06C4.11	137.001	4.47783	1.1e-20	244.2	11	6.51706	0.425805
WBGene00001894	his-20	K06C4.4	110.004	3.7754	9.43e-20	190.2	14	14.5296	0.908189
WBGene00001895	his-21	K06C4.3	141.961	4.46822	8.39e-28	251.4	11.5	6.74598	0.626696
WBGene00001896	his-22	K06C4.12	187.279	3.56241	2.19e-13	325.4	26	15.2461	1.5001
WBGene00001898	his-24	M163.3	7985.78	1.36441	0.000183709	11516.8	4466.5	515.725	232.651
WBGene00001899	his-25	ZK131.2	389.786	3.99373	6.05e-21	689	44	6.22023	0.640716
WBGene00001900	his-26	ZK131.1	163.042	1.83923	0.00217527	246.8	69	4.86972	1.34286
WBGene00001901	his-27	K06C4.13	49.2789	4.14869	4.15e-11	87	5	3.34999	0.083706
WBGene00001902	his-28	K06C4.2	92.6007	3.02257	7.56e-12	156.2	19.25	9.94616	2.18935
WBGene00001903	his-29	F35H10.11	27.4985	2.11832	0.00027214	42.6	10.25	2.63123	1.04591
WBGene00001904	his-30	F35H10.1	20.4975	3.74727	1.79e-06	35.2	2.75	4.82172	0.327356
WBGene00001905	his-31	F17E9.12	26.7614	2.72525	0.00364702	43.8	7.25	6.24875	0.410696
WBGene00001906	his-32	F17E9.10	22.8114	4.29447	8.96e-10	41	2.25	1.41719	0
WBGene00001907	his-33	F17E9.13	20.6906	4.08243	3.06e-08	36	2.25	4.72833	0.274313
WBGene00001908	his-34	F17E9.9	25.4231	2.05429	0.000106963	39	9.75	2.73685	1.26319
WBGene00001913	his-39	F45F2.2	66.6693	3.39911	4.34e-12	113.8	10.75	11.8289	0.887365
WBGene00001915	his-41	C50F4.5	3561.18	1.38596	5.81e-11	5133.6	1879	354.018	153.178
WBGene00001916	his-42	F08G2.3	175.469	3.7245	3.16e-19	309.2	23.5	2.53059	0.255999
WBGene00001917	his-43	F08G2.2	133.209	3.02498	2.37e-12	220.8	27.75	2.75795	0.421341
WBGene00001918	his-44	F08G2.1	172.553	2.85747	2.27e-10	286.4	37.5	4.99804	1.11848
WBGene00001919	his-45	B0035.10	171.717	4.88005	1.17e-30	305.6	10.5	10.8004	0.392634
WBGene00001920	his-46	B0035.9	303.501	5.11709	1.08e-32	543.4	16.5	25.3037	0.985973
WBGene00001921	his-47	B0035.7	208.284	4.75695	6.26e-31	369	13.5	18.9689	0.964006
WBGene00001922	his-48	B0035.8	829.98	3.98773	4.94e-14	1463.2	96	83.0677	5.98562
WBGene00001923	his-49	F07B7.5	48.1749	3.95441	4.03e-12	84	5.5	3.09374	0.311026
WBGene00001924	his-50	F07B7.9	86.7649	3.02577	6.17e-13	147.6	18	13.1433	2.02188
WBGene00001925	his-51	F07B7.10	143.18	4.47233	2.36e-33	255.4	11.5	6.80863	0.573411
WBGene00001926	his-52	F07B7.4	211.62	3.79258	9.69e-17	370.2	26.25	16.4556	1.66915
WBGene00001927	his-53	F07B7.3	137.515	4.97757	4.65e-31	246.2	7.75	6.52618	0.455102
WBGene00001928	his-54	F07B7.11	140.124	3.91044	1.74e-18	245	16.5	15.4642	1.16377
WBGene00001929	his-55	F54E12.1	157.742	4.73088	8.72e-20	281.2	12	11.9595	0.759184
WBGene00001930	his-56	F54E12.3	287.635	4.83527	2.58e-29	512	18.25	22.5106	0.851023
WBGene00001931	his-57	F54E12.5	183.158	4.8092	3.41e-26	326	12.25	19.0274	1.09737
WBGene00001932	his-58	F54E12.4	697.471	3.83921	6.82e-13	1218.8	89.25	65.8358	5.31984
WBGene00001933	his-59	F55G1.2	487.142	3.94896	3.77e-15	849.4	55.25	31.7067	2.04105
WBGene00001934	his-60	F55G1.11	802.942	2.04079	0.00117798	1224.6	306.75	71.8255	18.199
WBGene00001935	his-61	F55G1.10	414.422	2.14187	0.000328552	635.4	140.75	32.3078	7.90505
WBGene00001936	his-62	F55G1.3	534.245	1.5394	0.000363104	770.6	263	38.3028	13.1866
WBGene00001937	his-63	F22B3.2	128.645	5.12174	4.3e-31	231	6.75	17.8421	0.576328
WBGene00001938	his-64	F22B3.1	172.707	4.86827	3.08e-23	307	11	33.3391	1.10635
WBGene00001939	his-65	H02I12.7	184.625	5.64007	2.74e-21	332	7.25	30.9857	0.64605
WBGene00001940	his-66	H02I12.6	657.86	3.90321	8.97e-19	1155.6	79	122.507	8.15037
WBGene00001942	his-68	T23D8.6	292.855	3.61696	8.05e-22	502.4	41.25	24.6007	2.24106
WBGene00001946	his-72	Y49E10.6	24259.5	2.83983	1.16e-34	41352.8	5650.75	1772.54	279.766
WBGene00001947	his-73	W09H1.2	53.0479	3.64409	8.31e-17	95.4	7.75	1.78601	0.23297
WBGene00001974	hmg-4	T20B12.8	3017.61	2.23721	5.79e-17	4798.8	995.5	57.6431	14.4355
WBGene00001975	hmg-5	F45E4.9	724.638	1.33657	7.68e-09	1036.2	408.75	34.9223	15.696
WBGene00001976	hmg-11	T05A7.4	4627.94	2.72355	1.76e-23	7687.4	1151.25	368.046	64.1072
WBGene00001984	hog-1	W06B11.4	25.3023	3.90868	3.33e-08	45.2	3.25	1.31934	0.131215
WBGene00001993	hpd-1	T21C12.2	4985.92	1.69004	4.01e-10	7628.8	2347.5	142.568	51.1872
WBGene00001996	hpl-2	K01G5.2	1303.14	1.18218	1.37e-09	1831.2	788.5	60.3599	29.7882
WBGene00002000	hrp-2	F58D5.1	2967.08	1.04702	0.000890594	4040.6	1830.5	47.1401	26.0854
WBGene00002003	hse-5	B0285.5	482.77	1.29548	3.23e-05	681.8	286.5	8.29225	4.12505
WBGene00002005	hsp-1	F26D10.3	47365.6	1.57599	9.42e-07	71118	22949.5	931.772	338.866
WBGene00002008	hsp-4	F43E2.8	2207.88	2.84455	2.34e-12	3902.4	535.75	51.5873	8.69265
WBGene00002010	hsp-6	C37H5.8	17717.3	1.42304	0.00144016	26236.8	9264.75	285.691	115.093
WBGene00002015	hsp-16.1	T27E4.8	88705.6	2.29155	5.68e-11	141339	29156	3226.91	767.252
WBGene00002016	hsp-16.2	Y46H3A.3	16504.1	4.32856	8.8e-35	29246	1519.25	1290.5	73.4253
WBGene00002017	hsp-16.11	T27E4.2	88208	2.27801	1.03e-10	140499	29174.5	3895.93	901.39
WBGene00002018	hsp-16.41	Y46H3A.2	10463.6	4.92443	2.83e-34	18775.6	648	862.609	32.8793
WBGene00002019	hsp-16.48	T27E4.3	80273.6	2.05235	9.66e-09	125551	30370.5	3368.35	956.442
WBGene00002020	hsp-16.49	T27E4.9	79035	2.04877	1.12e-08	123577	29917.8	3240.75	926.106
WBGene00002026	hsp-70	C12C8.1	8525.79	1.92013	3.3e-08	13545	3584	171.834	54.9198
WBGene00002035	hum-1	F29D10.4	2235.67	2.01803	8.79e-11	3537.6	868.25	26.8493	8.11067
WBGene00002036	hum-2	F36D4.3	2836.79	2.19276	2.48e-08	4647.6	1105	25.2722	8.66793
WBGene00002045	icd-1	C56C10.8	53656.6	2.75149	2.05e-40	89805.4	13111	2753.74	469.31
WBGene00002059	ife-1	F53A2.6	2199.42	1.18863	2.4e-06	3025.6	1368.5	107.313	54.8339
WBGene00002060	ife-2	R04A9.4	1929	1.28545	9.45e-06	2729.2	1076.5	87.0236	39.719
WBGene00002062	ife-4	C05D9.5	533.889	3.66138	1.19e-55	946.6	75.25	29.7199	2.75483
WBGene00002065	iff-2	F54C9.1	53350	2.38345	4.2e-25	86316.6	16205.2	2519.97	551.1
WBGene00002077	imb-3	C53D5.6	17250.7	1.93804	6e-13	26873	6834.25	202.184	60.1066
WBGene00002078	xpo-1	ZK742.1	25066.6	1.38845	1.12e-06	36537.2	13771.2	299.806	133.178
WBGene00002079	xpo-2	Y48G1A.5	1032.65	1.94321	1.13e-08	1630	434	15.1903	5.03616
WBGene00002080	xpo-3	C49H3.10	1071.69	1.08124	0.000376923	1472.2	647.25	11.3825	6.27842
WBGene00002081	ina-1	F54G8.3	1410.78	3.89742	2.72e-21	2505.8	184.25	17.8965	1.54121
WBGene00002094	ins-11	C17C3.4	33.2203	3.96012	1.68e-08	58.4	3.75	2.09253	0.349773
WBGene00002097	ins-14	F41G3.16	32.7932	3.45268	1e-05	55.2	5.75	2.98638	0.478816
WBGene00002118	ins-35	K02E2.4	60.4146	5.86911	2.19e-15	108.2	2	7.56525	0.159749
WBGene00002127	inx-5	R09F10.4	815.624	2.22954	2.11e-22	1320.2	275.25	20.7876	5.3786
WBGene00002129	inx-7	K02B2.4	3638.73	1.54677	2.88e-07	5408.2	1803	83.0051	32.3831
WBGene00002130	inx-8	ZK792.2	510.577	5.88903	6.82e-40	954.4	16.5	17.4524	0.348622
WBGene00002131	inx-9	ZK792.3	460.385	6.5388	1.21e-47	866	9	16.6378	0.296747
WBGene00002134	inx-12	ZK770.3	1391.74	2.16089	6.04e-16	2205.8	492.75	41.7862	11.2164
WBGene00002135	inx-13	Y8G1A.2	1088.91	2.1667	2.74e-12	1736.8	375.75	32.3561	8.52599
WBGene00002150	irk-2	M02A10.2	903.459	5.67231	5.12e-36	1694.2	35.75	22.1716	0.58885
WBGene00002152	iars-1	R11A8.6	7813.91	1.79291	5.94e-19	11927	3384.75	90.4095	29.7141
WBGene00002169	isw-1	F37A4.8	1289.7	1.19218	0.000444821	1801	818	14.7872	8.17225
WBGene00002175	jac-1	Y105C5B.21	1956.46	1.59545	0.000180143	2942.6	1009	20.7723	8.4481
WBGene00002183	kat-1	T02G5.8	1185.09	1.19429	9.01e-05	1645	718.75	31.2188	15.5183
WBGene00002191	kin-3	B0205.7	14193.7	1.78263	8.76e-23	21653.2	6214.5	399.897	133.67
WBGene00002212	kin-31	B0523.1	162.208	3.10184	1.92e-11	291.2	31.75	4.79145	0.542397
WBGene00002241	kup-1	F10C2.2	1193.84	1.23501	1.15e-05	1682.2	733.5	35.0754	17.9257
WBGene00002242	kvs-1	C53C9.3	148.726	3.11896	6.53e-15	256.2	30.75	3.61414	0.58806
WBGene00002246	lag-2	Y73C8B.4	456.588	6.06546	7.83e-27	846.4	14.5	17.2617	0.383472
WBGene00002248	lam-3	T22A3.8	803.986	5.55092	1.61e-17	1533.8	33	4.30319	0.133718
WBGene00002251	lat-1	B0457.1	8531.62	4.68781	2.67e-28	15737.4	710	116.002	5.86234
WBGene00002252	lat-2	B0286.2	173.163	3.0432	1.77e-26	299.4	36.75	2.78227	0.437501
WBGene00002256	lbp-4	ZK742.5	648.619	2.32157	7.97e-09	1033.6	204	45.5084	10.0654
WBGene00002259	lbp-7	T22G5.2	84.2984	3.84452	1.92e-10	146	10.5	7.89785	0.767745
WBGene00002267	lec-4	C44F1.3	1660.56	2.63215	3.25e-13	2750.6	461	73.4095	14.3724
WBGene00002393	lpr-1	Y65B4BR.2	76.4319	4.17039	6.42e-15	135.6	8.25	3.41729	0.276215
WBGene00002637	let-418	F26F12.7	3416.97	1.54582	1.19e-06	5148.6	1748	24.2304	10.0228
WBGene00002855	let-721	C05D11.12	13122.9	3.35934	5.88e-26	22860.8	2218.5	313.632	34.0078
WBGene00002979	lfe-2	C46H11.4	1888.71	2.30587	8.41e-28	3058	621.75	47.6429	10.747
WBGene00003006	lin-17	Y71F9B.5	790.714	2.50867	1.51e-07	1291.6	238.25	17.9962	4.17483
WBGene00003008	lin-22	Y54G2A.1	42.8637	3.70923	5.5e-13	75.6	6	2.99881	0.31937
WBGene00003011	lin-25	F56H9.5	995.526	1.26918	0.000139598	1410	562	10.8874	5.49275
WBGene00003012	lin-26	F18A1.2	7445.59	3.87311	5.43e-21	13422.8	923.75	192.357	16.4737
WBGene00003015	lin-29	W03C9.4	27.3909	2.86902	5.05e-05	49	7.5	1.17282	0.171392
WBGene00003020	lin-35	C32F10.2	551.334	2.23838	8.09e-10	898.6	205.75	8.93955	2.27793
WBGene00003022	lin-37	ZK418.4	430.196	1.0253	5.97e-05	576.6	284.75	15.8472	9.18794
WBGene00003031	lin-46	R186.4	483.991	5.0751	7.79e-22	898.4	30.25	16.8474	0.640022
WBGene00003034	lin-49	F42A9.2	6058.89	1.76749	3.04e-09	9439.8	2650	67.8938	23.2198
WBGene00003036	lin-53	K07A1.12	3249.82	3.93293	6.48e-35	5777.2	406.5	107.229	8.61282
WBGene00003041	lin-61	R06C7.7	1234.99	1.03881	0.00109698	1695.6	802	24.6713	14.2363
WBGene00003044	lir-1	F18A1.3	3968.31	2.5935	7.24e-27	6621.6	1074.75	188.915	36.9452
WBGene00003045	lir-2	F18A1.4	1196.57	1.24378	1.92e-08	1688.2	692.25	24.6576	11.7067
WBGene00003048	lit-1	W06F12.1	5184.68	2.42337	5.45e-21	8608.2	1551.75	96.3923	20.753
WBGene00003055	lon-1	F48E8.1	42.5015	2.83418	2.5e-05	73.8	10.5	1.65663	0.350297
WBGene00003059	lpd-2	C48E7.3	888.451	1.19399	3.62e-05	1229.8	506	30.874	15.5273
WBGene00003062	lpd-6	K09H9.6	2770.2	1.06157	0.00262345	3734	1724.5	56.1278	29.8794
WBGene00003063	lpd-7	R13A5.12	29626.9	2.1386	3.6e-26	46907.4	10751.8	727.896	195.391
WBGene00003073	lars-1	R74.1	14796	2.01617	6.52e-19	23198.8	5820.25	167.259	49.492
WBGene00003082	lsm-8	Y73B6BL.32	833.733	2.33094	3.64e-16	1366.8	266.5	60.2715	13.379
WBGene00003083	lst-1	T22A3.3	1638.7	2.769	5.32e-09	2752	475.75	55.856	9.68607
WBGene00003089	ltd-1	K02C4.4	1259.35	2.94645	2.5e-14	2137.8	276.75	22.1083	3.5473
WBGene00003104	mab-7	ZC13.4	41.3002	4.04035	2.04e-09	74.4	5	1.72421	0.160932
WBGene00003119	mac-1	Y48C3A.7	3941.23	1.00822	0.000932544	5359	2575.5	50.8129	27.6953
WBGene00003123	mag-1	R09B3.5	1625.46	1.50806	7.57e-13	2390.4	831.5	78.7065	32.2278
WBGene00003129	map-1	Y37E11AL.7	1193.8	1.239	5.23e-09	1690	723.75	38.0117	19.256
WBGene00003130	map-2	Y116A8A.9	3927.31	1.58699	6.63e-11	5800.6	1933	98.34	37.6638
WBGene00003151	mca-1	W09C2.3	6563.43	4.07848	7.95e-48	11868.4	715.75	72.595	5.21137
WBGene00003158	mcm-6	ZK632.1	741.545	2.47902	5.74e-10	1223.2	245.75	13.2292	3.21141
WBGene00003177	mec-15	T01E8.4	1413.04	1.53522	2.98e-16	2088.4	715	40.3736	16.4437
WBGene00003209	mel-26	ZK858.4	3910.79	1.28434	6.17e-12	5578	2190.25	87.5586	41.3551
WBGene00003214	mel-32	C05D11.11	1209.94	1.43486	4.65e-06	1734.6	664.25	28.6568	12.1687
WBGene00003219	mes-1	F54F7.5	295.535	6.13018	1.51e-21	548.6	9.75	4.38867	0.0916293
WBGene00003221	mes-3	F54C1.3	3397.75	1.64901	2.76e-07	5174.6	1699.75	53.5132	21.1685
WBGene00003222	mes-4	Y2H9A.1	314.312	1.56886	7.65e-05	469.8	176.25	4.11114	1.88115
WBGene00003229	mex-3	F53G12.5	2239.35	3.21138	4.07e-16	3909.4	461.25	55.686	7.62576
WBGene00003239	mig-2	C35C5.4	2137.49	1.1639	4.81e-05	2951.8	1271.5	71.3045	35.7422
WBGene00003241	mig-5	T05C12.6	993.841	1.53853	4.33e-15	1474.4	484	18.4337	7.31942
WBGene00003243	mig-10	F10E9.6	3372.55	1.53324	0.000107702	4974.2	1604.5	57.0081	23.8637
WBGene00003245	mig-13	F43C9.4	187.463	3.99287	1.45e-14	342.2	23	5.27333	0.49839
WBGene00003378	mml-1	T20B12.6	6193.71	2.41931	8.82e-13	10325.8	1885.25	84.8674	18.7953
WBGene00003388	moe-3	F32A11.6	1082.13	3.63578	6.96e-22	1927.4	162.75	35.3828	3.36654
WBGene00003390	mog-2	H20J04.8	661.105	1.59583	1.25e-10	975.6	324.75	24.5407	9.3461
WBGene00003394	mom-1	T07H6.2	650.961	3.23713	3.96e-33	1127.2	124	19.3127	2.65935
WBGene00003402	mpk-2	C04G6.1	207.404	1.39066	0.000215734	294.6	117.75	5.12629	2.38569
WBGene00003406	mrg-1	Y37D8A.9	1181.8	1.53994	4.13e-08	1743.8	607	37.5392	15.0226
WBGene00003408	mrp-2	F57C12.4	2395.33	4.39813	4.5e-75	4377.6	209	24.8173	1.52569
WBGene00003415	mars-1	F58B3.5	3203.31	1.57562	3.62e-11	4777	1558.25	68.0776	24.5637
WBGene00003417	mrt-2	Y41C4A.14	93.0391	1.3829	0.00903627	134.8	58.25	3.38021	1.73359
WBGene00003504	mut-7	ZK1098.8	1083.98	1.93048	2.18e-08	1682.6	465.25	15.074	4.93749
WBGene00003507	mut-14	C14C11.6	532.484	3.03517	1.16e-12	908.8	129.75	15.8783	2.40161
WBGene00003510	mxl-2	F40G9.11	1221.08	1.68477	6.8e-16	1847.6	570.5	69.8955	25.1516
WBGene00003518	nac-2	R107.1	642.903	4.34093	9.03e-16	1157.8	64	18.2787	0.933514
WBGene00003523	nas-4	C05D11.6	97.2274	2.37189	2.11e-08	165.2	32.75	2.69181	0.748307
WBGene00003525	nas-6	4R79.1	343.276	5.34028	1.17e-20	646	18.5	14.9643	0.422011
WBGene00003526	nas-7	C07D10.4	810.669	5.59665	5.35e-57	1506.8	33.5	28.3291	0.80254
WBGene00003548	nas-30	Y95B8A.1	99.5531	2.36476	8.5e-07	168.2	30.5	2.07578	0.492936
WBGene00003550	nas-32	T02B11.7	152.123	2.97893	1.22e-08	271.4	34.75	2.41235	0.596609
WBGene00003555	nas-39	F38E9.2	149.835	2.60503	1.07e-06	250.6	45	2.12137	0.627467
WBGene00003561	ncr-1	F02E8.6	1760.57	1.17294	0.00286016	2483.4	1050	14.0798	7.5243
WBGene00003562	ncr-2	F09G8.4	3188.31	6.21182	1.88e-09	6041.6	106	40.126	0.877364
WBGene00003576	ndc-80	W01B6.9	294.584	2.0452	6.82e-05	469.6	131.75	6.72817	2.26488
WBGene00003579	ndx-2	W02G9.1	72.0759	1.62025	0.000220203	107.4	36.75	3.56634	1.33017
WBGene00003586	ndx-9	F13H10.2	282.42	1.05184	0.000135995	391	194.5	8.31311	5.03208
WBGene00003593	nfm-1	F42A10.2	1291.61	2.35144	3.24e-12	2138.8	414.75	25.3037	5.86456
WBGene00003594	nft-1	Y56A3A.13	2502	1.77499	1.56e-10	3821.8	1108.25	72.737	24.2116
WBGene00003596	ngp-1	T19A6.2	28163	1.68618	1.28e-14	42306.4	12916.8	525.306	190.176
WBGene00003598	nhl-2	F26F4.7	11430.7	1.41404	3.79e-07	17059	5950	117.25	50.218
WBGene00003603	nhr-4	F32B6.1	1618.38	1.99348	2.71e-17	2551.6	624.75	49.0957	14.6879
WBGene00003604	nhr-5	Y73F8A.21	1272.61	3.7446	7.85e-14	2301	172.5	27.7185	2.80252
WBGene00003609	nhr-10	B0280.8	3362.78	1.35664	4.81e-09	4827.6	1795.75	83.7508	36.3462
WBGene00003610	nhr-11	ZC410.1	132.93	2.11388	7.45e-06	211	44.25	3.77795	1.32235
WBGene00003611	nhr-12	R04B5.4	57.7839	1.949	0.000985943	92.8	22.75	1.63928	0.521858
WBGene00003612	nhr-13	Y5H2B.2	107.213	1.10177	0.00556193	144.8	64	3.00566	1.76068
WBGene00003613	nhr-14	T01B10.4	2301.21	3.23708	3.46e-19	4071	435	59.2848	7.73513
WBGene00003616	nhr-17	C02B4.2	1026.6	1.1794	0.00361485	1442	620.25	21.251	10.5637
WBGene00003621	nhr-22	K06A1.4	805.696	1.69833	2.91e-11	1219	357.25	17.0867	6.00069
WBGene00003623	nhr-25	F11C1.6	2971.24	4.99608	4.53e-42	5485.8	192	56.9733	2.39162
WBGene00003628	nhr-35	C07A12.3	620.152	1.25461	0.000216361	884.8	393.5	13.4445	7.10248
WBGene00003632	nhr-42	C33G8.6	2187.2	2.96621	3.71e-32	3702.4	482.5	93.1773	14.3551
WBGene00003633	nhr-43	C29E6.5	143.243	2.86611	4.45e-06	238	31	4.00317	0.70659
WBGene00003637	nhr-47	C24G6.4	2677.44	2.05983	3.16e-10	4237.6	950.25	55.7926	15.5174
WBGene00003647	nhr-57	T05B4.2	439.321	1.49528	8.45e-12	653.8	228.75	12.3027	5.28387
WBGene00003652	nhr-62	Y67A6A.2	285.467	2.64189	1.06e-06	468.6	77.75	7.82412	1.72107
WBGene00003654	nhr-64	C45E1.1	469.824	2.19148	1.47e-20	754.4	165.5	16.9206	4.5534
WBGene00003660	nhr-70	Y51A2D.17	747.403	2.39058	2.82e-30	1228.8	234.75	25.538	5.84882
WBGene00003668	nhr-78	F36A4.14	286.201	2.45707	7.63e-15	464.8	81	8.1414	1.61392
WBGene00003670	nhr-80	H10E21.3	179.034	1.23097	0.00307031	248.2	108.75	4.51312	2.13472
WBGene00003674	nhr-84	T06C12.7	1416.34	3.34311	4.79e-24	2480	241.5	45.7812	5.39915
WBGene00003675	nhr-85	W05B5.3	409.842	4.63781	3.62e-23	759.8	30.25	34.404	1.48965
WBGene00003676	nhr-86	Y40B10A.8	368.991	1.41073	2.09e-05	542.6	217.5	10.5819	4.72349
WBGene00003677	nhr-87	Y41D4B.7	472.405	1.29055	8.25e-08	677	271.75	14.6234	7.15804
WBGene00003681	nhr-91	Y15E3A.1	388.63	3.80774	8.07e-17	685.6	53.25	12.1058	1.13688
WBGene00003682	nhr-92	Y41D4B.8	339.307	4.06878	8.7e-35	609.8	39	12.0446	0.842942
WBGene00003684	nhr-94	C12D5.8	2043.08	6.23278	4.93e-33	3796.8	58.25	80.2765	1.54961
WBGene00003686	nhr-96	F44C8.11	1590.52	1.34048	1.53e-05	2295.6	906.5	47.8991	21.5474
WBGene00003691	nhr-101	H12C20.6	830.968	2.97712	2.24e-19	1409.8	180.25	29.4289	4.78026
WBGene00003692	nhr-102	T06C12.6	548.561	3.04784	2.32e-14	946	128.25	18.1104	2.86334
WBGene00003694	nhr-104	R11E3.5	355.504	2.68642	1.09e-18	583.2	93	12.1112	2.34593
WBGene00003695	nhr-105	C06G3.1	2785.49	2.05904	1.95e-13	4391.6	972	85.6674	23.6372
WBGene00003697	nhr-107	C33G8.11	809.133	3.7776	6.51e-35	1430.6	109	32.1245	3.07518
WBGene00003702	nhr-112	Y70C5C.6	294.875	2.05672	1.29e-05	462.2	118	10.6069	3.40314
WBGene00003704	nhr-114	Y45G5AM.1	3594.36	3.97395	9.12e-44	6473.8	388.25	122.374	8.89521
WBGene00003706	nhr-116	F09C6.9	112.86	2.79798	0.000140773	189	30.25	3.51162	0.697753
WBGene00003709	nhr-119	K12H6.1	3896.81	1.71417	1.08e-05	5894.4	1610.75	68.4607	23.61
WBGene00003710	nhr-120	C25B8.6	454.112	1.47678	2.28e-08	670	233.5	10.4656	4.51464
WBGene00003712	nhr-122	Y41D4B.9	1153.09	1.84067	1.02e-20	1783.4	507.75	40.2808	13.6551
WBGene00003715	nhr-125	R02D1.1	48.2906	1.93757	4.29e-06	77.4	20.5	1.43065	0.519551
WBGene00003719	nhr-129	C50B6.14	480.693	1.96287	3.92e-14	745	186	13.8795	4.35805
WBGene00003720	nhr-130	T01G6.8	251.208	2.33197	2.09e-08	408.6	86.5	8.47208	2.03663
WBGene00003722	nhr-132	R11G11.1	338.917	3.46753	4.44e-23	600	57.25	12.0761	1.41443
WBGene00003725	nhr-135	VC5.5	842.435	4.01563	6.87e-48	1500.4	96	32.9855	2.61984
WBGene00003726	nhr-136	C13C4.3	1220.88	4.75031	4.2e-26	2231.8	91.75	36.988	1.9159
WBGene00003732	nhx-4	F14B8.1	2111.47	1.38337	5.05e-07	3078.2	1160.75	28.8336	12.9901
WBGene00003738	nid-1	F54F3.1	957.401	3.52144	6.16e-19	1684.4	155.25	9.36117	1.24283
WBGene00003741	nlp-3	F48C11.3	1157.13	3.12002	1.45e-13	1960.2	224.5	102.684	14.1654
WBGene00003778	nnt-1	C15H9.1	9864.64	5.11913	4.11e-24	18187.6	624.5	155.793	5.95087
WBGene00003789	npp-3	K12D12.2	2355.62	2.56429	8.22e-14	3940.8	716.25	20.2778	4.32199
WBGene00003790	npp-4	Y54E5A.4	1161.5	1.28028	4.94e-09	1659.2	698.25	24.3746	11.6702
WBGene00003792	npp-6	F56A3.3	1585.46	1.28973	1.6e-05	2281.8	971.25	12.6586	6.44165
WBGene00003794	npp-8	Y41D4B.19	1494.57	1.37413	1.27e-08	2182.4	848	23.1942	10.0105
WBGene00003795	npp-9	F59A2.1	2041.64	1.43785	1.12e-05	2974.8	1175.75	27.7845	12.3911
WBGene00003798	npp-12	T23H2.1	2531.81	1.50137	2.28e-07	3781.4	1356	16.4826	6.73764
WBGene00003813	nrf-6	C08B11.4	261.224	1.3814	2.24e-05	379.2	152	3.87353	1.94065
WBGene00003821	nst-1	K01C8.9	15828.2	1.76688	5.95e-15	23981	7030.75	304.748	105.835
WBGene00003826	ntl-3	Y56A3A.1	2901.26	1.43591	4.14e-09	4248.6	1535	83.9845	26.8037
WBGene00003843	oct-2	ZK455.8	2017.44	5.64618	5.67e-29	3742	88	42.3232	1.19927
WBGene00003847	blmp-1	F25D7.3	1083.26	4.9869	3.83e-24	1993.8	67.5	17.8287	0.795275
WBGene00003878	pept-3	F56F4.5	269.277	3.09722	7.48e-12	474	58	5.27243	0.938309
WBGene00003882	orc-2	F59E10.1	497.271	2.32887	8.67e-12	816.8	176	11.5393	2.8782
WBGene00003883	osm-1	T27B1.1	202.448	2.55121	2.15e-09	349.2	59.25	1.8029	0.441793
WBGene00003884	osm-3	M02B7.3	321.914	1.75699	1.61e-05	504.6	147	5.41759	2.07105
WBGene00003886	osm-6	R31.3	52.3749	2.9262	3.45e-11	88.6	12	1.70342	0.329451
WBGene00003887	osm-7	T05D4.4	537.775	3.35704	2.72e-11	943.8	92.5	12.3757	1.50938
WBGene00003902	pab-1	Y106G6H.2	90066.7	2.94445	7.48e-43	152673	20147	1827.66	280.738
WBGene00003911	pak-1	C09B8.7	1059.93	1.0225	2.24e-05	1441	674.5	17.6615	10.1996
WBGene00003914	pam-1	F49E8.3	2428.09	1.83796	4.78e-10	3752.2	1064.75	34.9326	11.8114
WBGene00003922	pas-1	C15H11.7	1030.59	1.20879	1.03e-10	1443.4	612.25	36.0245	18.0884
WBGene00003926	pas-5	F25H2.9	1563.07	2.21632	1.45e-16	2465.8	546	75.3049	19.2149
WBGene00003947	pbs-1	K08D12.1	2151.07	1.48852	4.2e-11	3119.6	1115.25	100.951	42.2938
WBGene00003948	pbs-2	C47B2.4	977.723	1.08829	0.00183352	1337.6	633	35.7835	18.9879
WBGene00003954	pcm-1	C10F3.5	1537.54	1.09629	0.000507648	2121.8	941.25	70.759	36.2032
WBGene00003962	pdi-1	C14B1.1	5772.72	1.94114	5.02e-23	8960.2	2389.25	151.998	46.5337
WBGene00003968	peb-1	T14F9.4	837.458	4.29752	2.5e-25	1545.6	79.5	18.9941	1.22547
WBGene00003970	pek-1	F46C3.1	3473.86	2.03173	9.55e-08	5650.6	1318	40.1496	11.4409
WBGene00003976	pes-1	T28H11.4	2798.31	6.87143	4.76e-10	5231.2	60.25	156.796	1.88924
WBGene00003979	pes-5	T27D12.4	2045.2	4.94158	2.66e-58	3796	126.75	73.1822	2.94443
WBGene00003980	pes-7	F09C3.1	6683.81	1.00322	0.00036401	9084.4	4379.75	57.361	33.0037
WBGene00003989	pfn-1	Y18D10A.20	1118.05	1.37499	1.45e-10	1606.6	605.25	59.3729	25.901
WBGene00003996	pgp-2	C34G6.4	199.202	1.38519	0.00394015	285.4	118.25	1.93987	0.986549
WBGene00004014	phb-1	Y37E3.9	3433.89	1.30139	1.86e-06	4899	1956	123.413	55.9637
WBGene00004037	plc-2	Y75B12B.6	742.14	2.70787	1.98e-19	1265	200	11.6657	2.33229
WBGene00004038	plc-3	T01E8.3	192.219	1.4687	5.77e-06	283.8	106.5	1.79259	0.82865
WBGene00004046	plp-1	F45E4.2	7222.48	1.3402	3.35e-07	10325.2	3936.25	254.721	110.682
WBGene00004050	parp-2	E02H1.4	814.401	1.00626	9.42e-07	1099.4	551	15.7889	9.37045
WBGene00004053	tank-1	ZK1005.1	6529.55	1.36395	2.54e-05	9427.8	3612	38.2713	17.1846
WBGene00004055	pmk-1	B0218.3	2977.43	1.4136	3.84e-16	4321.2	1586.25	69.4537	30.1973
WBGene00004056	pmk-2	F42G8.3	1360.48	1.8404	2.77e-12	2082.8	578.5	36.5681	11.959
WBGene00004064	pms-2	H12C20.2	506.479	1.80734	6.2e-05	783.6	252.75	7.77547	3.26305
WBGene00004083	pph-1	C05A2.1	793.692	1.57406	9.5e-09	1189	393.5	21.0931	8.30648
WBGene00004085	pph-4.1	Y75B8A.30	1000.84	1.42641	6.97e-13	1451.4	526	26.3969	11.284
WBGene00004117	sin-3	F02E9.4	2557.67	1.15916	0.00429023	3623.4	1500.75	20.247	10.8709
WBGene00004133	abu-13	F57B9.9	35.5838	3.8613	4.48e-10	66.4	4.5	1.3408	0.116518
WBGene00004139	pqn-54	R09B5.5	42.707	3.2795	1.1e-05	79.2	8.75	1.19313	0.156974
WBGene00004143	pqn-59	R119.4	43954.6	2.98949	1.18e-22	74810.4	9462	886.999	129.507
WBGene00004172	pqn-92	Y75B8A.27	140.762	1.41836	0.00884005	203.2	80.25	3.69677	1.90214
WBGene00004180	pri-1	F58A4.4	130.989	1.26387	0.000425031	183.6	83.5	7.88664	2.21654
WBGene00004187	prp-8	C50C3.6	6183.9	1.16546	7.99e-06	8733.2	3763	31.6771	16.602
WBGene00004196	prx-11	C47B2.8	223.348	1.87605	3.66e-05	348.6	95.25	10.6189	3.18822
WBGene00004197	prx-12	F08B12.2	152.99	3.677	1.9e-12	266.4	23	6.3219	0.559736
WBGene00004206	pst-1	M03F8.2	263.21	1.17769	0.000657849	373	166.75	5.95787	3.1923
WBGene00004208	ptc-1	ZK675.1	26935.5	2.4385	3.49e-33	44901.6	7840.75	252.698	53.5834
WBGene00004209	ptc-2	F21H12.4	2442.76	2.47724	2.31e-27	4100.8	693.5	97.3698	20.3389
WBGene00004211	ptd-2	F07C3.1	172.437	4.62913	9.15e-21	314.4	12.75	3.12108	0.222936
WBGene00004214	ptp-2	F59G1.5	2941.15	2.11486	9.8e-22	4744.6	1019	46.4622	12.0686
WBGene00004219	ptr-4	C45B2.7	90.6334	4.22025	2.47e-09	165.4	10.5	1.46083	0.118364
WBGene00004222	ptr-8	F44F4.4	1466.65	3.51548	8.75e-14	2568.6	215.5	24.9577	2.6867
WBGene00004224	ptr-10	F55F8.1	105.533	5.43152	3.15e-22	197	4.5	1.88883	0.0429136
WBGene00004226	ptr-12	K07A3.2	713.416	3.51289	6.08e-22	1251	108.25	11.5075	1.28318
WBGene00004227	ptr-13	K07C10.1	178.921	2.30256	3.34e-05	296	57.75	2.93916	0.783832
WBGene00004228	ptr-14	R09H10.4	174.616	1.29664	0.00353158	249.8	93.75	2.34969	1.04749
WBGene00004230	ptr-16	T21H3.2	395.964	5.19217	1.11e-23	741.2	20	6.98639	0.258038
WBGene00004232	ptr-18	Y38F1A.3	795.281	6.60733	2.42e-09	1479.6	18.5	13.4467	0.209446
WBGene00004235	ptr-21	Y65B4BR.3	1931.44	1.25466	1.16e-06	2749.8	1139	22.1972	10.8169
WBGene00004237	ptr-23	ZK270.1	3130.82	4.72934	4.02e-30	5778.2	232	46.8889	2.37651
WBGene00004248	pus-1	W06H3.2	2144.5	1.30197	0.000151012	2993.8	1187	65.6067	31.8313
WBGene00004254	pxf-1	T14G10.2	2084.91	1.70428	7.29e-12	3192	955.5	31.3128	11.2925
WBGene00004259	pyr-1	D2085.1	10072.3	2.65489	1.78e-21	17057.4	2624.75	65.5935	12.1592
WBGene00004269	rab-6.1	F59B2.7	224.881	1.11406	1.92e-05	307	139.5	9.84398	5.52459
WBGene00004270	rab-6.2	T25G12.4	1180.15	2.2125	5.43e-23	1894.2	420.5	48.1936	12.484
WBGene00004283	rab-33	F43D9.2	561.315	1.03863	1.51e-05	760.6	358	16.4151	9.18457
WBGene00004303	ran-2	C29E4.3	1200.78	1.17686	0.000326226	1686.8	771.75	13.8982	7.51691
WBGene00004311	ras-2	F17C8.4	363.377	1.45996	0.000921092	520.6	190	18.4247	7.68793
WBGene00004312	rba-1	K07A1.11	3413.1	5.25174	3.5e-27	6292.4	195.25	126.374	4.38686
WBGene00004338	rfc-2	F58F6.4	227.57	1.29982	0.000410372	327.4	141.25	7.97557	4.01618
WBGene00004340	rfc-4	F31E3.3	335.135	1.67671	1.2e-06	510	171	11.3863	4.61387
WBGene00004344	rgs-1	C05B5.7	1608.17	1.29329	2.96e-07	2291.2	876.75	53.4163	24.532
WBGene00004348	rgs-5	B0336.4	624.598	2.39661	1.36e-25	1013.4	189	13.9653	3.17191
WBGene00004358	rhr-1	F08F3.3	1687.36	3.47181	1.11e-18	2948	279.25	50.2963	5.72618
WBGene00004380	rnf-1	C06A5.9	1680.76	3.23469	4.05e-15	2928.8	361.25	57.3941	8.38735
WBGene00004386	rnp-3	K08D10.3	901.21	1.13931	1.26e-06	1238.2	565.5	43.4566	22.4378
WBGene00004387	rnp-4	R07E5.14	1307.9	1.39596	1.42e-10	1889.4	704.25	76.3471	33.0718
WBGene00004392	rnr-2	C03C10.3	2784.32	3.09293	3.32e-20	4787.6	559.25	91.2072	12.416
WBGene00004408	rla-0	F25H2.10	138573	3.19307	3.45e-33	237338	26629	6131.5	782.931
WBGene00004409	rla-1	Y37E3.7	70734.4	2.9339	5.1e-20	118387	15675.5	7022.87	1062.77
WBGene00004410	rla-2	Y62E10A.1	33264.8	2.70454	3.9e-17	54568.2	8434	3138.8	557.114
WBGene00004411	rpc-1	C42D4.8	2498.78	1.20236	4.94e-11	3505	1457.75	21.3965	10.7814
WBGene00004412	rpl-1	Y71F9AL.13	90569.9	2.75561	8.9e-38	151697	22301	5994.71	1030.33
WBGene00004413	rpl-2	B0250.1	111124	2.55158	2.04e-40	183508	31052.5	4703.64	926.292
WBGene00004414	rpl-3	F13B10.2	206944	2.86875	2.29e-46	348384	47922.2	7580.49	1219.41
WBGene00004415	rpl-4	B0041.4	185068	2.93658	3.28e-47	313334	41015.5	7440.5	1137.7
WBGene00004416	rpl-5	F54C9.5	143096	2.96679	3.98e-43	242217	31180.2	6723.4	998.668
WBGene00004417	rpl-6	R151.3	102885	2.97511	8.51e-45	174773	22222.8	6698.78	993.493
WBGene00004418	rpl-7	F53G12.10	128111	2.95498	8.91e-49	217674	28087.2	7420.94	1122.22
WBGene00004419	rpl-7A	Y24D9A.4	76169.4	2.8211	4.71e-44	128161	18160.5	3955.48	654.046
WBGene00004420	rpl-9	R13A5.8	60537.8	2.78427	3.22e-30	100869	14773	4269.63	725.028
WBGene00004421	rpl-10	F10B5.1	117177	2.87598	5.27e-32	197379	27086	7523.93	1192.64
WBGene00004422	rpl-11.1	T22F3.4	11544.2	3.31724	1.17e-14	19825.6	2273.75	804.516	101.733
WBGene00004423	rpl-11.2	F07D10.1	88599.8	2.57783	2.19e-19	145071	24057.5	5538.91	1061.27
WBGene00004424	rpl-12	JC8.3	63099.3	2.48767	5.09e-25	102914	18282	4128.14	845.035
WBGene00004425	rpl-13	C32E8.2	106079	2.85545	4.94e-32	177981	24921	7007.93	1133.55
WBGene00004426	rpl-14	C04F12.4	58441	3.09917	4.22e-40	100034	11655.5	5410.02	729.382
WBGene00004427	rpl-15	K11H12.2	113144	3.01336	8.91e-39	191981	23953.8	6958.36	1011.04
WBGene00004428	rpl-16	M01F1.2	89148.8	2.82315	1.82e-27	148702	21140.2	5940.56	978.282
WBGene00004429	rpl-17	Y48G8AL.8	87402.3	2.92795	8.22e-42	147638	19408	6376.55	977.938
WBGene00004430	rpl-18	Y45F10D.12	99710.5	2.88504	2.8e-37	167896	22920.5	7104.48	1124.41
WBGene00004431	rpl-19	C09D4.5	99002.4	2.77704	2.63e-25	164372	24084.5	6503.84	1097.76
WBGene00004432	rpl-20	E04A4.8	70568.7	2.75593	3.13e-41	118142	17322.8	4435.49	763.678
WBGene00004433	rpl-21	C14B9.7	71040.3	2.89035	3.97e-35	119950	16195.5	6007.68	943.383
WBGene00004434	rpl-22	C27A2.2	44742	2.83299	3.03e-36	75480.2	10557.5	4433.46	724.848
WBGene00004435	rpl-23	B0336.10	68094.2	2.83021	1.63e-33	114403	16028.5	6479.17	1058.11
WBGene00004436	rpl-24.1	D1007.12	78169.6	2.8745	1.24e-30	131163	17986.8	6425.74	1010.97
WBGene00004437	rpl-24.2	C03D6.8	13657	2.15952	5.21e-23	21569	4792	964.378	250.722
WBGene00004438	rpl-25.1	F55D10.2	29824.5	2.45536	5.04e-35	48905.8	8809.75	2618.15	552.263
WBGene00004439	rpl-25.2	F52B5.6	31384.2	3.25235	4.25e-38	53998.4	5801	2986.04	367.203
WBGene00004440	rpl-26	F28C6.7	52609.1	2.79196	3.24e-26	87781	12722.8	5000.43	836.76
WBGene00004441	rpl-27	C53H9.1	77669.2	2.77183	6.17e-32	130174	18909	7336.2	1238.66
WBGene00004442	rpl-28	R11D1.8	42120.3	2.93716	3.36e-29	70893	9293	4475.34	676.521
WBGene00004443	rpl-29	B0513.3	21765.6	2.5651	1.18e-16	35433	6034.5	3111.6	611.139
WBGene00004444	rpl-30	Y106G6H.3	29247.1	3.1124	1.69e-73	50507.4	5831.75	3359.47	443.362
WBGene00004445	rpl-31	W09C5.6	48388.8	2.67413	9.5e-24	79857	12598	4712.78	858.372
WBGene00004446	rpl-32	T24B8.1	65907.7	2.94782	1.02e-29	110982	14392.2	6853.63	1032.91
WBGene00004447	rpl-33	F10E7.7	62244.3	2.83533	1.45e-31	104555	14635.5	6370.89	1040.83
WBGene00004448	rpl-34	C42C1.14	34676.3	2.79379	1.29e-28	58082	8320.25	3734.22	622.862
WBGene00004449	rpl-35	ZK652.4	56138.1	2.90562	3.22e-43	95338.8	12703.8	5566.55	865.422
WBGene00004450	rpl-36	F37C12.4	56582.7	2.78488	4.33e-25	94822.8	13785.8	6558.7	1104.15
WBGene00004451	rpl-37	C54C6.1	11813.7	2.87413	1.76e-30	19933.2	2716.25	865.279	132.41
WBGene00004452	rpl-38	C06B8.8	37393.4	2.75095	3.52e-28	62719.6	9229.75	5763.61	993.846
WBGene00004453	rpl-39	C26F1.9	22552.6	2.63949	1.38e-19	37159.8	5983.25	4318.24	796.538
WBGene00004454	rpl-36.A	C09H10.2	49824.9	2.89344	1.83e-24	83757.4	11336	6166.98	959.602
WBGene00004456	rpl-43	Y48B6A.2	59945.3	2.89804	3.04e-17	99488.8	13455	7364.08	1152.23
WBGene00004457	rpm-1	C01B7.6	1136.35	2.78301	4.27e-06	1997.4	308.25	3.77074	0.69058
WBGene00004458	rpn-1	T22D1.9	2621.51	1.17217	5.23e-06	3655.4	1602.75	31.2053	15.9627
WBGene00004460	rpn-3	C30C11.2	4047.62	1.76376	1.61e-11	6275.2	1790.25	89.6674	29.2982
WBGene00004461	rpn-5	F10G7.8	997.147	1.02731	0.000113585	1341.2	675.5	21.9502	13.1694
WBGene00004465	rpn-9	T06D8.8	1735.72	1.12648	0.00111669	2386	1077.25	52.0905	27.2708
WBGene00004467	rpn-11	K07D4.3	2018.96	1.00146	8.92e-05	2707.6	1322	69.8069	39.616
WBGene00004469	rps-0	B0393.1	129838	3.10047	1.45e-33	220213	26162.2	6052.72	823.968
WBGene00004470	rps-1	F56F3.5	139582	3.00865	4.18e-29	234730	29537.2	7173.33	1040.96
WBGene00004471	rps-2	C49H3.11	147265	3.08253	9.07e-37	249703	29809	7003.54	983.201
WBGene00004472	rps-3	C23G10.3	97344.3	2.98853	2.86e-50	165472	20851.5	5528.89	813.172
WBGene00004473	rps-4	Y43B11AR.4	120132	3.00278	2.71e-46	204040	25629.2	6527.75	950.663
WBGene00004474	rps-5	T05E11.1	111115	2.7666	1.72e-29	184910	27181.5	6633.18	1130.19
WBGene00004475	rps-6	Y71A12B.1	104555	3.20901	2.12e-39	178904	19794.2	6072.09	775.113
WBGene00004476	rps-7	ZC434.2	91872.4	2.92096	1.55e-32	155106	20618.5	6462	993.476
WBGene00004477	rps-8	F42C5.8	107065	2.72976	8.45e-38	178838	26939	6950.23	1217.9
WBGene00004478	rps-9	F40F8.10	95944.7	3.06262	4.99e-27	161627	19615	6459.27	901.883
WBGene00004479	rps-10	D1007.6	72291.5	2.92476	2.25e-42	122703	16056.5	6240.91	955.472
WBGene00004480	rps-11	F40F11.1	81740.2	2.88015	3.62e-32	137375	18669.5	6669.89	1056.78
WBGene00004481	rps-12	F54E7.2	64403.2	2.99668	2.93e-21	108002	13786.8	5901.94	857.45
WBGene00004482	rps-13	C16A3.9	40731.4	2.91132	2.24e-43	69001	9123.75	2988.51	465.887
WBGene00004483	rps-14	F37C12.9	82745	2.92995	3.97e-30	139253	18352.2	4642.49	708.287
WBGene00004484	rps-15	F36A2.6	64019.2	3.04614	1.15e-38	109167	13225.2	5279.41	742.749
WBGene00004485	rps-16	T01C3.6	82033.4	2.89786	6.76e-20	136420	18576.2	7610.35	1186.1
WBGene00004486	rps-17	T08B2.10	41994.9	3.05592	4.59e-38	71500.4	8619	3930.02	550.247
WBGene00004487	rps-18	Y57G11C.16	80814.8	2.98591	8.3e-26	135885	17326.5	6102.42	894.629
WBGene00004488	rps-19	T05F1.3	66075.1	2.99645	4.66e-24	110905	13964.5	5875.99	858.213
WBGene00004489	rps-20	Y105E8A.16	62145.8	2.99914	1.48e-42	105721	13232.8	6064.6	880.705
WBGene00004490	rps-21	F37C12.11	30005.2	2.81371	2.85e-16	49541.2	7162.5	3675.11	609.593
WBGene00004491	rps-22	F53A3.3	63692.4	3.15289	8.12e-43	109374	12324.8	6274.29	823.043
WBGene00004492	rps-23	F28D1.7	93297.3	2.98228	3.62e-28	157537	19975	8369.99	1225.16
WBGene00004493	rps-24	T07A9.11	70520.3	2.8497	2.14e-20	117201	16481	6718.97	1077.21
WBGene00004494	rps-25	K02B2.5	73319.9	2.77274	1.04e-31	123644	17879.5	7418.72	1253.89
WBGene00004495	rps-26	F39B2.6	48100.5	2.89305	6.63e-30	80921.8	10919.5	4393.79	685.646
WBGene00004496	rps-27	F56E10.4	38272.1	2.62668	8.38e-20	62972	10245.5	4308.49	809.302
WBGene00004497	rps-28	Y41D4B.5	21047.3	2.85639	1.15e-23	35207.4	4893	3267.07	528.966
WBGene00004498	rps-29	B0412.4	27259.3	2.66728	1.58e-27	45249.4	7108.75	3653.61	665.424
WBGene00004499	rps-30	C26F1.4	55514.4	2.73495	1.6e-23	92017.8	13905.2	5477.58	947.804
WBGene00004504	rpt-4	F23F1.8	1530.04	1.04853	5.18e-06	2062.8	992	41.0694	22.6199
WBGene00004508	rrf-1	F26A3.8	643.58	1.35794	0.00166613	939.6	397.25	6.8298	3.4769
WBGene00004509	rrf-2	M01G12.12	4546.99	4.7322	1.29e-25	8538.2	352.25	45.9704	2.30463
WBGene00004679	rars-1	F26F4.10	5796.47	1.03358	4.57e-06	7821.2	3861.5	110.837	60.538
WBGene00004704	rsp-7	D2089.1	1970.44	1.55184	5.88e-12	2950	957.25	92.3077	37.526
WBGene00004723	sap-49	C08B11.5	1078.88	1.00999	7.11e-07	1467.2	740.75	30.5378	18.0884
WBGene00004744	scp-1	D2013.8	3890.32	1.81678	2.25e-10	6144.4	1743.5	73.8821	21.3256
WBGene00004745	sdc-1	F52E10.1	788.171	1.97749	4.99e-08	1240.2	326.75	8.94735	2.96237
WBGene00004760	sel-2	F10F2.1	2725.41	1.29156	0.000142578	3949.2	1601.5	13.5096	6.83342
WBGene00004764	sel-7	K04G11.2	907.888	5.01348	4.56e-27	1686.2	60.75	25.5387	0.967029
WBGene00004786	sex-1	F44A6.2	109.952	2.31234	3.31e-05	177.6	41	2.68432	0.746186
WBGene00004787	sft-1	H06I04.2	295.657	1.2166	1.02e-06	414.8	179.75	9.91488	4.6695
WBGene00004802	sir-2.3	F46G10.3	37.5257	2.3695	0.000202035	60.6	10	1.73107	0.425112
WBGene00004806	skp-1	T27F2.1	2142.97	1.13696	4.11e-07	2933	1345.75	46.373	24.5895
WBGene00004822	skr-16	C42D4.6	769.772	1.52176	8.99e-06	1132.4	376	46.2601	17.7464
WBGene00004824		F56B3.4	1070.29	1.0267	0.000174091	1446	730.5	20.7414	12.0271
WBGene00004825	skr-19	R12H7.3	2359.85	1.1853	4.62e-07	3306.6	1436.5	81.794	42.3565
WBGene00004826	skr-20	R12H7.5	782.547	1.03146	0.00191409	1046	526.25	42.855	25.0707
WBGene00004827	skr-21	K08H2.1	70.652	2.81344	9.09e-07	123.4	18.75	3.60002	0.649272
WBGene00004855	sma-1	R31.1	3634.04	2.15498	6.5e-05	6110.6	1313.5	12.6393	3.55229
WBGene00004873	smc-3	Y47D3A.26	879.996	1.74186	8.78e-05	1367.8	442.5	9.81973	3.93933
WBGene00004886	smi-1	Y39A3CR.1	1177.59	1.9314	3.96e-12	1839.6	500	54.0046	15.7463
WBGene00004888	smo-1	K12C11.2	493.38	1.17357	0.000351479	694.6	325.75	41.2188	21.7603
WBGene00004890	smp-2	D1037.2	809.243	3.48195	3.77e-11	1462.6	154	18.1245	2.18555
WBGene00004902	snf-3	T13B5.1	11845.8	2.0729	7.12e-14	18782	4169.5	235.635	62.5313
WBGene00004914	snr-1	Y116A8C.42	1698	1.04662	0.00170628	2288.6	1109.5	90.3779	49.159
WBGene00004915	snr-2	W08E3.1	931.198	1.58021	8.32e-11	1378.6	461.5	53.3551	20.1786
WBGene00004916	snr-3	T28D9.10	1114.35	2.59587	3.72e-34	1837.4	300.75	79.3729	15.0174
WBGene00004917	snr-4	C52E4.3	912.608	1.11399	1.25e-05	1249.4	554.75	57.4582	29.2839
WBGene00004918	snr-5	ZK652.1	618.456	1.43777	0.000180366	884	330.5	60.5622	26.6865
WBGene00004919	snr-6	Y49E10.15	627.235	1.06941	7.14e-06	854.2	401.5	44.0223	23.5331
WBGene00004928	soc-1	F41F3.2	316.642	1.6133	9.79e-12	477	157.25	9.39761	3.64582
WBGene00004931	sod-2	F10D11.1	709.863	1.21667	1.1e-06	985.2	434.5	32.6813	16.7555
WBGene00004932	sod-3	C08A9.1	195.605	3.64435	7.67e-12	344.6	28.75	13.6757	1.28634
WBGene00004933	sod-4	F55H2.1	239.482	1.39844	0.00115155	343	135	12.625	6.05258
WBGene00004945	sop-2	C50E10.4	8422.68	2.9258	1.14e-32	14468.2	1807.5	168.727	22.8452
WBGene00004952	spd-1	Y34D9A.4	3362.62	4.67646	8.28e-27	6155.6	282.25	93.113	4.79801
WBGene00004979	sph-1	F42G8.11	1226.77	1.23618	7.12e-05	1710.8	715.75	49.4408	23.0012
WBGene00005007	spr-2	C27B7.1	1496.86	1.24718	8.8e-05	2085.6	867.5	48.1123	23.1763
WBGene00005008	spr-3	C07A12.5	263.757	4.36554	2.1e-42	476.4	23.5	5.20967	0.33469
WBGene00005113	srd-35	R186.2	56.0323	2.99137	5.4e-09	97.2	13	2.30788	0.435958
WBGene00005191	srg-34	Y51A2D.12	149.033	4.86621	8.32e-16	277.6	11.25	6.73524	0.299227
WBGene00005228	srh-2	C05E4.14	53.0795	1.89423	7.38e-06	83	22.75	1.84067	0.721238
WBGene00005292	srh-71	T10D4.5	118.871	1.634	8.37e-05	183	54	3.67876	1.54949
WBGene00005324		T27A1.1	16.9026	4.64735	1.81e-07	32.6	1.25	1.33235	0.135111
WBGene00005663	sars-1	C47E12.1	8015.53	1.40189	9.79e-09	11539.8	4244.25	187.733	80.2447
WBGene00005748	srw-1	Y75B12B.7	52.5788	4.00111	1.71e-13	97.2	6	1.90484	0.138677
WBGene00005976	srx-85	F38B7.4	38.1838	2.68768	1.31e-07	64	10.25	1.71761	0.345419
WBGene00006063	sto-1	F08C6.4	243.078	2.61274	1.4e-10	411.8	70.75	7.77554	1.59318
WBGene00006194	str-147	C12D5.1	98.6403	6.56918	7.31e-22	188	2	2.73059	0.0624926
WBGene00006195	str-148	M01D1.1	49.9894	5.12099	5.65e-15	93.2	2.75	2.12151	0.08199
WBGene00006227	str-183	T13F3.1	46.5943	5.31715	6.73e-17	88.2	2.25	1.52113	0.040446
WBGene00006279	str-253	F41B5.8	44.266	3.58264	2.03e-11	79.2	6.75	1.71825	0.132291
WBGene00006308	sul-1	K09C4.8	46.7876	3.89583	1.84e-14	85.8	5.75	1.09773	0.0651428
WBGene00006324	sup-17	DY3.7	1625.85	1.1002	6.96e-07	2261.6	1046.5	18.151	10.1022
WBGene00006349	sur-2	F39B2.4	814.637	1.09822	0.00220325	1141.8	520.25	6.15705	3.55571
WBGene00006371	syx-3	F35C8.4	844.571	1.14695	5.36e-08	1168.6	533.25	23.6855	12.7529
WBGene00006377	syp-3	F39H2.4	67.3444	1.5703	0.00071216	100.2	37.75	4.14045	1.99435
WBGene00006379	sys-1	T23D8.9	637.991	3.41672	2.03e-16	1119.8	119	10.5217	1.38617
WBGene00006383	taf-2	Y37E11B.4	638.569	1.12351	0.000275649	889.6	407.5	6.20112	3.32622
WBGene00006386	taf-5	F30F8.8	1786.03	1.73678	1.11e-10	2708.6	829.75	33.5379	12.1522
WBGene00006392	taf-10	K03B4.3	3239.19	1.17501	7.85e-09	4516.2	1908.25	157.503	80.3732
WBGene00006393	taf-11.1	F48D6.1	995.898	1.14674	0.00290085	1383	588.25	32.6573	16.0966
WBGene00006397	taf-13	C14A4.10	720.268	2.06122	1.52e-13	1122.4	279	56.264	15.6367
WBGene00006431	tag-52	C02F12.4	1749.35	3.83473	5.59e-25	3150.2	236.75	38.1618	3.40702
WBGene00006438	nrfl-1	C01F6.6	2024.62	1.79144	9.92e-09	3109.6	934	43.8643	15.2421
WBGene00006444	shn-1	C33B4.3	943.103	2.35984	2.42e-07	1539.8	308.25	11.4534	2.75895
WBGene00006448	glod-4	C16C10.10	991.376	1.18176	0.000996077	1382.6	611.25	38.0337	19.4554
WBGene00006459	tag-89	H02I12.3	1985.18	5.9183	5.7e-31	3672	73.5	73.677	1.56521
WBGene00006461	tag-96	M01D7.4	121.256	1.42739	0.000706012	179.2	61.5	3.44618	1.3614
WBGene00006473	tag-124	E02H1.3	629.09	1.0087	0.000495998	836.4	417.5	16.3117	9.38135
WBGene00006476	rhgf-2	T08H4.1	491.88	2.52791	4.5e-11	814.2	147.75	6.60549	1.53791
WBGene00006493	tag-147	R09A8.3	14008.9	1.24038	9.51e-08	19913	8056.25	172.655	82.4978
WBGene00006497	tag-151	F10G7.1	24655.1	1.8873	4.21e-19	37998	9884.75	408.131	126.006
WBGene00006499	tag-153	F44A2.1	5265.09	4.33843	1.45e-38	9542.6	523.25	110.763	6.38773
WBGene00006508	tns-1	M01E11.7	904.678	2.07212	1.51e-06	1417	355.5	18.9717	4.66716
WBGene00006528	tba-1	F26E4.8	12821.3	2.23467	7.78e-14	20305.8	4340.75	369.172	89.1179
WBGene00006540	tbg-1	F58A4.8	897.773	1.13263	1.29e-07	1250	579.25	20.1783	11.6778
WBGene00006542	tbp-1	T20B12.2	1017.39	1.23748	3.93e-06	1438	605.25	27.9405	13.6076
WBGene00006561	tcl-2	Y38C1AA.4	305.951	1.70363	0.00135522	456.6	153.5	7.24302	2.77655
WBGene00006567	tgt-2	Y39B6A.35	1625.34	1.48509	5.24e-05	2376	851.5	52.2323	20.4469
WBGene00006575	tir-1	F13B10.1	757.151	1.54652	3.29e-05	1104.6	373	13.4783	4.80933
WBGene00006578	tli-1	F25H2.1	829.974	1.06972	3.55e-06	1121.6	527	30.5626	16.6936
WBGene00006580	tlp-1	T23G4.1	251.264	1.27832	0.00219723	358.4	162.5	6.0794	3.14064
WBGene00006591	toh-1	T24A11.3	1255.49	3.79206	4.77e-55	2249.4	160.75	37.7256	3.1038
WBGene00006592	dpy-31	R151.5	761.209	1.91819	4.77e-08	1175.6	289.75	17.7091	5.41432
WBGene00006596	top-3	Y56A3A.27	544.87	1.04756	3.06e-05	752.2	360	8.38491	4.66392
WBGene00006603	tps-2	F19H8.1	13589.9	1.54897	0.00143137	20135.4	6189.75	161.217	65.5326
WBGene00006604	tra-1	Y47D3A.6	8794.38	5.33907	4.43e-46	16272.6	438.25	239.495	6.33997
WBGene00006606	tra-3	LLC1.1	517.191	3.19218	3.78e-17	900.2	104	10.6966	1.50224
WBGene00006608	tre-2	T05A12.2	1575.48	2.31309	4.3e-21	2550.2	489	33.6873	7.93769
WBGene00006611	tre-5	C23H3.7	613.711	4.0741	1.82e-10	1140.4	61	13.6694	1.0454
WBGene00006613	trm-1	ZC376.5	1191.48	1.85714	3.45e-13	1836.4	479.75	27.8905	8.92898
WBGene00006617	tars-1	C47D12.6	3794.8	1.64235	2.88e-10	5687.2	1774.25	66.7501	22.2844
WBGene00006621	try-3	C43G2.5	140.088	3.68811	2.58e-17	252.2	20.75	7.75578	0.594805
WBGene00006633	tsp-7	T23D8.2	105.569	1.60172	0.000128396	158.2	50.5	4.25771	2.09588
WBGene00006635	tsp-9	C25G6.2	437.234	3.65132	2.83e-31	782.2	66	24.3083	2.24169
WBGene00006641	tsp-15	F53B6.1	181.734	2.84629	1.72e-08	304.2	45.75	7.88502	1.3553
WBGene00006643	tsp-17	C02F12.1	720.728	4.94019	4.34e-22	1331.6	52.25	32.3323	1.4916
WBGene00006650	tts-1	F09E10.11	38274.5	1.85318	2.51e-05	58845.8	16874	2299.31	771.974
WBGene00006654	ttx-3	C40H5.5	266.405	4.68033	1.82e-18	495	19.5	8.97947	0.555912
WBGene00006656	twk-1	F21C3.1	122.722	1.7372	7.14e-06	188.8	56.75	3.14949	1.31529
WBGene00006660	twk-5	B0334.2	911.938	2.90602	1.93e-19	1524.2	201.75	40.8854	6.02936
WBGene00006675	twk-22	T01B4.2	196.488	4.62181	1.69e-18	368	16.5	3.23649	0.180623
WBGene00006678	twk-25	M04B2.5	359.492	5.84489	3.1e-36	658.8	11.75	14.5835	0.281213
WBGene00006684	twk-32	F53C11.6	115.753	2.15803	9.03e-06	193.2	40.75	2.06513	0.418183
WBGene00006695	twk-45	Y71H2AM.22	69.7367	2.95408	0.000122504	123	18.5	2.48011	0.423231
WBGene00006710	ubc-15	Y110A2AR.2	234.076	1.08993	0.000481364	326	153.75	7.86415	4.43818
WBGene00006715	ubc-20	F40G9.3	2125.46	1.29827	1.39e-12	3051.6	1209.75	82.5521	38.2267
WBGene00006717	ubc-22	C06E2.7	574.468	1.38474	1.08e-07	827.6	320.25	24.2819	11.276
WBGene00006723	ubh-3	Y40G12A.1	692.403	1.39191	1.18e-08	1007.6	389.25	32.7206	14.1712
WBGene00006725	ubl-1	H06I04.4	66255.7	3.13313	1.91e-31	112872	13114.5	5460.52	725.542
WBGene00006728	ubq-2	ZK1010.1	61890.3	2.77134	6.6e-29	103706	15051.2	5650.48	951.728
WBGene00006738	ulp-3	Y48A5A.2	1322.06	1.13257	0.000547516	1783.4	851.25	71.6009	38.6821
WBGene00006739	ulp-4	C41C4.6	5274.41	1.11287	8.39e-06	7309.4	3194	86.2115	44.3188
WBGene00006760	unc-23	H14N18.1	2218.17	3.18869	2.43e-14	4038.4	413.5	46.9714	6.12477
WBGene00006766	unc-30	B0564.10	184.252	2.62574	4.25e-05	299.2	49.5	7.17918	1.55981
WBGene00006770	unc-34	Y50D4C.1	895.304	1.82119	3.69e-06	1392.6	418	23.6976	8.78094
WBGene00006790	unc-55	F55D12.4	111.812	5.67926	4.56e-14	219.2	4.75	3.72075	0.139821
WBGene00006795	unc-61	Y50E8A.4	245.893	2.19012	1.49e-08	392.8	96.25	6.1454	1.75354
WBGene00006817	unc-85	F10G7.3	471.149	1.42038	5.24e-06	686.4	276.75	17.9366	8.07882
WBGene00006823	unc-94	C06A5.7	6745.48	1.18676	2.17e-10	9489.8	4030.5	121.275	60.7697
WBGene00006829	unc-101	K11D2.3	1013.19	1.54425	4.53e-11	1499.4	501.75	22.5873	8.88081
WBGene00006832	unc-105	C41C4.5	184.102	3.26501	6.63e-06	328.4	34.25	2.93422	0.497488
WBGene00006836	unc-112	C47E8.7	1793.92	2.52524	4.29e-12	2996	532	31.4161	6.77956
WBGene00006843	unc-119	M142.1	707.441	1.59391	1.1e-08	1048.8	337.75	33.4063	12.6127
WBGene00006865	slcf-2	ZK563.1	643.997	1.04697	0.0056099	892	404	12.0401	6.58462
WBGene00006868	vab-1	M03A1.1	1702.08	2.3506	1.34e-12	2793.4	572.5	17.8504	4.46614
WBGene00006876	vab-10	ZK1151.1	6455.41	1.26017	0.000193572	9396.6	3535.5	19.4588	11.2168
WBGene00006882	vab-19	T22D2.1	2249.33	4.04505	2.13e-32	4003.2	258.75	33.2101	2.52957
WBGene00006924	vig-1	F56D12.5	27064.4	2.34732	5.08e-26	44157.2	8438.5	775.858	171.034
WBGene00006942	wrk-1	F41D9.3	545.867	1.53196	3.18e-05	813.4	310.75	11.9556	5.09882
WBGene00006943	wrm-1	B0336.1	815.688	1.94351	3.74e-08	1277	364.75	12.4897	4.02679
WBGene00006945	wars-1	Y80D3A.1	1700.57	1.24424	2.66e-07	2424.8	977.75	39.9088	19.2084
WBGene00006947	wrt-1	ZK1290.12	176.399	2.34141	7.49e-15	290.2	55.5	4.51343	0.984917
WBGene00006956	wrt-10	ZK1290.8	37.8987	2.78348	1.48e-05	64	9	1.83499	0.233243
WBGene00006963	xpa-1	K07G5.2	355.331	1.09929	0.000134799	483.8	233.25	14.0957	8.2285
WBGene00006964	xrn-2	Y48B6A.3	1580.04	1.39185	3.01e-05	2310.2	849.25	22.1698	9.66002
WBGene00006977	zif-1	F59B2.6	967.968	2.63809	6.29e-13	1634.4	282.25	24.2226	5.06344
WBGene00006980	zig-3	C14F5.2	354.663	4.41196	5.29e-11	672.8	37	18.1415	1.17224
WBGene00006984	zig-7	F54D7.4	1967.36	5.88087	5.75e-32	3639.2	69.25	105.157	2.82042
WBGene00006988	zyg-1	F59E12.2	680.444	2.97243	5.26e-12	1158.6	164.5	13.241	2.14079
WBGene00006994	zyg-9	F22B5.7	4289.97	1.88677	5.46e-20	6735.2	1820.75	39.5153	12.7415
WBGene00007007	mak-2	C44C8.6	5232.27	1.13933	4.17e-08	7187.6	3243.5	127.131	66.2917
WBGene00007008	rfp-1	R05D3.4	1723.94	1.52921	1.73e-06	2574.6	900	22.806	10.8239
WBGene00007011	mdt-1.2	T23C6.1	363.442	1.9964	2.54e-10	551.2	140.75	8.84493	2.7469
WBGene00007015	mdt-11	R144.9	594.297	1.00056	0.00150622	786.6	389	31.7849	18.1986
WBGene00007017	mdt-17	Y113G7B.18	1109.15	1.7468	1.46e-10	1699	507	20.7754	7.28085
WBGene00007018	mdt-18	C55B7.9	223.792	1.81895	2.82e-14	342.6	98.75	9.47902	3.20035
WBGene00007024	plin-1	W01A8.1	4889.43	3.52367	4.79e-28	8660.6	740.5	142.666	14.2554
WBGene00007026	mdt-31	F32H2.2	452.147	1.19964	2.66e-05	620	276.75	30.5741	15.7922
WBGene00007028	trr-1	C47D12.1	2207.91	1.72137	0.000327746	3444.6	1092.75	7.27938	2.85699
WBGene00007036	sod-5	ZK430.3	60.3085	2.79087	8.31e-06	101.4	14.5	3.80283	0.709324
WBGene00007043	tag-179	T24D1.4	399.066	1.21692	3.11e-05	551.6	231	10.3646	5.3646
WBGene00007048	nfx-1	C16A3.7	5599.17	1.36364	6.03e-06	8119.2	2981.5	60.3059	26.9631
WBGene00007087		B0001.2	941.871	2.86715	9.12e-10	1616.6	247.5	14.776	2.72175
WBGene00007088		B0001.3	3350.1	2.024	3.7e-19	5263.2	1284.25	74.0252	21.4463
WBGene00007089		B0001.4	1554.76	2.03429	5.05e-21	2440	607.25	59.9027	17.0774
WBGene00007090		B0001.5	2048.44	1.79548	1.59e-12	3162.8	952	45.3973	16.2785
WBGene00007091	eri-12	B0001.6	12761.7	2.52295	5.46e-15	21156.8	3806.5	255.077	53.2319
WBGene00007092		B0001.7	594.332	2.00121	1.69e-05	951.6	273.75	11.3275	4.03421
WBGene00007093		B0001.8	1220.03	2.27377	1.25e-15	1974	429.25	32.7067	8.31555
WBGene00007099	trx-2	B0024.9	1444.99	1.53376	3.45e-08	2099.2	742	60.6312	26.8171
WBGene00007110	leo-1	B0035.11	1156.38	1.15153	4e-07	1593.6	742	29.5516	16.438
WBGene00007111	sart-3	B0035.12	908.307	1.34954	7.1e-08	1315	513	12.513	5.95791
WBGene00007114	mttu-1	B0035.16	109.504	1.19241	0.000329348	153	67.75	3.83378	1.95008
WBGene00007118	npp-22	B0240.4	563.977	1.39911	1.56e-05	814.6	325.75	11.3321	5.22135
WBGene00007120		B0250.3	32872.8	2.54939	4.33e-33	54075.8	9178.5	709.767	144.285
WBGene00007121		B0250.4	435.364	1.48975	0.00173021	656.2	223.5	10.0494	4.1574
WBGene00007128	memb-1	B0272.2	98.2391	1.95002	5.82e-09	154.6	38.5	5.36926	1.71617
WBGene00007129		B0272.3	1073	1.2979	0.000269478	1499.2	602	38.8211	17.4207
WBGene00007135	cdk-12	B0285.1	1746.11	1.46029	2.18e-06	2586.2	903.5	25.9384	12.056
WBGene00007138		B0285.6	64.4587	4.6004	9.06e-13	116.2	5.75	1.47717	0.0713644
WBGene00007162	fbxa-153	B0391.5	280.187	1.29088	0.000135063	391.4	154.5	8.64057	4.17825
WBGene00007173		B0393.8	531.122	1.37988	5.23e-06	749.6	297.25	31.3635	14.7361
WBGene00007174	mboa-1	B0395.2	295.784	3.97743	3.46e-19	532.6	35.25	9.37202	0.85915
WBGene00007179		B0457.4	46.3447	6.83538	1.76e-11	87.6	0.75	2.52095	0.0288164
WBGene00007180		B0457.6	218.382	2.74232	7.96e-10	374.6	53.25	16.4689	3.15217
WBGene00007186		B0464.6	951.734	1.33227	8.22e-07	1349.2	548.25	16.9466	7.96189
WBGene00007189		B0491.1	864.944	1.25826	7.67e-09	1232.6	499	23.1547	11.2184
WBGene00007193		B0491.6	2328.78	2.49797	1.57e-28	3863.8	685	58.4364	12.4348
WBGene00007194		B0491.7	839.795	1.71008	9.49e-08	1267.4	367	36.4907	12.5506
WBGene00007195	thoc-7	B0513.2	524.644	1.12636	8.4e-05	724.2	346.25	26.6311	14.1402
WBGene00007202		B0564.2	270.934	1.36817	0.000195292	389.8	159.5	13.125	6.38524
WBGene00007212		BE10.4	72.5283	1.48523	0.00158845	104.4	38.5	1.86776	1.00727
WBGene00007214		C01A2.2	100.382	1.90491	6.6e-05	157	45.25	6.30464	2.29669
WBGene00007225		C01G6.3	74.0224	3.11968	1.34e-07	126	14.5	2.64613	0.31511
WBGene00007235		C01G10.8	4564.35	1.59221	8.15e-09	6790.8	2221.5	154.332	57.7114
WBGene00007236		C01G10.9	137.462	2.9739	2.56e-18	236.6	29.75	4.59795	0.695001
WBGene00007237		C01G10.10	341.8	1.08327	1.44e-05	474	225.25	9.12238	4.84393
WBGene00007256	swsn-9	C01H6.7	1888.58	1.28459	3.32e-08	2686.6	1088.5	32.5472	15.5513
WBGene00007257		C01H6.8	306.572	4.01733	1.1e-27	546.2	34.25	16.685	1.45923
WBGene00007262	jud-4	C02D4.1	29.347	3.16096	4.47e-05	49.6	5.5	1.36953	0.137631
WBGene00007270	rei-1	C03C10.4	679.292	2.5957	7.27e-18	1117.6	193.25	37.3602	7.72919
WBGene00007287	gck-4	C04A11.3	677.369	2.88766	9.27e-19	1178.8	164.75	8.01726	1.37986
WBGene00007288		C04A11.5	83.3099	2.35975	0.000104061	136.4	31.75	7.48915	2.06223
WBGene00007299		C04F12.5	67.1517	2.28195	2.04e-07	105.8	20.5	7.5565	1.98783
WBGene00007307	spch-1	C04G2.8	32.916	5.63641	2.69e-10	60	1.25	2.37099	0.0518516
WBGene00007312		C04H5.1	1072.78	1.41278	2.2e-12	1553.8	561	74.8786	30.9368
WBGene00007324		C05B5.8	141.19	1.277	0.00164978	193.4	84.5	8.22315	4.14531
WBGene00007328	pho-10	C05C10.1	854.03	7.94596	1.76e-11	1599.6	8.5	30.9677	0.175093
WBGene00007329		C05C10.2	3085.35	2.62783	1.68e-16	5256.6	845.75	27.2696	5.33631
WBGene00007347		C05G5.1	496.759	2.56812	1.59e-09	824.8	143.25	12.2946	2.75128
WBGene00007351		C05G5.5	183.034	1.04457	0.00652276	252	122.5	3.99277	1.43553
WBGene00007355	rpb-6	C06A1.5	1062.68	1.55973	2.73e-10	1573.6	535.25	71.1688	27.258
WBGene00007366		C06B3.7	218.424	3.70477	1.78e-30	387.6	28.5	8.73513	0.718992
WBGene00007372		C06B8.7	1420.04	4.08479	4.65e-48	2598	160.5	7.3758	0.562139
WBGene00007375		C06C3.4	124.344	5.95057	1.09e-29	225.2	3.75	4.27176	0.0901011
WBGene00007395	dcar-1	C06H5.7	1408.97	3.35727	5.55e-28	2453.6	243.75	48.5746	5.94973
WBGene00007402	ugt-60	C07A9.6	78.4393	3.95251	3.81e-08	142	9.75	2.34736	0.210699
WBGene00007410		C07B5.6	107.844	4.58029	2.2e-27	195.4	8.25	7.5976	0.432127
WBGene00007412	stip-1	C07E3.1	648.614	1.38968	2.9e-06	945.8	358.75	11.5799	6.11094
WBGene00007413	pro-2	C07E3.2	3162.68	1.72775	1.29e-14	4816	1420	56.5432	19.6988
WBGene00007418		C07E3.8	34.8352	3.44503	2.59e-07	62.2	5.25	1.23437	0.0647859
WBGene00007419		C07E3.9	260.566	3.74893	3.53e-23	460.6	35	19.2621	2.05549
WBGene00007420		C07E3.10	43.3743	5.34976	1.89e-10	80.2	2	4.32492	0.0975977
WBGene00007480	glna-1	C09F9.3	3208.69	4.54582	9.96e-33	5903.6	280.75	51.4069	2.68762
WBGene00007488	dph-2	C09G5.2	738.975	1.58409	1.05e-10	1098	364.25	16.3278	6.25868
WBGene00007490	mks-5	C09G5.8	152.247	4.41446	1.18e-10	290.8	14.5	2.03083	0.153064
WBGene00007505	pezo-1	C10C5.1	7538.59	3.87654	1.18e-20	13745.8	997	56.4434	5.4356
WBGene00007507		C10C5.3	47.2765	5.37505	4.13e-10	88.2	1.75	1.46365	0.0627147
WBGene00007531		C11H1.7	133.952	2.20146	2.48e-08	212.4	50.75	7.76476	2.00005
WBGene00007548		C13C4.4	446.873	3.38018	5.52e-20	775	78.25	15.7362	1.92444
WBGene00007549	spin-1	C13C4.5	139.592	1.28592	0.00429656	199.4	83.5	2.87403	1.30753
WBGene00007553		C13G3.1	1047.17	3.85805	1.09e-25	1936.4	131.75	61.4751	5.19021
WBGene00007555	dohh-1	C14A4.1	10347	2.14472	6.98e-18	16175.4	3724.75	450.888	120.014
WBGene00007564	mrps-22	C14A4.14	657.325	1.00684	0.00363951	877.6	431.75	16.4688	9.24187
WBGene00007573		C14B1.2	82.1542	1.857	1.17e-05	128.8	38.25	3.49191	1.55194
WBGene00007574		C14B1.3	2539.4	1.37112	0.000698256	3641.2	1371.5	75.7554	32.5021
WBGene00007576	dph-1	C14B1.5	2689.02	1.63061	5.44e-09	3970.2	1308.25	82.2098	30.2323
WBGene00007577	nrde-1	C14B1.6	1400.99	1.50578	7.78e-07	2078.4	758.5	20.7558	9.16948
WBGene00007589	erg-28	C14C10.6	376.633	1.39602	1.53e-05	542.8	213	21.536	9.46586
WBGene00007609		C15C8.7	489.224	1.34096	1.67e-05	704.4	270.75	34.6853	15.4253
WBGene00007611		C15H7.4	24.4506	2.27198	0.000420256	41	7.75	1.06288	0.283467
WBGene00007616	rpoa-12	C15H11.8	594.054	1.18861	0.00518691	812.6	344.25	43.449	20.1646
WBGene00007617	rrbs-1	C15H11.9	9915.42	1.26121	4.29e-10	13948.4	5631.5	334.663	158.611
WBGene00007623		C16C10.2	1244.52	1.30044	4.2e-05	1758.6	692.25	49.568	23.2415
WBGene00007625		C16C10.4	433.582	1.30485	8.55e-08	617.8	246.5	26.6109	12.8918
WBGene00007628		C16C10.8	4653.79	1.5203	1.02e-10	6831.4	2326	212.388	83.451
WBGene00007629		C16C10.9	378.968	5.45713	2.08e-28	705.4	17.5	20.8934	0.576189
WBGene00007640		C17D12.7	339.6	2.78089	3.93e-10	578	96	7.53135	1.40724
WBGene00007642		C17E4.2	19.7851	6.12988	2.36e-08	36	0.5	1.12899	0.024708
WBGene00007650	ugt-23	C17G1.3	140.06	1.79375	9.65e-07	216.8	66.25	3.9509	1.40133
WBGene00007652		C17G1.5	541.515	4.24474	5.23e-27	970.2	53	20.3988	1.42022
WBGene00007670	stg-1	C18D1.4	38.8322	2.43653	0.000790945	62.8	12.25	1.26888	0.322405
WBGene00007679		C18D11.1	220.544	1.45889	0.000980518	322.4	122.25	8.86632	3.8727
WBGene00007680	maa-1	C18D11.2	283.932	1.44171	3.85e-05	404.4	157.5	11.7003	5.30733
WBGene00007711	lid-1	C25A1.12	990.408	1.06359	6.5e-05	1329.4	630.75	26.4397	14.5938
WBGene00007712	mrpl-34	C25A1.13	420.884	1.39658	2.16e-06	603.8	219.75	19.9438	8.58364
WBGene00007721		C25D7.12	104.363	1.35748	0.000979573	151.8	61.5	1.28479	0.622767
WBGene00007730		C25G4.2	4968.31	1.40722	4.85e-10	7141.6	2706.5	260.454	114.673
WBGene00007736	igdb-2	C25G4.10	815.956	2.32866	9.62e-10	1328.2	265.25	14.448	4.79297
WBGene00007760		C27B7.2	518.37	1.7605	1.58e-12	802	235.75	26.0465	8.24095
WBGene00007761	rad-26	C27B7.4	3543.43	1.74119	1.01e-05	5573.2	1614.5	34.7621	12.6076
WBGene00007763		C27B7.6	194.795	4.60195	2.93e-42	352.4	15	6.20535	0.286784
WBGene00007764		C27B7.7	758.047	3.21144	2.81e-06	1364	156	8.16336	1.30713
WBGene00007779		C27D8.3	1065.6	3.25702	1.63e-19	1890.8	198.75	17.139	2.29169
WBGene00007784	ruvb-1	C27H6.2	1826.89	1.97758	2.07e-18	2872	753.25	44.3134	13.3582
WBGene00007786	rmd-2	C27H6.4	4328.26	2.02123	1.3e-19	6859.2	1679.5	205.537	49.0602
WBGene00007796		C28D4.10	15.0442	2.053	0.00692693	23.2	6.25	1.46381	0.340583
WBGene00007801	trpa-1	C29E6.2	258.109	2.59329	2.65e-11	434.6	74.75	3.08373	0.660308
WBGene00007812		C29F7.3	3838.9	3.44148	4.27e-55	6764	631.75	234.512	24.6765
WBGene00007835	oac-7	C31A11.7	453.976	5.14929	1.23e-52	839.8	23	9.73196	0.366302
WBGene00007836		C31C9.2	453.668	1.96991	7.15e-09	709.4	171.75	17.906	5.18304
WBGene00007841		C31C9.7	1684.16	4.94128	4.75e-72	3117	99.25	177.955	6.8232
WBGene00007858		C31H5.7	37.7261	2.64525	2.47e-06	61	10.5	3.63603	0.714043
WBGene00007878		C33A11.2	2607.76	2.69927	9.2e-15	4419.2	671	107.781	18.9395
WBGene00007882		C33A12.3	3636.81	2.43349	2.81e-19	5960.2	1080.25	148.539	30.5967
WBGene00007886	ethe-1	C33A12.7	248.992	1.21958	0.000124147	349.4	149.25	11.1649	5.53978
WBGene00007890		C33A12.19	366.013	2.79488	5.72e-11	613.8	89.25	20.9937	3.47975
WBGene00007892		C33B4.4	158.228	2.23793	2.84e-07	248.8	57.25	12.7418	3.36886
WBGene00007898		C33D9.3	172.5	1.53049	0.000670736	256	85.75	4.07965	1.76966
WBGene00007899		C33D9.5	993.715	1.70084	0.00069418	1546	496.75	20.3482	8.01081
WBGene00007902		C33D9.9	56.8408	1.16182	0.00417504	79.6	34.75	29.5736	9.58624
WBGene00007911		C34B7.1	423.127	5.98767	1.56e-50	780.8	13.5	13.6811	0.2687
WBGene00007912		C34B7.2	1338.25	1.07604	9.15e-05	1855.6	855.25	17.2942	9.63196
WBGene00007914	mys-4	C34B7.4	1187.82	2.33308	8.27e-12	1958.2	379.25	24.5665	6.02632
WBGene00007931		C34D1.4	1337.42	2.9247	3.63e-11	2290.6	303	66.1345	10.8614
WBGene00007935		C34E11.2	77.3921	3.39308	6.28e-08	141.2	14.5	1.25648	0.162389
WBGene00007941		C34F6.7	641.196	1.05216	0.00386118	873.4	395.25	11.2721	6.08061
WBGene00007942	idh-2	C34F6.8	2279.73	1.50719	3.96e-07	3326.2	1178.5	63.0118	24.97
WBGene00007953	hda-11	C35A5.9	261.124	3.7888	1.6e-20	466.4	35.25	10.2473	0.92882
WBGene00007955	selt-1.1	C35C5.3	2577.63	1.40251	1.01e-08	3756	1376	104.13	44.7334
WBGene00007957		C35C5.8	276.836	2.47803	0.000133999	458.2	89.25	8.35183	2.19294
WBGene00007959		C35C5.10	240.456	1.32771	0.00388331	347.2	130.5	8.24478	4.00384
WBGene00007966	maph-1.3	C36A4.5	292.699	1.47208	6e-06	433.4	163	2.93243	1.07112
WBGene00007971	rpb-3	C36B1.3	961.098	1.07286	0.00334958	1283.6	623	35.18	19.0278
WBGene00007972	prp-4	C36B1.5	625.492	1.20975	2.23e-05	860.6	359.25	14.0351	7.07963
WBGene00007979	imp-1	C36B1.12	1235.68	1.06631	1.3e-06	1698	800.5	20.1208	11.3644
WBGene00007980		C36E8.1	11421.4	1.02008	1.93e-08	15358.6	7492.75	166.628	95.2959
WBGene00007983		C36E8.4	369.498	2.47905	6.9e-19	601	109.5	9.5692	2.1117
WBGene00008023		C39B10.3	211.388	5.387	9.01e-30	389.8	10.5	15.6093	0.576985
WBGene00008024		C39B10.4	19.1924	4.81565	1.31e-08	35.8	1.25	1.14536	0.111792
WBGene00008053	cdc-48.2	C41C4.8	1088.66	1.11833	0.00240503	1483.4	754.5	15.8792	9.14996
WBGene00008078	vps-50	C44B9.1	907.49	1.94459	3.04e-16	1419.6	360.75	11.1304	3.62025
WBGene00008081	athp-1	C44B9.4	913.724	1.15669	0.0018635	1285.2	579	9.55031	5.36987
WBGene00008095		C44H4.6	47.3726	2.64906	4.27e-10	81	12.5	1.79078	0.431426
WBGene00008110		C46C2.2	8049.47	2.74387	1.55e-13	13543.8	2090.25	200.167	35.0856
WBGene00008117	gsr-1	C46F11.2	2209.01	1.00864	0.00133973	2969.8	1451.25	50.6844	28.3736
WBGene00008131		C47B2.2	1056.78	1.07408	5.39e-07	1462	687.5	34.4521	18.3462
WBGene00008132	gale-1	C47B2.6	1833.17	1.53173	1.59e-09	2712.8	903.25	50.6047	20.1451
WBGene00008133	efsc-1	C47B2.7	2839.26	2.12698	4.34e-12	4516.2	1068.75	78.9243	20.4673
WBGene00008134		C47B2.9	1032.55	1.85107	1.54e-09	1578.8	422	67.8063	21.3387
WBGene00008139		C47D12.5	7213.8	2.67471	4.71e-29	12015.8	1912.5	343.939	62.5433
WBGene00008143		C47E8.4	969.881	2.12851	1.72e-15	1569	348.75	39.7941	10.7639
WBGene00008146		C47E8.9	31.1106	6.81475	2.28e-10	58.8	0.5	1.50339	0.0550742
WBGene00008151		C47E12.7	2800.2	1.14558	2.27e-06	3856.8	1707.25	78.8006	40.2897
WBGene00008164		C47G2.3	1656.13	1.14911	0.000128424	2279.4	1035.25	80.9602	41.5488
WBGene00008165		C47G2.4	1132.99	1.12779	6.7e-07	1555.6	722.5	19.154	10.2074
WBGene00008171		C48B4.8	184.825	1.95928	0.000445624	284	85	9.88389	3.0391
WBGene00008172		C48B4.9	586.717	4.63899	2.77e-18	1050.8	49.75	35.7835	1.7871
WBGene00008173		C48B4.10	1002.02	3.548	2.94e-15	1751.6	177.5	59.0846	6.87462
WBGene00008176		C48B4.13	131.668	1.86916	6.16e-05	203.4	52.5	10.0355	2.87665
WBGene00008177		C48D1.1	951.99	1.45725	1.64e-05	1388	532.25	18.715	8.5777
WBGene00008193		C49C3.3	23.7805	3.36537	1.56e-05	41.2	4.25	1.78398	0.151207
WBGene00008197		C49C3.7	795.935	1.12408	8.8e-05	1094	504.5	29.2918	15.587
WBGene00008198		C49C3.8	609.094	2.04676	2.25e-09	943.4	228.75	27.3806	7.8953
WBGene00008206	set-6	C49F5.2	1553.58	1.17783	1.26e-05	2174.8	948.5	22.9763	12.3873
WBGene00008207		C49F5.3	17.5278	6.67231	2.74e-08	32.6	0.25	1.18114	0.0180627
WBGene00008208	nhr-167	C49F5.4	943.384	6.2699	9.48e-32	1757.6	27.25	37.635	0.792484
WBGene00008213		C49F8.1	295.8	3.57938	3.4e-36	527.2	45.75	6.79592	0.764794
WBGene00008221	nhr-168	C50B6.8	256.745	2.23303	2.01e-14	408	85.5	6.09171	1.49849
WBGene00008222		C50B6.9	101.498	6.29947	1.32e-24	190.2	2.5	6.53022	0.0961285
WBGene00008224		C50B8.1	3404.06	2.07707	5.52e-15	5432.8	1224	217.347	57.605
WBGene00008225	nuaf-1	C50B8.3	2512.98	1.52447	2.6e-09	3687.4	1291.25	88.0325	36.3154
WBGene00008234		C50F4.9	77.3205	2.87006	1.93e-06	131.6	20.25	6.80722	1.18355
WBGene00008240		C50H2.4	31.4715	4.86642	3.71e-11	58.6	2	1.52846	0.077161
WBGene00008242	ceh-75	C50H2.6	148.034	7.84628	1.72e-24	272.2	1.25	8.71665	0.019629
WBGene00008243		C50H2.7	47.2629	7.44056	2.93e-12	87.2	0.5	3.13619	0.0470965
WBGene00008252		C51E3.6	81.7509	2.78549	1.12e-07	140	21.25	2.04708	0.416317
WBGene00008274		C53B4.4	6732.51	2.70039	6.92e-15	11410.4	1753.25	65.433	12.5496
WBGene00008275	nstp-1	C53B4.6	944.126	3.06673	2.96e-18	1642.2	205.75	34.9536	5.96957
WBGene00008283		C53D6.6	732.932	3.05485	3.9e-17	1247.2	135.75	16.2339	2.4329
WBGene00008288		C54C6.6	366.785	1.35861	3.94e-06	535.8	210.75	17.5364	7.94462
WBGene00008309	nhr-170	C54E10.5	203.778	2.32571	2.91e-11	331.4	70.25	5.98488	1.41798
WBGene00008320	slc-25A29	C54G10.4	96.8868	1.59731	5.7e-05	143.6	44	2.4511	1.0811
WBGene00008366	tpra-1	D1046.5	8344.42	1.2835	2.2e-06	11943.2	4520	173.129	82.862
WBGene00008390		D1086.3	135.364	4.42969	2.3e-24	248.4	11	6.24835	0.4067
WBGene00008395		D1086.8	154.377	1.16477	0.000470038	213	96.25	5.77305	4.11061
WBGene00008398		D2005.3	1766.54	1.25607	7.66e-05	2483.2	1002.25	128.558	60.2707
WBGene00008403	csa-1	D2013.3	469.583	1.92672	3.85e-06	737.2	185.25	13.9592	4.19143
WBGene00008405	ttll-12	D2013.9	4809.97	2.20682	3.92e-11	7999.4	1728.25	93.5392	23.917
WBGene00008407		D2023.3	180.175	3.30571	4.01e-08	323.8	31	12.1958	1.33812
WBGene00008422		D2045.2	2792.29	1.01227	0.000135476	3794.4	1856.5	16.9923	9.84464
WBGene00008423		D2045.5	93.5792	1.5003	0.000191075	137.6	48.25	2.63712	1.07271
WBGene00008427	atg-10	D2085.2	96.5302	3.69787	1.6e-13	170.8	13.5	8.63425	0.863863
WBGene00008434		D2089.3	181.92	2.11232	7.47e-10	287.6	67.5	7.86927	2.13147
WBGene00008450		E01G6.2	569.466	3.1407	2.79e-28	984.6	117.75	25.3367	3.58092
WBGene00008455		E02H1.1	2937.3	1.43744	5.84e-12	4229.6	1568	109.429	47.5142
WBGene00008480	eif-2A	E04D5.1	5127.03	1.78028	3.65e-16	7911	2292.5	110.034	28.1079
WBGene00008488		F01D4.5	87.1087	1.08027	0.000408409	117.4	56.75	3.87139	2.02108
WBGene00008491	bgnt-1.1	F01D4.9	30.0058	2.84465	4.12e-09	50.8	7.25	1.11307	0.0953767
WBGene00008500		F01D5.10	37.6401	2.88306	4.2e-09	63.6	8.75	1.36135	0.247539
WBGene00008531		F02E9.7	1030.47	1.70014	1.28e-13	1544.6	479	27.099	9.99148
WBGene00008533		F02E9.10	672.402	1.21264	2.57e-07	945.6	397.5	15.8557	7.9856
WBGene00008548		F07A11.5	647.817	3.00928	2.47e-27	1110.6	140.75	27.3097	3.89368
WBGene00008571	prmn-1	F08B12.1	1087.23	4.98907	2.53e-44	2017.4	64.5	17.7511	0.778923
WBGene00008576		F08G2.4	1204.42	1.10234	0.000561171	1659	729.5	69.1481	35.6419
WBGene00008639		F10B5.2	152.863	1.08809	8.73e-05	213	99.75	4.50465	2.55201
WBGene00008652		F10D11.6	618.86	3.52066	1.74e-08	1086.4	99.75	10.0837	1.04556
WBGene00008664	nubp-1	F10G8.6	1936.83	1.09795	5.31e-06	2654.4	1214.75	77.1402	40.9498
WBGene00008681	scrm-4	F11A6.2	633.129	1.25821	4.71e-05	900	387.75	18.9155	9.80788
WBGene00008683	repo-1	F11A10.2	3312.76	1.95222	3.17e-08	5146.6	1303.75	180.063	51.7612
WBGene00008688		F11A10.7	6804.88	1.19428	0.000360427	9435	3978.75	199.353	96.8315
WBGene00008711		F11E6.8	79.9631	1.81521	0.00283125	123.4	38	2.2321	1.01253
WBGene00008714		F11F1.1	44.2832	1.60797	0.00884773	68.6	25.25	1.0074	0.468919
WBGene00008720		F12F6.1	3695.31	1.30352	2.58e-08	5254	2131	50.0009	23.4159
WBGene00008726		F13A7.11	730.79	3.80794	3.26e-18	1279.4	86	42.2186	3.78322
WBGene00008727		F13A7.12	55.3754	5.38174	8.38e-15	104	2.75	2.00895	0.0788807
WBGene00008733		F13B12.6	1069.57	1.75343	5.63e-11	1640.8	509	19.1194	6.94744
WBGene00008749	plpp-1.3	F13E6.5	695.887	1.38735	6.28e-06	997.8	368.5	24.6933	10.4288
WBGene00008764	dylt-1	F13G3.4	1478.07	1.0204	0.00278765	1984	949.75	82.8246	44.8794
WBGene00008777		F13H10.6	1222.24	3.27155	7.22e-27	2144	220.5	188.097	22.8071
WBGene00008779		F14B4.1	136.366	3.63348	2.54e-11	245.2	21.5	2.54604	0.317116
WBGene00008781	rpoa-2	F14B4.3	1242.52	1.20612	1.74e-05	1743	712.75	12.682	6.22524
WBGene00008801	acp-3	F14E5.3	43.6586	5.15178	1.1e-15	82.6	2.25	1.35723	0.0621792
WBGene00008803	lips-10	F14E5.5	2388.83	3.61234	1.1e-19	4195	326.25	106.525	9.76913
WBGene00008805	git-1	F14F3.2	1019.07	1.29107	3.1e-08	1460	565.75	18.2351	8.85883
WBGene00008832	obr-2	F14H8.1	2013.92	2.26034	3.92e-13	3200.2	668.5	61.8615	14.4623
WBGene00008848	inft-2	F15B9.4	408.628	1.3728	0.00489565	588	261.25	4.47631	2.19844
WBGene00008859		F15D4.2	1432.38	1.21712	3.37e-05	1970.8	866.25	81.5103	41.383
WBGene00008862		F15D4.5	44.7928	1.97023	0.00038057	68.4	18.75	1.34476	0.407625
WBGene00008865		F15G9.1	831.985	4.17652	1.76e-28	1498.6	83	52.5302	3.68813
WBGene00008876		F16A11.1	5378.74	3.93259	4.42e-57	9573.4	655.5	106.368	8.36294
WBGene00008877	rtcb-1	F16A11.2	720.744	2.76826	5.73e-23	1206	188.25	18.9775	3.44185
WBGene00008882		F16B12.6	2840.93	1.14784	2.02e-05	3976.8	1632.75	23.9685	12.5344
WBGene00008883		F16B12.7	122.425	3.03655	2.08e-11	208	25.25	4.17719	0.771897
WBGene00008904		F17A2.13	136.515	6.75813	4.14e-28	259.6	2.5	5.59194	0.0772778
WBGene00008912		F17C8.7	32.1224	1.69613	0.000599973	49.4	15	1.57851	0.59092
WBGene00008913			2337.86	2.07805	1.27e-17	3761.6	844	106.816	29.0718
WBGene00008920	eef-1G	F17C11.9	62767.4	2.59514	8.4e-26	102774	17183	1946.39	373.237
WBGene00008922		F17C11.11	827.977	1.58038	4.65e-06	1244.6	380	31.9888	13.1394
WBGene00008923		F17C11.12	598.205	2.88166	1.51e-20	1032.6	143.5	16.4261	2.57523
WBGene00008935		F18C12.4	79.6665	7.26338	1.12e-17	146.6	1	5.79527	0.0438588
WBGene00008952		F19C6.3	55.6822	1.27486	0.00248027	81.8	34.25	1.43714	0.761241
WBGene00008953		F19C6.4	166.424	3.71034	5.16e-10	301	26.25	4.84795	0.553651
WBGene00008970		F20C5.5	857.223	1.98385	1.26e-05	1375.6	334.25	15.4152	4.72987
WBGene00008971		F20C5.6	4831.64	1.48667	6.49e-11	7149	2493.5	137.808	58.8233
WBGene00008976	plp-2	F20D1.4	882.73	1.2506	9.01e-06	1237.8	499.5	11.1493	5.29945
WBGene00008980	emre-1	F20D1.10	2586.36	1.46866	2.7e-06	3727.4	1379.75	135.983	53.9382
WBGene00008986		F20G2.2	693.673	4.03395	5.67e-27	1231.2	77	40.5257	3.12882
WBGene00008987		F20G2.3	50.4771	2.49984	1.85e-05	83.6	15	1.67249	0.420858
WBGene00008991		F20G4.2	129.403	2.06821	3.48e-05	212.8	52.5	6.42238	1.30325
WBGene00008993		F21A3.3	309.463	2.67366	3.1e-12	516	75.25	13.3704	2.64648
WBGene00009007	otub-3	F21D5.2	694.363	1.32506	2.28e-07	999	406.25	20.6993	9.88143
WBGene00009069		F23A7.4	81.862	2.32214	5.85e-06	129.4	28	23.1271	4.03645
WBGene00009078	rpb-12	F23B2.13	428.303	1.27075	0.0011605	603.4	266.5	34.0293	16.7165
WBGene00009084		F23B12.7	3091.78	1.29584	1.68e-07	4369.6	1695.75	39.8827	18.5055
WBGene00009089	jmjd-3.2	F23D12.5	172.015	4.8772	1.35e-23	312.4	10.25	3.14521	0.13951
WBGene00009101		F25B3.4	981.468	4.04911	2.27e-54	1778.2	107	25.2442	1.7627
WBGene00009102		F25B3.5	1339.8	3.58988	1.17e-42	2396.6	194.25	47.0716	4.22514
WBGene00009106	acs-12	F25C8.4	1194.64	1.3217	3.17e-11	1701.8	673.5	23.7628	11.1936
WBGene00009115		F25F2.1	42.0324	3.17218	4.56e-07	75.4	9.25	1.17919	0.113654
WBGene00009119	ndk-1	F25H2.5	23766.7	2.6531	5.9e-18	38910.4	6149.25	1709.03	308.344
WBGene00009122	tct-1	F25H2.11	53600.1	3.10764	2.02e-33	91131	10619	4090.03	550.679
WBGene00009123		F25H2.12	337.574	2.23808	1.78e-10	546	119.75	10.0092	2.63454
WBGene00009127	clsp-1	F25H5.5	2232.68	3.35	2.24e-17	3867.6	392.75	42.1566	5.51632
WBGene00009128	mrpl-54	F25H5.6	511.538	2.592	2.63e-25	837	137.5	42.6411	8.23883
WBGene00009129		F25H5.7	59.5512	4.37741	5.12e-12	109.6	5.75	1.63629	0.125279
WBGene00009132		F25H8.2	632.04	1.08164	0.000224322	857.2	389.75	16.969	9.00489
WBGene00009156	clec-196	F26D10.12	20.3763	1.65766	0.00546307	31.4	9.75	1.64188	0.210685
WBGene00009163	drsh-1	F26E4.10	423.656	1.91834	3.18e-05	685.4	174.75	5.41606	1.76112
WBGene00009218	acs-20	F28D1.9	356.374	4.10212	5.04e-17	647.4	42.75	7.07852	0.566949
WBGene00009234		F28H6.6	894.394	5.1356	6.4e-16	1688.4	55.75	15.8426	0.664998
WBGene00009246	gfm-1	F29C12.4	3735.66	1.08571	2.05e-05	5119	2387	56.3109	30.077
WBGene00009250		F29D10.1	47.9504	3.36196	6.14e-09	81.2	8	3.60864	0.444598
WBGene00009254	capg-1	F29D11.2	1337.87	1.2023	0.000386943	1904	843.25	13.3315	7.24361
WBGene00009257		F29G6.1	76.3998	2.46404	0.00124388	127.4	18.25	1.0308	0.205889
WBGene00009261		F30A10.2	30.6594	5.28023	1.65e-11	56.2	1.5	1.41691	0.0621022
WBGene00009266		F30A10.9	4998.23	1.79295	3.1e-10	7469	2178	429.146	145.68
WBGene00009267	usp-48	F30A10.10	916.45	1.01701	0.00457086	1243.6	615	8.0538	4.95379
WBGene00009271	glna-3	F30F8.2	741.704	2.88225	1.3e-11	1258.6	181.25	16.6811	3.06398
WBGene00009276		F30F8.9	1173.35	1.16637	1.86e-07	1628.4	689.5	35.9539	17.4527
WBGene00009277		F30F8.10	804.405	1.16737	3.15e-05	1123.2	474.25	30.006	15.758
WBGene00009280		F31B9.3	2727.16	7.11122	2.03e-10	5248.8	49.5	226.384	2.09717
WBGene00009289	exos-7	F31D4.1	2952.97	1.44751	1.82e-07	4292	1554.5	107.485	44.9294
WBGene00009299		F31E9.6	66.8926	1.48665	0.000136445	95.8	34.5	2.46011	1.15353
WBGene00009304	eva-1	F32A7.3	2633.9	2.89745	6.43e-15	4523.4	620.75	71.4732	11.5288
WBGene00009311	mltn-1	F32A11.7	394.968	4.52794	2.35e-05	734.8	36.75	8.27146	0.595349
WBGene00009323	best-13	F32B6.9	107.677	2.41167	5.73e-08	173.4	37	3.37837	0.862572
WBGene00009328		F32D8.3	75.2852	5.00408	3.94e-18	139.4	4.5	4.528	0.210652
WBGene00009331		F32D8.7	154.865	3.06823	3.33e-08	265.6	29.75	6.89199	0.820021
WBGene00009332		F32D8.8	127.592	2.44146	1.41e-08	205.8	36.5	5.03674	1.23309
WBGene00009341	thoc-3	F32H2.4	378.742	1.11797	3.49e-06	520.4	248.5	13.121	7.15315
WBGene00009343		F32H2.6	655.305	6.91615	6.55e-36	1213.6	12	64.9888	0.570321
WBGene00009355		F33A8.7	46.2054	3.15034	9.68e-09	79	9.25	3.16491	0.266116
WBGene00009361		F33E2.5	49.6195	1.49934	0.00327396	73.2	24.5	2.13855	0.928315
WBGene00009367		F33H2.3	883.134	2.99186	2.4e-16	1501.8	188.25	46.685	6.71908
WBGene00009369		F33H2.6	290.468	1.37404	0.000128786	419.4	174.75	11.4662	5.47987
WBGene00009373		F34D10.3	179.915	1.08487	0.00867281	248.8	114.5	11.1736	5.81135
WBGene00009381		F34H10.4	787.291	6.21637	2.91e-39	1465	19.75	23.7612	0.302738
WBGene00009400		F35C5.12	40.0681	2.93532	0.000115142	67.2	8.5	3.97248	0.794124
WBGene00009402		F35C11.3	46.2487	2.73876	0.000677314	86.8	12	2.67441	0.438236
WBGene00009444		F35G12.11	166.398	2.18997	1.98e-08	264.2	61	14.6286	3.99293
WBGene00009448	zfp-2	F35H8.3	1319.63	1.03629	5.66e-05	1797.2	837.75	31.5294	17.9021
WBGene00009452		F36A2.2	4995.33	1.55357	1.66e-12	7335.8	2474.25	116.836	45.7231
WBGene00009457		F36A2.10	21.0508	2.69492	2.06e-05	35.2	5.75	1.04463	0.208327
WBGene00009459		F36A2.12	23.2138	3.08123	0.000553483	42.4	5.75	1.86395	0.149036
WBGene00009460	ubr-5	F36A2.13	6358.45	1.45845	0.0002909	9602.8	3305.5	27.3019	12.0945
WBGene00009469		F36D3.1	225.453	1.7948	3.94e-06	344.6	103.25	6.18731	2.15885
WBGene00009493	hrg-4	F36H1.5	25.8784	2.07993	6.72e-05	40.4	10	1.16766	0.451668
WBGene00009499	ent-6	F36H2.2	2134.45	2.04305	3.2e-24	3390.8	789.5	53.0774	15.1066
WBGene00009504		F37B12.1	156.276	4.06692	2.48e-19	280.2	17.75	6.5723	0.614664
WBGene00009507	mus-101	F37D6.1	799.185	2.07253	1.14e-05	1273.6	356.25	9.46621	3.04986
WBGene00009529		F38B2.2	51.3877	2.14858	0.00431989	82.4	20.5	3.52988	1.02855
WBGene00009552	piki-1	F39B1.1	1354.17	2.35639	3.39e-10	2248	439.75	11.5232	2.90103
WBGene00009553	hinf-1	F39B2.1	1068.62	1.1372	3.39e-05	1474.2	646.5	18.1746	9.16603
WBGene00009559	mtx-1	F39B2.11	1010.66	1.00288	0.00137721	1395.8	667.25	29.7661	17.3782
WBGene00009563		F39H2.3	744.21	1.29113	9.29e-05	1044	412.75	23.8788	11.1684
WBGene00009575		F40F8.1	1737.46	1.9206	2.83e-08	2663	725.5	81.6138	24.486
WBGene00009576		F40F8.3	248.508	2.54452	2.31e-12	414	75.75	22.1602	4.59527
WBGene00009589		F40F11.4	90.4998	3.1397	1.34e-14	161	17	3.04922	0.227522
WBGene00009648	zhit-2	F43C1.3	751.445	1.56484	9.67e-07	1103.8	377.25	42.6267	16.2812
WBGene00009657		F43G6.4	2528.35	3.88708	1.7e-09	4547.4	352	105.854	9.52449
WBGene00009663	hda-5	F43G6.11	207.176	4.65942	1.38e-21	372.6	16	5.44088	0.29125
WBGene00009665	lmd-1	F43G9.2	771.259	1.08741	0.00239907	1050.2	462.75	33.6903	17.6106
WBGene00009668	cfim-1	F43G9.5	713.853	1.53448	3.41e-08	1048.8	361	33.7081	13.0012
WBGene00009696		F44F1.4	200.249	1.8047	0.00133213	310	82	4.00613	1.39234
WBGene00009697		F44F1.5	97.6775	4.0445	6.51e-15	177.8	10.75	2.32544	0.23709
WBGene00009702		F44F4.3	356.158	4.64982	2.65e-20	644.4	29	19.8762	0.970755
WBGene00009717	dep-1	F44G4.8	1673.4	2.76319	7.26e-14	2807.2	428.75	21.3414	6.74657
WBGene00009723		F45D3.3	3289.88	3.03414	6.05e-12	5796.2	712.5	126.882	20.0725
WBGene00009724		F45D3.4	3094.87	2.03142	8.56e-07	4961.6	1203.75	114.881	38.752
WBGene00009729		F45E10.2	236.31	2.51648	3.01e-13	393	69	5.43367	1.34697
WBGene00009745		F45H11.5	163.177	1.26103	0.000153594	229.2	98.75	13.6704	6.42112
WBGene00009774		F46B6.9	1469.38	5.8173	3.62e-32	2665.6	56	68.1304	1.57119
WBGene00009785		F46C5.10	265.858	2.56918	3.02e-07	433.4	68	19.4635	3.7935
WBGene00009804		F47B8.3	3400.06	1.52665	7.94e-11	4924.4	1715.25	127.19	51.9052
WBGene00009818	acbp-3	F47B10.7	324.06	3.09724	2.19e-10	540.4	63.5	24.8954	3.37462
WBGene00009819		F47B10.8	67.8521	2.17834	0.000439541	108.6	28.75	1.84126	0.748387
WBGene00009820		F47B10.9	921.63	5.58712	3.25e-22	1713.8	44	46.2999	1.50959
WBGene00009823	gadr-6	F47G4.2	133.677	2.75064	2.11e-10	223.6	34	2.51219	0.552989
WBGene00009824	gpdh-1	F47G4.3	7044.5	5.98578	1.24e-54	12856.4	196	271.739	5.06687
WBGene00009840	fbxa-189	F47H4.9	79.8095	2.56279	7.26e-05	130.4	24.25	1.92313	0.48385
WBGene00009885		F49E2.1	141.042	3.29193	1.69e-10	238.2	23	3.59647	0.322082
WBGene00009899	efl-3	F49E12.6	1275.12	5.89709	2.42e-09	2343.4	39.5	29.7654	0.641283
WBGene00009915		F52A8.1	1104.19	1.01892	1.16e-05	1498.2	711.25	49.7909	36.3612
WBGene00009925		F52B11.2	1461.23	1.19639	1.36e-05	2051.6	878.5	60.0994	30.3234
WBGene00009930		F52D10.2	1054.94	1.67122	0.000687382	1587.8	557.25	27.4581	11.137
WBGene00009951		F53A2.3	77.1524	1.96945	0.000234699	123.4	28.25	2.92293	0.784698
WBGene00009952	acaa-2	F53A2.7	1672.9	1.16046	4.95e-05	2303.4	1054	45.9374	23.5322
WBGene00009953		F53A2.9	459.271	1.95165	3.13e-12	730.6	173.25	17.7403	5.22562
WBGene00009973		F53C11.3	1598.18	2.80525	2.58e-29	2688.4	379.5	53.2057	10.7056
WBGene00009978		F53E4.1	3220.43	2.18898	2.01e-12	5184.4	1124.5	98.7809	25.312
WBGene00009981		F53F1.3	127.323	1.2303	0.00027281	177.4	76	5.02884	2.83347
WBGene00009993		F53F4.11	16889.9	2.02686	4.95e-26	26412.8	6473.5	389.801	111.43
WBGene00010009		F53H4.4	371.868	1.5559	1.2e-06	556.4	189.25	11.3142	4.57628
WBGene00010017	nhr-282	F54B8.2	70.5682	5.37902	5.91e-17	134.6	3.25	2.01742	0.027983
WBGene00010018	fbxa-69	F54B8.3	1140.03	4.23946	3.26e-31	2062.8	119.25	40.1903	2.81816
WBGene00010028		F54B11.5	3445.93	1.57793	4.15e-05	5153.6	1643.75	129.902	46.2083
WBGene00010038	rheb-1	F54C8.5	1725.63	1.09996	1.4e-05	2373.6	1049.75	55.8993	29.9083
WBGene00010051		F54D5.5	556.266	6.08341	5.69e-31	1023.4	17	19.7856	0.440211
WBGene00010074	irld-34	F54G8.1	205.733	5.16232	2.68e-22	380.6	10.25	7.38894	0.309315
WBGene00010110		F55D12.1	802.267	4.78505	2.52e-29	1468.6	58.25	47.812	2.16238
WBGene00010111		F55D12.2	143.053	1.67406	0.000424541	219.8	65.5	2.25445	0.92506
WBGene00010113		F55D12.5	6856.01	5.18018	7.07e-18	12895.2	429.75	173.225	6.40898
WBGene00010122		F55G11.1	75.4435	6.05205	1.04e-19	140.8	2.25	3.33714	0.0750172
WBGene00010136		F55H12.5	52.4678	3.55896	3.18e-07	94	9	2.46056	0.282378
WBGene00010137	ztf-26	F55H12.6	70.5635	5.5433	2.26e-15	132.8	3.25	2.85786	0.0805503
WBGene00010139		F56A8.3	1909.69	2.46421	3.47e-33	3129.6	579.25	61.8087	12.4645
WBGene00010140		F56A8.4	286.132	1.77279	2.13e-08	432	127.25	11.2442	3.96674
WBGene00010141		F56A8.5	1861.95	2.57124	1.04e-17	3049.8	530.5	53.9787	12.531
WBGene00010175		F56H11.2	1052.82	4.54829	2.87e-47	1910.4	82.25	61.0814	3.41469
WBGene00010205		F57F5.3	123.397	5.0947	7.84e-14	231.4	7.25	7.10034	0.284834
WBGene00010214		F57G8.5	426.158	1.12158	3.99e-05	584.8	266	9.77594	5.46806
WBGene00010215	nhr-193	F57G8.6	107.124	3.1996	1.06e-12	190.8	22.25	4.19368	0.61759
WBGene00010231		F58B3.4	2985.39	1.34527	0.00126001	4175.4	1621	58.9948	27.615
WBGene00010232		F58B3.6	8967.72	1.91392	1.37e-13	14072.4	3569	258.762	76.6642
WBGene00010233		F58B3.7	864.366	1.66984	5.12e-07	1309.6	399.25	27.2512	9.76981
WBGene00010248		F58D5.9	137.596	2.484	1.54e-12	228	41	7.73776	1.19296
WBGene00010260	ddx-17	F58E10.3	42107.1	3.04132	3.04e-57	72090.2	8613	904.485	125.695
WBGene00010268	arrd-10	F58G1.6	129.666	1.51351	0.00019522	189.6	61.75	3.76907	1.61621
WBGene00010269		F58G1.7	106.99	2.57936	1.85e-07	178	29.75	2.34325	0.486576
WBGene00010275	acc-1	F58G6.4	575.814	4.45884	2.91e-27	1050.8	47	17.4958	1.12427
WBGene00010280	rde-12	F58G11.2	8653.63	1.75256	4.25e-17	13287.2	3853.25	110.029	38.2064
WBGene00010303	cri-3	F59A2.3	3292.35	1.19054	0.00395041	4605.2	1938.5	130.519	60.7866
WBGene00010307	skat-1	F59B2.2	615.142	2.12932	5.88e-12	993.6	232.5	17.4822	4.89061
WBGene00010308		F59B2.3	827.579	1.97313	8.96e-12	1307	333.75	24.1259	7.12208
WBGene00010309	rpn-6.2	F59B2.5	734.655	2.04115	5.27e-07	1170.6	287.75	19.0113	5.93139
WBGene00010310		F59B2.8	383.988	5.3383	1.04e-33	695.2	19.75	12.9009	0.450368
WBGene00010311		F59B2.9	174.897	1.10306	0.00411429	238.2	106.75	4.64654	2.54095
WBGene00010327		F59C6.8	150.469	2.73566	3.51e-06	253.6	35.25	3.76801	0.353575
WBGene00010353	memi-3	H02I12.5	103.324	1.36013	0.000827384	151	64.75	2.65843	1.81622
WBGene00010354	cyp-31A2	H02I12.8	241.281	3.41154	4.14e-18	433.8	44.5	6.592	0.939587
WBGene00010358		H03G16.1	43.0703	5.82538	1.95e-12	84.2	1.5	1.50391	0.0744057
WBGene00010365		H04D03.4	77.8063	3.7797	3.26e-09	144.4	12	1.15606	0.130146
WBGene00010367		H05L14.2	2719.09	4.24849	1.6e-24	4997	293.5	17.8363	1.34931
WBGene00010370	ctg-1	H06O01.3	213.689	1.56782	0.00906703	319.8	119.5	6.34412	3.01938
WBGene00010372		H08J19.1	27.1815	7.30465	3.47e-10	49.8	0.25	2.22365	0.047255
WBGene00010383	mpst-3	H12D21.7	338.118	3.00107	2.56e-22	574	75.25	13.0086	1.99079
WBGene00010386		H12D21.10	69.149	3.52306	3.84e-06	119.8	12.75	2.07724	0.256838
WBGene00010397	suox-1	H13N06.4	2138.25	1.28693	8.72e-05	3074	1233.75	44.4346	20.7312
WBGene00010402		H16D19.4	297.373	7.65421	1.49e-36	558.2	3	21.1834	0.066046
WBGene00010409		H21P03.2	604.128	1.4662	0.000177668	898.4	311.75	15.9888	6.52467
WBGene00010421	slc-36.4	H32K16.1	385.695	3.82359	5.97e-27	702.4	49.75	12.1137	0.99309
WBGene00010422		H32K16.2	25.1862	1.90968	0.00283852	37.8	8.75	1.7198	0.760149
WBGene00010424	lep-5	H36L18.2	16.3762	3.13336	0.000170955	27.8	3	1.29058	0.311245
WBGene00010435		JC8.2	7014.3	1.38116	2.68e-14	10089.6	3808	169.168	74.4987
WBGene00010437	cox-11	JC8.5	175.067	1.5194	1.2e-05	259.6	94.25	7.39382	3.02826
WBGene00010439		JC8.7	189.581	1.52458	0.000604488	280.4	112.25	6.67259	3.05717
WBGene00010450		K01A11.2	2714.05	1.39247	1.06e-05	3906.8	1505.5	133.351	52.3739
WBGene00010458	mrpl-10	K01C8.6	685.8	1.07119	1.53e-05	943.6	434.5	30.5014	16.9719
WBGene00010459	slc-25A32	K01C8.7	209.335	1.09638	0.00122267	288.6	139.75	6.60222	3.77662
WBGene00010472	cdr-7	K01D12.13	101.861	1.89257	0.00966513	154.2	34.75	4.4334	1.3629
WBGene00010476	rnf-113	K01G5.1	1912.15	1.10117	5.56e-06	2642	1168.75	56.0298	29.8732
WBGene00010477	enu-3.6	K01G5.3	338.611	1.1655	0.0045313	471.8	206	10.9252	6.17594
WBGene00010478		K01G5.5	14302	2.68458	1.17e-16	23886.6	3494	430.211	73.8396
WBGene00010481		K01G5.10	443.329	1.40984	3.77e-09	652.2	239	20.0572	9.19004
WBGene00010484	dph-3	K01H12.1	2302.3	1.35846	7.16e-05	3241	1279.5	166.757	77.2745
WBGene00010488	endu-1	K02A11.3	859.268	2.16093	1.18e-11	1351.6	324.5	35.4249	10.1992
WBGene00010498		K02B12.5	420.497	1.26159	0.00541819	610	276.25	4.43941	2.44335
WBGene00010501		K02C4.2	22.8246	3.29354	1.23e-06	40.8	3.75	1.05887	0.248411
WBGene00010503		K02C4.5	364.971	1.67545	3.32e-05	558	187	10.4438	4.09943
WBGene00010514		K02E11.5	147.154	3.62139	1.38e-10	257.2	23.75	16.7194	2.12507
WBGene00010525		K03B8.8	662.096	6.36616	6.81e-24	1218.2	16.5	31.4704	0.661265
WBGene00010528		K03D3.2	40.9696	5.9712	6.28e-13	75.8	1.25	4.40075	0.142277
WBGene00010552		K04C1.2	2301.64	1.70445	8.52e-10	3512	1018.25	46.9629	16.0584
WBGene00010556	rack-1	K04D7.1	123345	2.99867	8.22e-42	208752	26225.5	5358.49	784.156
WBGene00010557	mspn-1	K04D7.2	495.157	1.17881	0.00595381	691.8	300	13.822	6.47731
WBGene00010566		K04G2.7	209.91	6.67396	1.13e-31	378.2	3.5	11.3744	0.224029
WBGene00010567		K04G2.9	510.041	2.56695	5.58e-11	837.2	137.5	30.5362	5.73675
WBGene00010574		K04H4.5	64.6242	7.85862	1.99e-14	121.8	0.5	3.69318	0
WBGene00010580		K05C4.3	89.3196	2.79495	5.76e-09	158.2	22	1.40924	0.258379
WBGene00010583		K05C4.7	1113.46	1.30094	2.64e-09	1577	637.25	40.5408	19.0767
WBGene00010585		K05C4.9	341.262	1.56939	0.00556193	542.6	173	5.02584	2.37071
WBGene00010587	sol-2	K05C4.11	238.058	2.10509	2.76e-06	394	92.25	5.67267	1.8981
WBGene00010615	ate-1	K07A1.9	3188.81	2.2588	4.05e-39	5144.2	1073.75	91.2939	22.3526
WBGene00010616		K07A1.10	848.401	1.96952	4.06e-09	1308.8	328.25	45.8846	12.1294
WBGene00010617		K07A1.13	22.9172	4.30362	2.5e-09	42	2.25	1.5376	0.0817163
WBGene00010619		K07A1.15	92.0524	1.80286	1.93e-07	142.4	41.5	7.57131	2.56875
WBGene00010626		K07C5.3	1256.54	1.19464	1.35e-06	1753.2	768.5	28.4436	14.79
WBGene00010627		K07C5.4	5482.58	1.60446	8.5e-07	8202	2573.75	134.799	49.1891
WBGene00010639		K07F5.15	6919.24	1.79127	2.26e-13	10405.2	3059.25	509.446	171.49
WBGene00010647		K08C7.4	2692.17	5.56551	1.32e-41	4982.8	112.5	160.238	4.40653
WBGene00010659		K08D8.5	362.348	5.82608	1.85e-25	660.2	12.75	17.1866	0.419854
WBGene00010666		K08E4.2	51.8384	1.17314	0.00580394	72.4	33.5	2.63133	1.79996
WBGene00010667		K08E4.3	86.894	1.82305	5.26e-05	132	36.75	2.90922	1.03882
WBGene00010671	eak-7	K08E7.1	1444.99	1.33328	3.9e-14	2076.4	824.5	35.6317	16.262
WBGene00010675		K08E7.8	38.6144	3.1291	3.01e-09	65	8	2.967	0.329786
WBGene00010676	ctf-18	K08F4.1	1915.22	1.56194	9.13e-13	2865.2	978.5	28.359	11.5142
WBGene00010677	gtbp-1	K08F4.2	5955.49	1.81909	1.19e-15	9121.6	2539	129.84	41.835
WBGene00010685	aipl-1	K08F9.2	514.058	1.87506	2.07e-10	787.8	224.75	11.0887	3.76569
WBGene00010687		K08F9.4	712.598	1.03641	0.00160126	967.4	485	14.848	8.96629
WBGene00010691		K08H2.4	326.611	5.95215	4.98e-30	611.8	11.5	29.5646	0.509585
WBGene00010701	ent-2	K09A9.3	21052.3	5.38545	3.85e-41	38771.4	989.25	594.934	17.0176
WBGene00010709	nol-9	K09B11.2	662.259	1.24212	1.17e-05	937.6	397.5	14.9898	7.54245
WBGene00010711		K09B11.4	69.5281	1.18788	0.000947009	100.2	44.5	2.32669	1.21558
WBGene00010722		K09E4.4	1522.91	4.42647	1.17e-31	2743.6	136.25	33.1553	2.01049
WBGene00010726		K09E9.3	1617.94	1.63639	1.62e-05	2427.8	753.5	38.0458	13.9782
WBGene00010740		K10D3.6	622.865	3.8907	2.95e-23	1100.8	78.75	41.5253	3.85175
WBGene00010742		K10D6.2	675.763	2.21274	8.73e-16	1095	236	26.7626	7.39936
WBGene00010776	pix-1	K11E4.4	582.906	1.23817	1.74e-06	830.4	344.5	9.91826	5.02314
WBGene00010788	sulp-4	K12G11.1	97.1813	2.26697	2.67e-06	160	36.75	1.77099	0.488758
WBGene00010803		M01B2.10	790.073	2.28126	2.64e-11	1289.4	271	34.6215	8.60669
WBGene00010805		M01E5.2	487.096	1.00856	0.00111999	659.4	340.25	10.0547	6.07231
WBGene00010809		M01F1.3	6147.49	1.50886	6.01e-13	8948.8	3185.25	213.332	87.3143
WBGene00010815		M01F1.9	802.044	1.33775	6.81e-08	1152.4	448.25	19.3444	8.6319
WBGene00010834	mct-3	M03B6.2	1966.82	3.99195	8.17e-18	3553.4	231.5	44.3514	3.4933
WBGene00010839	chl-1	M03C11.2	182.811	1.76832	5.4e-06	280.8	88.5	2.89185	1.15184
WBGene00010848		M04B2.6	2538.42	6.3818	3.74e-32	4675.4	59.25	174.079	4.00698
WBGene00010856		M04C9.1	248.872	3.3776	2.65e-18	436.6	44.5	13.0633	1.74935
WBGene00010867	tag-260	M04G12.1	484.944	1.55725	0.00580704	703	239.75	11.8516	4.38591
WBGene00010872		M05B5.4	643.449	2.36494	9.27e-16	1034.4	194	19.9514	4.38918
WBGene00010874		M05D6.1	77.4923	3.3089	2.21e-05	151	15.25	2.7192	0.403353
WBGene00010880		M05D6.8	37.2792	3.57501	6.41e-07	71.2	6.25	1.27036	0.130073
WBGene00010881		M05D6.9	239.267	1.0494	0.000477973	326	155	9.17093	2.74298
WBGene00010893	cutl-9	M28.1	42.3671	5.38542	8.11e-13	78.4	1.75	1.06562	0.0325045
WBGene00010896		M28.5	10160.4	3.81739	9.19e-32	18105.4	1203.75	917.464	73.5055
WBGene00010902		M79.2	280.983	2.14081	8.05e-13	442.6	99	8.44314	2.34742
WBGene00010908	zbp-1	M88.5	4230.54	1.01248	3.79e-05	5803.8	2720.75	51.5358	29.9894
WBGene00010922		M142.5	234.678	1.119	0.000224489	322.4	142.25	9.40313	5.09243
WBGene00010935		M163.1	25567.2	2.22925	1.07e-16	41468.8	8464.5	965.314	226.572
WBGene00010981	blos-8	R03A10.1	171.25	1.25993	1.68e-05	241.8	96.25	9.92984	4.60786
WBGene00011003		R04B5.5	139.684	2.56229	1.54e-10	231.8	39.5	5.51446	1.25114
WBGene00011027		R05D7.2	40.3446	1.77538	0.000136944	60.8	17.5	1.38943	0.418495
WBGene00011034	paxt-1	R05D11.6	817.348	1.31152	1.57e-08	1163.8	482.5	26.9286	12.5965
WBGene00011035	snrp-27	R05D11.7	570.935	1.03866	0.00174002	773	365.5	33.7025	18.6946
WBGene00011036	edc-3	R05D11.8	1136.86	1.04489	1.98e-05	1569.8	761	18.7631	10.8839
WBGene00011039		R05H5.4	152.302	1.16058	4.03e-05	216.2	94.75	4.32648	2.49899
WBGene00011043	rbm-28	R05H10.2	3346.31	1.02178	0.000535953	4537.2	2115.75	59.2692	32.6118
WBGene00011044		R05H10.3	216.62	1.33906	8.17e-06	310.2	127.25	4.2751	2.01187
WBGene00011054	arrd-13	R06B9.3	1635.28	4.00092	1.13e-31	2938.2	205.5	49.9633	3.88201
WBGene00011055	arrd-14	R06B9.4	951.719	1.73676	1.72e-10	1444.4	428.25	32.637	11.334
WBGene00011062		R06C7.2	218.538	2.63853	4.26e-06	368.4	69.5	6.85103	1.45118
WBGene00011064	adsl-1	R06C7.5	1328.43	1.28355	1.03e-06	1881.8	771	30.7717	14.5558
WBGene00011065		R06C7.6	35.2928	1.03218	0.0078076	47.8	23	2.42293	1.29782
WBGene00011093		R07B7.9	250.621	2.24877	7.62e-12	407.2	85.25	7.23916	1.86843
WBGene00011094		R07B7.10	32.5621	1.74102	9.8e-05	48.6	15.25	1.46981	0.617858
WBGene00011097	nhr-206	R07B7.13	754.581	3.99944	7.14e-26	1341	87.5	25.4177	2.21095
WBGene00011099	nhr-208	R07B7.15	95.444	2.46401	5.37e-05	160.2	27.5	2.79963	0.724501
WBGene00011111	snfc-5	R07E5.3	1208.24	1.32437	4.17e-06	1711.2	682.75	33.8228	15.8282
WBGene00011113		R07E5.5	421.617	5.867	5.9e-31	774.8	12	36.0634	0.919832
WBGene00011114		R07E5.6	131.326	6.71178	3.05e-24	243.6	2.5	4.35899	0.061775
WBGene00011116	pdcd-2	R07E5.10	9752.75	1.59156	1.13e-11	14364	4790.25	314.672	149.701
WBGene00011120		R07E5.15	48.1178	5.73425	2.52e-14	89	1.75	2.75307	0.115302
WBGene00011124	sdz-27	R07H5.4	6254.68	7.52123	2.71e-30	11623.2	81.75	441.698	3.29242
WBGene00011146	pde-2	R08D7.6	8718.8	1.23728	5.8e-08	12381.8	4974	102.182	49.7451
WBGene00011147		R08D7.7	142.321	4.29622	5.16e-15	258	14.75	4.09329	0.249486
WBGene00011156		R09B3.3	12575.5	3.95994	4.83e-27	22335.8	1593.25	1447.04	114.9
WBGene00011189		R10D12.8	194.14	1.49386	0.000486897	287.2	96.25	4.22701	1.76124
WBGene00011195	sao-1	R10D12.14	5086.53	1.95446	1.82e-13	7947	2017.25	155.85	44.9177
WBGene00011205		R10E4.9	1831.6	4.11554	8.86e-32	3212.6	201.5	127.521	8.95247
WBGene00011214		R10E9.2	61.3912	2.42409	9.41e-05	101.4	16.5	2.80753	0.661501
WBGene00011215		R10E9.3	359.899	1.65395	4.54e-09	539.2	161.25	14.1183	5.62547
WBGene00011220		R10E11.9	16.0657	4.83071	1.53e-07	29.6	1	1.10759	0.0690308
WBGene00011228		R11.3	306.152	6.51458	2.69e-53	581.2	6.5	8.29198	0.111057
WBGene00011231		R11A5.3	7547.88	3.95839	2.72e-21	13767.2	890.5	562.118	41.1094
WBGene00011235	suro-1	R11A5.7	675.583	5.7091	7.15e-28	1255.8	27.5	15.2023	1.76147
WBGene00011242		R11D1.1	2690.31	1.23429	6.74e-05	3857	1631.5	47.6245	23.8139
WBGene00011258	best-15	R13.3	170.591	4.20041	2.77e-34	308.4	17.5	4.68641	0.16607
WBGene00011260	cnnm-5	R13G10.4	145.01	1.92585	0.000491966	234.2	53.5	2.45403	0.851477
WBGene00011271	flad-1	R53.1	1111.47	2.15714	2.82e-06	1781.6	405.5	28.2342	7.32699
WBGene00011272	dtmk-1	R53.2	444.611	2.39719	4.67e-20	721.2	139	3.26426	4.74904
WBGene00011291		R102.4	457.24	1.8325	2.54e-10	704.8	210.75	15.7684	5.55947
WBGene00011292		R102.5	13356.4	1.5189	3.31e-11	19639.6	6667.5	398.62	156.907
WBGene00011300		R107.5	24514.5	1.48906	2.31e-06	36489.6	13117	929.462	381.154
WBGene00011302		R166.2	4635.99	1.33045	5.05e-07	6643	2514.25	68.7994	30.2097
WBGene00011305		R186.1	177.363	2.26652	1.71e-09	285.6	62	6.2647	1.44952
WBGene00011306		R186.3	965.875	1.99718	1.57e-13	1500.6	385	42.9064	12.5953
WBGene00011309		R186.8	197.185	1.08486	0.00505422	263.4	125.5	18.1465	9.82175
WBGene00011311		T01B7.5	5479.54	1.69452	2.73e-13	8224.8	2503	154.23	54.7368
WBGene00011312	trcs-2	T01B7.6	2153.35	2.18614	1.71e-19	3480.8	732.75	32.7189	8.33714
WBGene00011325		T01C3.11	185.303	3.55995	6e-08	320.6	25.75	14.9286	1.94631
WBGene00011334	mrps-14	T01E8.6	1917.37	1.02557	0.00508471	2561.4	1223.5	96.8071	52.5182
WBGene00011349		T01H3.3	2524.52	1.49051	4.83e-08	3698.4	1307.25	46.7873	19.0672
WBGene00011362	cest-1	T02B5.1	130.965	4.0764	1.89e-13	239.6	16.75	3.05823	0.262193
WBGene00011363	ocam-1	T02B5.2	1650.99	7.75611	1.4e-13	3062.8	18.5	171.745	1.28773
WBGene00011382	dop-5	T02E9.3	152.512	1.29151	0.00998519	220	92.75	2.30066	1.24616
WBGene00011391	mrps-12	T03D8.2	936.294	1.24107	6.51e-07	1322.4	544.5	59.0662	28.558
WBGene00011397		T03E6.8	204.331	1.95755	0.0010757	314	87.75	4.89003	1.4051
WBGene00011398	qdpr-1	T03F6.1	5580.82	3.95549	1.54e-38	10019.2	680.75	315.395	25.0184
WBGene00011418	igdb-1	T04A11.3	331.699	2.63787	9.05e-07	555.8	94.5	2.54008	0.520835
WBGene00011431		T04D3.1	827.68	7.88703	3.31e-40	1541.8	7.75	28.5063	0.150533
WBGene00011440	sfxn-1.5	T04F8.1	775.369	2.12132	7.74e-13	1229.2	303.25	31.1294	8.91025
WBGene00011452	ugt-55	T04H1.7	446.442	3.77824	1.49e-27	800.2	60.25	10.8568	1.02985
WBGene00011471		T05C12.8	1144.12	5.09842	2.88e-54	2109.6	66.5	46.208	1.71657
WBGene00011490		T05F1.4	782.665	2.06234	1.03e-24	1252.2	298.5	39.0688	10.8661
WBGene00011497		T05F1.13	591.811	1.31514	1.73e-09	840.6	327.25	17.4569	8.1192
WBGene00011498		T05G5.1	319.851	1.43821	0.00508623	464	198.75	8.18205	4.30841
WBGene00011501	rmd-1	T05G5.7	70.151	1.4872	0.000668102	100	36.5	2.82404	1.16826
WBGene00011511	gpcp-2	T05H10.7	13970.5	4.18183	1.59e-31	25423.8	1492	288.643	19.5026
WBGene00011526	cox-15	T06D8.5	1372.37	1.52656	4.35e-06	2029.4	725.25	40.7818	16.1231
WBGene00011538		T06E6.1	3302.34	1.42582	3.58e-11	4819.8	1749.25	93.137	38.9695
WBGene00011540		T06E6.10	200.276	4.27214	2.19e-17	359.2	19.25	10.5634	0.904643
WBGene00011546		T06G6.4	2315.23	8.07364	9.37e-40	4314.2	20.25	101.333	0.673193
WBGene00011547		T06G6.5	421.738	8.42483	2.5e-41	786.8	2.5	27.3097	0.09369
WBGene00011548		T06G6.6	59.1042	9.15455	5.39e-15	110.6	0	4.41542	0
WBGene00011559	umps-1	T07C4.1	426.311	1.34323	2.26e-09	614.6	240.25	9.98353	4.64595
WBGene00011599		T07G12.8	234.044	2.44336	2.6e-11	381.8	77.25	18.129	4.00432
WBGene00011604		T08A11.1	1486.93	1.0938	0.00115155	2087.6	914.5	8.71051	4.72431
WBGene00011605	sftb-1	T08A11.2	2437.98	1.02124	9.63e-08	3319.6	1604	20.3926	11.7354
WBGene00011614	nfya-1	T08D10.1	470.15	2.29483	1.15e-10	769.4	148.25	11.853	2.88408
WBGene00011624		T08G5.3	37.3961	5.43217	4.34e-10	69.8	1.5	2.15414	0.187574
WBGene00011642		T09B9.1	149.939	2.17797	1.99e-05	239.4	49.75	4.04847	0.954361
WBGene00011645		T09B9.4	546.301	1.65353	3.68e-10	820.4	264.5	11.0687	4.20787
WBGene00011647	noca-1	T09E8.1	4092.24	2.58146	2.64e-14	6795	1199	69.0848	15.186
WBGene00011663		T09F3.4	201.981	1.54567	2.02e-08	301.4	105.75	8.23836	4.071
WBGene00011675	cyp-13A3	T10B9.5	98.9251	3.99603	3.04e-08	176.2	9.5	2.35872	0.141671
WBGene00011676	cyp-13A2	T10B9.7	1186.92	6.98136	2.86e-13	2232.6	21.75	36.5382	0.405846
WBGene00011680		T10B10.3	3479.26	2.51169	7.38e-13	5771.8	970.25	55.862	11.2115
WBGene00011699	cyp-34A2	T10H4.11	61.0176	2.88228	0.000598293	102.2	11	2.01059	0.333445
WBGene00011705		T11A5.6	1056.01	1.92648	8.57e-06	1663.8	445.25	22.331	7.94701
WBGene00011707		T11B7.2	13.1742	2.99434	0.000337256	21.8	2.5	1.29474	0.222358
WBGene00011729	set-16	T12D8.1	7622.05	1.12016	0.00010521	10719.4	4514.75	36.1751	19.224
WBGene00011730	drr-2	T12D8.2	6566.85	1.23334	1.79e-06	9223.2	3800.75	248.194	117.96
WBGene00011738		T12G3.2	1310.46	3.10122	4.98e-15	2219.8	277	19.0853	2.77876
WBGene00011739		T12G3.4	567.073	3.63851	6.12e-22	1005.4	90.75	33.6825	2.67742
WBGene00011746		T13F2.6	612.4	1.99891	8.66e-05	977	270.5	10.6723	3.65466
WBGene00011752	fbxa-2	T13F3.5	67.3512	3.89571	2.58e-19	121	8.5	2.92913	0.256957
WBGene00011768	oac-46	T14D7.2	345.706	2.21083	1.81e-11	554	119.25	6.87879	1.83048
WBGene00011777		T14G10.8	71.9232	1.62293	0.000103348	109.8	38	4.02818	1.62061
WBGene00011788		T15H9.2	315.665	1.89002	2.88e-07	496	145	12.7995	4.4876
WBGene00011805		T16G12.4	1483.06	5.66937	3.88e-35	2702.6	61.5	92.2411	2.3034
WBGene00011806	ekl-6	T16G12.5	2685.47	2.62936	5.19e-35	4549.6	718.25	24.6582	6.08619
WBGene00011807		T16G12.6	1279.23	1.39857	2.5e-07	1885.8	713	15.4655	7.28342
WBGene00011809		T16G12.8	56.6098	7.68239	2.6e-13	107	0.5	1.50672	0.0278408
WBGene00011833		T19B10.5	292.875	5.90505	3.77e-30	536.8	9	7.12904	0.171428
WBGene00011835		T19B10.8	1158	1.01128	0.000113817	1594.4	798.75	16.5436	9.71978
WBGene00011838		T19C4.1	148	4.08875	1.89e-11	261.8	14.25	5.26878	0.496759
WBGene00011857		T20D3.3	2881.47	1.20737	5.92e-06	4009.6	1742	94.9002	48.9065
WBGene00011860		T20D3.8	295.643	1.29547	2.42e-05	421	182	12.2183	6.05903
WBGene00011866		T20F10.5	692.181	1.62961	2.28e-07	1043.4	336.25	18.6784	6.91949
WBGene00011874		T20G5.13	33.0971	3.02139	5.16e-05	56.4	8.5	1.73875	0.288416
WBGene00011892		T21C9.4	214.239	1.00353	0.00169737	284.6	147.75	13.2487	7.71351
WBGene00011902		T21E8.4	50.8237	8.2129	1.07e-12	94.6	0.25	4.4126	0.0318247
WBGene00011904	hlb-1	T21H8.1	2537.47	3.61801	4.34e-24	4519.8	393	36.1177	3.68415
WBGene00011905			369.921	4.60541	3.59e-42	681.6	28.75	25.794	1.48607
WBGene00011910	alg-3	T22B3.2	369.675	7.33999	9.53e-09	699.6	5.75	5.9044	0.0479336
WBGene00011911		T22B3.3	87.8664	9.00344	6.02e-15	162.6	0.25	6.11903	0.0232363
WBGene00011925		T22C8.4	4384.03	7.5821	1.07e-10	8208.2	58.5	209.306	1.60452
WBGene00011926	sptf-2	T22C8.5	49.9225	3.7867	9.4e-12	90.4	6.25	2.43171	0.206965
WBGene00011930		T22G5.3	145.078	2.04845	2.46e-08	230	55.75	4.76187	1.3817
WBGene00011932	sptl-3	T22G5.5	1903.16	1.15338	0.00015857	2657	1133.5	36.4472	18.4425
WBGene00011935	scrm-1	T22H2.5	1893.19	1.10086	1.44e-06	2611	1214	56.8855	30.1133
WBGene00011938	alh-13	T22H6.2	134.314	2.69018	3.17e-05	226.2	34	2.4721	0.482398
WBGene00011941		T23B5.4	158.719	1.07569	0.000343032	216.6	106.75	12.4379	6.27027
WBGene00011944		T23D8.3	17795.2	1.80453	3.88e-21	27183	7664.25	503.861	166.093
WBGene00011952		T23F6.5	189.475	6.58361	1.79e-24	359.4	4.25	4.93775	0.0923255
WBGene00011959	nyn-1	T23G4.3	409.069	1.42786	0.00610068	590.2	254.25	9.85431	4.61397
WBGene00011966		T23G7.3	19668.3	1.58765	1.76e-06	28949.8	9580.5	657.136	263.921
WBGene00011967	pir-1	T23G7.5	2860.84	1.00778	0.00284048	3809.2	1883.25	116.255	64.419
WBGene00011971	lron-9	T23G11.6	1110.24	2.00014	9.64e-26	1750.8	433.5	22.194	20.5498
WBGene00011976		T24B8.2	279.791	1.00311	8.71e-05	376	195.75	7.83936	4.72879
WBGene00011985		T24D1.2	775.015	1.02646	8.56e-05	1031.4	521	17.6459	10.3927
WBGene00012007		T25B9.1	1125.88	3.26321	1.39e-22	1961.8	209	41.4626	5.35127
WBGene00012030		T25G3.3	12726.6	1.52913	8.67e-11	18621.2	6314.75	293.72	117.094
WBGene00012037		T26E3.4	3183.3	1.25959	1.64e-05	4420.6	1841.25	127.902	60.6043
WBGene00012097	abcf-2	T27E9.7	70570.4	2.54842	3.38e-34	115805	19516	1301.44	258.115
WBGene00012122		T28C6.8	348.681	2.20004	7.98e-17	553.8	124.25	17.2517	4.64641
WBGene00012128	nra-1	T28F3.1	2677.25	1.57625	7.78e-19	4009.2	1332.5	49.8655	19.3971
WBGene00012138		T28F4.3	83.846	3.16682	1.09e-08	147.8	15.25	2.29107	0.312486
WBGene00012139		T28F4.4	1495.37	2.72449	4.66e-17	2544	383.5	27.5248	5.23966
WBGene00012140		T28F4.5	27139.6	1.23112	1.25e-05	38218.6	16368.8	2136.46	1009.92
WBGene00012141			319.514	2.12138	1.34e-06	513.2	109.25	14.7762	4.05598
WBGene00012146		VB0393L.2	513.417	1.43044	2.3e-06	733.2	285.75	30.4377	15.4064
WBGene00012164		W01A8.2	622.568	4.28814	3.68e-26	1128.2	65.25	61.9054	4.70847
WBGene00012165	cutl-6	W01A8.3	67.4241	3.74471	4.32e-06	122.4	9	2.47121	0.173958
WBGene00012179		W01D2.1	18668.1	2.8286	1.35e-30	31412	4417.5	1926.57	315.806
WBGene00012192		W02A11.1	1161.65	1.1418	0.00173832	1617	705.25	41.8141	20.3657
WBGene00012203	rga-1	W02B12.8	4111.49	1.09806	6.86e-05	5595	2510	115.3	62.0012
WBGene00012204	mfn-1	W02B12.9	3889.42	1.07398	6.26e-05	5281.8	2524.5	109.11	58.8559
WBGene00012205		W02B12.10	1041.08	1.3318	0.000251017	1462.6	574.5	42.8196	19.4209
WBGene00012209	hmg-20	W02D9.3	302.184	1.3011	1.96e-05	436	188.25	7.49682	3.70839
WBGene00012239		W04A8.4	3944.57	4.34401	7.54e-57	7085.2	348.75	214.662	6.25793
WBGene00012281		W05E10.2	127.548	3.80304	3.32e-17	226	15	12.1854	1.1307
WBGene00012297		W06D4.3	35.4447	5.2059	1.19e-13	64.8	1.75	1.72826	0.0883127
WBGene00012299		W06D11.1	93.6839	1.39945	2.37e-06	135.2	51.5	4.00494	1.82331
WBGene00012314		W06G6.12	66.0547	5.58127	3.15e-18	121.2	2.5	3.74532	0.281731
WBGene00012319	ipla-3	W07A8.2	2516.77	2.38332	2.34e-18	4121.6	827.5	38.6744	9.20683
WBGene00012324	rhy-1	W07A12.7	190.482	2.40986	0.000329388	309.6	51.75	4.8938	1.15687
WBGene00012326		W07E11.1	5130.09	1.22593	9.84e-08	7305	2976.75	28.7544	14.3511
WBGene00012344	ola-1	W08E3.3	9095.97	2.24725	3.98e-22	14667.4	2934.75	279.483	66.1643
WBGene00012351		W09C5.1	24422.5	2.25396	2.59e-38	39418.2	8192.25	1094.25	267.726
WBGene00012352	dkf-1	W09C5.5	1539.35	4.04261	3.16e-42	2778.2	176.75	32.5472	2.53739
WBGene00012387		Y6B3B.1	3698.12	6.17276	3.62e-20	6993.8	125	32.6167	0.642235
WBGene00012393		Y6B3B.9	751.055	1.02689	2.73e-06	1028.4	492.75	17.5643	9.98215
WBGene00012395		Y6D1A.1	1844.97	3.40697	9.55e-26	3263.4	336.5	49.9542	5.81826
WBGene00012396		Y6D1A.2	44.991	1.48284	0.00186786	65.8	26.25	1.72432	0.843042
WBGene00012408		Y7A5A.2	69.021	4.07996	9.31e-08	121.6	7	5.59453	0.562267
WBGene00012431		Y11D7A.7	401.328	4.39714	6.47e-13	721	43.75	26.641	1.98023
WBGene00012436	flh-3	Y11D7A.13	36.3515	3.77499	4.08e-06	67.6	5.75	1.33103	0.156
WBGene00012441	glb-28	Y15E3A.2	30.9482	1.99386	5.48e-05	50	12	1.50586	0.716376
WBGene00012444		Y15E3A.5	3701.96	2.00677	1.66e-11	5907.4	1436.25	176.386	49.5473
WBGene00012457	acbp-6	Y17G7B.1	40.7598	1.83144	0.00162996	58.6	15.75	1.83869	0.853892
WBGene00012460	dhps-1	Y17G7B.4	1060.39	2.46397	6.67e-20	1754.4	331.5	37.3256	7.94856
WBGene00012463		Y17G7B.10	1970.45	1.21083	4.78e-09	2782.2	1206	46.674	23.8424
WBGene00012466	ippk-1	Y17G7B.13	1290.83	1.9405	1.73e-14	2047	507.75	23.4349	7.11106
WBGene00012468		Y17G7B.17	8831.78	2.00017	5.21e-14	14010.6	3298	308.227	85.5932
WBGene00012483		Y18D10A.16	155.236	1.15507	0.00343547	214.4	102	11.0901	5.72043
WBGene00012484	car-1	Y18D10A.17	4158.05	1.55846	1.53e-18	6158.6	2046.5	105.147	41.2452
WBGene00012496		Y24F12A.1	696.045	1.29738	0.000460699	982.2	396.25	17.2232	8.09232
WBGene00012512	ekl-5	Y26E6A.1	184.887	4.50413	5.3e-18	334	15.25	4.56364	0.303669
WBGene00012514		Y26E6A.3	37.2658	1.88991	0.00220086	57.8	17.25	2.03614	0.801131
WBGene00012520		Y32B12A.5	37.5264	6.10388	5.77e-13	69.6	1	2.14771	0.0425295
WBGene00012525		Y32B12C.1	89.8393	5.07492	2.01e-22	169.2	4.75	4.30199	0.183439
WBGene00012532	crp-1	Y32F6B.3	363.398	2.95509	1.67e-14	620.6	85	15.6482	2.34879
WBGene00012536		Y37A1A.3	222.071	3.58606	4.14e-22	392.4	33.5	6.9278	0.690349
WBGene00012540		Y37A1B.7	16.8784	2.86981	0.000328586	27.4	4	1.10168	0.214151
WBGene00012546		Y37D8A.4	479.949	2.68578	1.08e-19	812.6	131	23.1926	4.31951
WBGene00012548		Y37D8A.6	426.542	2.62254	2.89e-28	712.4	115	33.4374	6.16973
WBGene00012576		Y37H9A.1	711.579	1.25678	1.14e-07	1009.6	413.5	16.2692	7.90804
WBGene00012600		Y38E10A.22	719.141	1.4387	1.48e-06	1082.6	391.75	19.315	8.97708
WBGene00012608	hphd-1	Y38F1A.6	1606.43	1.37459	5.88e-05	2307.2	876.5	39.8474	17.7798
WBGene00012622		Y38H6C.9	87.1183	2.6727	2.56e-19	146.4	23	3.63284	0.945359
WBGene00012624	fbxa-150	Y38H6C.11	479.719	1.74084	3.86e-10	733.8	225.25	15.8831	5.8075
WBGene00012627		Y38H6C.15	36.3726	5.68389	1.2e-08	64	1.5	2.64382	0.0943512
WBGene00012628		Y38H6C.16	194.582	5.57804	1.33e-18	355.6	8.5	12.9963	0.396706
WBGene00012629	slc-36.3	Y38H6C.17	699.654	5.9987	1.79e-24	1299.6	25.25	24.0458	0.656381
WBGene00012635		Y38H8A.1	51.9159	2.11022	0.000186038	82.4	18	2.00175	0.541907
WBGene00012647	swt-4	Y39A1A.8	365.199	2.29056	1.37e-11	580.6	113	22.4076	5.6695
WBGene00012652		Y39A1A.14	989.343	1.5252	0.000146239	1448.8	486.25	49.8265	18.4873
WBGene00012692		Y39B6A.33	20047.2	2.08209	4.47e-14	31642	7435.5	449.056	127.451
WBGene00012700		Y39B6A.42	95.6932	1.09601	0.00776587	132.8	68.75	5.6828	2.96147
WBGene00012707	sre-16	Y39C12A.5	41.1779	4.69264	0.00147672	72.6	2.25	1.96369	0.0924535
WBGene00012710		Y39C12A.9	319.888	1.16479	5.37e-05	439	198.75	12.6938	6.25035
WBGene00012712	ttm-1	Y39E4A.2	242.849	2.47309	2.06e-11	397.8	76.25	7.89795	1.87869
WBGene00012714	abce-1	Y39E4B.1	2275.82	1.26395	0.000513771	3207.2	1275.75	39.2105	17.7136
WBGene00012716		Y39E4B.5	71.6796	3.02038	1.45e-11	122.2	16.75	1.95152	0.370619
WBGene00012723		Y39G8B.2	120.762	2.62446	8.2e-15	203.6	33.5	4.24813	0.751359
WBGene00012732		Y40B1A.1	458.089	1.77608	9.5e-11	700.6	208.5	38.6381	13.0773
WBGene00012739		Y40B1B.7	5366.06	1.78545	1.85e-10	8008.6	2335	464.205	156.993
WBGene00012753		Y41C4A.6	18.7719	2.01748	0.00530549	31	7.5	1.00662	0.581969
WBGene00012754		Y41C4A.7	25.4421	3.42756	2.71e-08	44.8	4	1.01849	0.123436
WBGene00012768	eef-1B.2	Y41E3.10	22282.2	2.23817	1.27e-15	35573.8	7265.25	898.249	212.618
WBGene00012776		Y42A5A.1	728.8	3.45424	2.01e-10	1284.2	121	10.2519	1.22819
WBGene00012791		Y43D4A.5	2084.12	6.7039	1.91e-08	3954.4	49	27.5225	0.324976
WBGene00012792		Y43D4A.6	42.6525	5.62194	3.69e-13	78	1.75	2.69013	0.0568785
WBGene00012794		Y43E12A.2	2360.05	2.47601	9e-15	3868.2	715.75	84.4949	18.0477
WBGene00012813		Y43F8B.2	10544.4	3.3611	2.03e-23	19126.2	1873	499.857	56.7036
WBGene00012819		Y43F8B.9	416.506	4.1745	2.61e-19	755.6	43.5	29.4064	2.16762
WBGene00012826	dyf-19	Y43F8C.4	89.8308	3.0181	1.6e-11	155.6	19.75	2.39253	0.401701
WBGene00012858		Y44F5A.1	877.664	1.78028	4.8e-08	1328.6	382.75	26.217	8.68397
WBGene00012860	acdh-11	Y45F3A.3	1877.62	3.54554	3.45e-24	3319.8	301.75	45.3722	4.77232
WBGene00012864		Y45F3A.9	641.07	1.07261	0.00100698	876.8	417	22.2135	12.0465
WBGene00012866	afmd-2	Y45F10A.3	1126.18	4.64228	2.24e-42	2058.6	89.25	64.6114	2.91556
WBGene00012885		Y45F10D.4	4370.54	1.23803	0.00410577	6082.6	2467	304.363	140.965
WBGene00012887		Y45F10D.7	3151.09	1.29936	2.93e-05	4508.6	1713.5	40.2504	17.9133
WBGene00012888	sas-6	Y45F10D.9	419.552	2.34344	1.75e-08	685.2	147.25	11.5071	2.854
WBGene00012894	tbc-17	Y46G5A.1	3464.64	1.92898	2.92e-10	5473.2	1416	44.2274	13.9657
WBGene00012898		Y46G5A.6	175.363	1.30489	5.28e-05	252.8	102.25	2.39024	0.656373
WBGene00012903	vps-2	Y46G5A.12	1189.68	1.16979	7.02e-08	1652	738.5	55.0666	28.3565
WBGene00012907	cpt-1	Y46G5A.17	12736.6	2.1662	8.48e-18	20518	4323.5	198.889	49.1177
WBGene00012909	spds-1	Y46G5A.19	342.778	1.16731	0.00805902	471.6	208.75	10.27	4.94036
WBGene00012920		Y46G5A.35	473.969	1.92094	1.5e-11	732.6	189	23.1917	6.72218
WBGene00012922		Y47D3A.1	49.1353	2.07208	2.28e-05	78.8	20	1.34945	0.427061
WBGene00012941		Y47D3B.4	133.13	3.37154	1.89e-18	229.8	22.5	3.65295	0.162262
WBGene00012953	fbxa-216	Y47H9C.10	49.8558	1.80262	8.99e-05	75	22.25	1.26332	0.507444
WBGene00012964		Y48A6B.3	3519.21	2.55618	2.08e-14	5797.4	959.25	251.717	47.7645
WBGene00012966	exos-1	Y48A6B.5	1088.76	1.99283	2.35e-15	1704.2	431.5	56.632	16.0039
WBGene00012975		Y48A6C.2	361.073	2.87383	2.39e-19	616.4	85.25	42.0865	3.34665
WBGene00012980	efhd-1	Y48B6A.6	1512.67	2.10048	2.3e-06	2422	602.25	71.6217	12.5452
WBGene00012999	rpoa-1	Y48E1A.1	4626.55	1.7391	2.82e-09	7042.8	2038.25	41.3632	12.7783
WBGene00013004	mrpl-37	Y48E1B.5	2479.11	1.44574	9.33e-13	3619	1301.25	67.7303	27.9127
WBGene00013017		Y48E1C.4	3211.48	1.06885	0.00264135	4351	2027.75	141.224	72.7949
WBGene00013018		Y48G10A.1	583.354	1.89838	3.19e-18	911	238	25.0786	7.39613
WBGene00013026		Y49A3A.3	717.96	1.08584	0.00240683	979.6	462.75	20.4017	10.9731
WBGene00013041	pstk-1	Y49E10.22	194.059	1.00876	0.00338816	260	137.25	8.06687	4.78335
WBGene00013106	set-26	Y51H4A.12	4963.3	1.34182	4.72e-06	7267.2	2737	42.1894	20.0836
WBGene00013109		Y51H4A.15	4135.59	1.40376	8.09e-07	5886.4	2259.25	233.643	100.652
WBGene00013123		Y52B11A.3	616.661	1.17841	0.000329112	862.2	371.25	11.9468	9.64306
WBGene00013129		Y52B11A.10	5834.97	1.96915	7.09e-19	9032.8	2268.75	96.2763	28.9381
WBGene00013137		Y53C10A.6	305.45	1.59842	4.82e-13	457.6	146.25	10.0143	3.78965
WBGene00013143		Y53C12B.1	1222.2	1.68309	1.14e-15	1848.8	551.25	19.5692	6.90383
WBGene00013144		Y53C12B.2	14589	2.33928	1.46e-37	23605	4665.25	494.985	113.979
WBGene00013146		Y53C12B.7	516.536	3.60647	4.02e-38	909.8	79	48.0796	4.97886
WBGene00013148		Y53F4A.2	41.3551	8.63781	3.51e-14	76.8	0	3.14656	0
WBGene00013161		Y53F4B.14	515.556	1.25629	9.16e-05	725.6	321.5	43.7972	21.1404
WBGene00013168	arp-1	Y53F4B.22	1968.61	1.32633	1.18e-13	2809.2	1107	54.5563	24.8573
WBGene00013200		Y54E5A.5	5804.43	2.31483	2.55e-23	9299	1914.25	430.006	101.08
WBGene00013201	dus-2	Y54E5A.6	1191.58	1.2014	1.08e-09	1659.4	715.5	33.5083	16.6618
WBGene00013202		Y54E5A.7	2582.87	1.29222	5.24e-07	3693.4	1444.5	47.1922	22.9446
WBGene00013211		Y54G9A.9	270.024	2.18547	6.57e-13	431.8	101.5	28.1251	7.02619
WBGene00013215		Y54G11A.4	233.985	1.00905	0.00166295	319.6	156.5	1.13288	1.27903
WBGene00013216		Y54G11A.7	4982.86	1.29012	7.42e-05	7069	2964	108.348	50.0184
WBGene00013219		Y54G11A.11	1316.72	1.2811	1.35e-05	1861.6	732.75	55.0588	39.3398
WBGene00013236		Y56A3A.18	12787.3	1.79592	5.64e-13	19345.6	5534.75	625.34	207.023
WBGene00013244		Y56A3A.33	824.787	3.89241	4.21e-20	1459	109	34.6136	2.82118
WBGene00013258	polg-1	Y57A10A.15	633.72	1.61488	1.87e-08	963.8	326.5	7.57141	2.95574
WBGene00013263		Y57A10A.23	1341.66	4.56455	7.54e-42	2407.2	105.25	96.5107	4.32103
WBGene00013265	parn-2	Y57A10A.25	731.906	1.11015	6.91e-07	1013.2	465.25	15.7688	8.41022
WBGene00013266		Y57A10A.26	890.513	1.10601	0.00130313	1214.6	557.5	36.5198	18.9175
WBGene00013292		Y57G11A.4	331.749	2.20932	1.85e-07	531.4	109.5	16.3532	3.89037
WBGene00013310		Y57G11C.14	25.5805	1.84622	0.00292634	40	9.75	1.23721	0.394416
WBGene00013312	hhat-2	Y57G11C.17	116.408	5.25602	5.82e-19	214.8	6.25	3.69026	0.232573
WBGene00013331		Y57G11C.42	123.363	5.30151	1.86e-16	226.2	5.75	3.69131	0.184699
WBGene00013345		Y59A8B.8	1339.72	1.5312	1.79e-10	1968.4	652.5	38.2451	16.0351
WBGene00013382	gcl-1	Y62E10A.16	2921.95	1.63948	5.08e-08	4362.8	1374	58.246	21.5574
WBGene00013383	aptf-2	Y62E10A.17	123.083	1.63593	0.000121804	184.2	58	3.85368	1.49341
WBGene00013385		Y62E10A.19	99.7646	1.77286	0.000609278	154.8	47.25	3.28079	1.26158
WBGene00013395		Y62H9A.7	255.194	7.95655	1.05e-35	470.8	2	14.2704	0.0854445
WBGene00013415	ilcr-1	Y64G10A.6	1161.18	1.4055	0.000707812	1690.8	623.5	15.6398	7.29181
WBGene00013448		Y66D12A.24	496.524	1.84558	4.38e-13	767	215.25	21.4764	6.82481
WBGene00013453	fbxa-83	Y67A10A.4	643.039	6.41432	7.57e-23	1199.6	16	29.3828	0.475286
WBGene00013458		Y67A10A.9	848.704	4.97256	5.47e-29	1557.6	53.5	19.8944	0.912689
WBGene00013460	cpsf-3	Y67H2A.1	997.131	1.00274	0.000292506	1346	691	15.4054	9.02818
WBGene00013465		Y67H2A.10	725.4	1.23196	0.00454255	1033.4	457.75	12.5154	6.66515
WBGene00013491		Y70C5B.1	125.309	5.9939	2.07e-24	233.2	4	6.38268	0.0547165
WBGene00013522		Y73F8A.13	109.694	1.70648	5.45e-05	159.4	50.5	6.45811	2.42668
WBGene00013529		Y73F8A.24	796.487	1.14465	1.74e-05	1111.8	511.5	18.1527	9.55732
WBGene00013543		Y75B8A.6	68.641	2.37179	0.000157056	111.8	24.5	2.05992	0.558046
WBGene00013556		Y75B8A.23	34.7198	4.55882	4.41e-13	62.8	2.75	2.91613	0.172813
WBGene00013560	zip-12	Y75B8A.29	302.819	1.1773	0.0010995	425.2	198	8.75146	4.80999
WBGene00013573		Y75B12B.11	61.4597	1.75229	0.000350825	97.4	26.5	1.56905	0.498358
WBGene00013578	scav-2	Y76A2B.6	946.354	2.80581	1.47e-09	1591.2	232.75	19.1555	3.24583
WBGene00013584	nhr-243	Y80D3A.4	471.882	4.55685	1.11e-28	859.4	39	17.6616	0.883344
WBGene00013592		Y81G3A.4	24.9496	3.69176	8.29e-07	43.6	3	1.17963	0.0666482
WBGene00013593		Y87G2A.1	904.21	1.09977	7.01e-06	1245	576.75	13.376	7.34904
WBGene00013594		Y87G2A.2	184.812	1.32756	0.00750118	267.4	100.75	7.12971	3.48452
WBGene00013595	atg-4.1	Y87G2A.3	2295.37	1.40909	1.59e-06	3332.8	1240.5	58.9562	26.3312
WBGene00013605		Y95D11A.1	575.346	1.20021	1.03e-05	798.4	344.5	36.6498	18.0666
WBGene00013623	fbxa-90	Y102A5C.19	263.975	2.56349	5.76e-18	433.2	70.5	11.6701	2.29168
WBGene00013638		Y105C5A.14	424.949	3.4983	1.85e-18	738.4	64.25	21.2152	2.52584
WBGene00013658		Y105C5B.19	270.36	3.65406	2.39e-16	485	38	8.93936	0.979271
WBGene00013661		Y105C5B.23	31.9044	8.26391	2.41e-12	59.2	0	1.54002	0
WBGene00013672	catp-1	Y105E8A.12	2627.08	4.73406	1.51e-32	4871.6	189.25	36.0681	1.78
WBGene00013673		Y105E8A.13	234.436	4.66754	3.42e-28	430.2	18.75	12.8416	0.779303
WBGene00013674		Y105E8A.14	374.15	2.45517	5.78e-10	621.8	125.25	20.6884	4.80395
WBGene00013676	ekl-4	Y105E8A.17	692.79	1.2663	1.17e-05	984.4	412.75	15.3482	7.58324
WBGene00013677	yars-1	Y105E8A.19	3504.96	1.33666	2.48e-07	5018.8	1920.5	55.0025	24.4983
WBGene00013680	rpom-1	Y105E8A.23	1322.64	1.03752	0.000102932	1811.2	896.25	13.7401	7.82622
WBGene00013688	riok-2	Y105E8B.3	7163.24	1.1629	1.36e-10	9940.4	4422.5	149.28	76.9499
WBGene00013691		Y105E8B.6	107.217	1.38513	0.000414575	155.8	63	7.61208	3.26212
WBGene00013692		Y105E8B.7	1057.21	1.87171	4.93e-14	1625.2	432.25	46.0583	14.6025
WBGene00013703		Y106G6D.7	1320.81	1.72974	2.06e-08	2025.8	568.25	16.4488	5.86871
WBGene00013711		Y106G6G.2	1515.24	2.1869	1.18e-10	2464	525.25	22.3363	6.24238
WBGene00013712	dlc-6	Y106G6G.3	25.2165	3.58398	1.65e-10	45.6	3.75	1.36874	0.148007
WBGene00013713		Y106G6G.4	244.553	2.65458	2.56e-09	404.8	60.75	8.84629	1.58945
WBGene00013715		Y106G6G.6	636.925	1.75858	2.56e-08	979.2	266.25	17.9272	6.24593
WBGene00013724		Y106G6H.14	301.868	1.32205	0.000284304	421.4	168	14.1404	5.94226
WBGene00013725	ska-1	Y106G6H.15	401.864	2.21165	1.66e-12	629.8	139.5	20.3962	5.2967
WBGene00013726		Y106G6H.16	40.3456	1.18273	0.00915357	55.4	24.5	2.75377	0.65206
WBGene00013733			922.435	1.03473	0.00788529	1276	564.5	20.6833	11.4869
WBGene00013737	tpst-1	Y111B2A.15	2758.36	2.40883	6.25e-22	4581	886.75	78.8941	18.0408
WBGene00013739	spin-4	Y111B2A.19	184.824	1.05941	0.00579622	254.6	118.25	4.56546	2.64263
WBGene00013742	sas-1	Y111B2A.24	531.717	1.65954	8.47e-07	805.4	267.25	11.7173	4.48332
WBGene00013764		Y113G7B.15	43.8236	3.99029	1.67e-11	80.4	5.25	1.81609	0.135391
WBGene00013766	prmt-1	Y113G7B.17	22410.8	3.20194	1.33e-57	38717.6	4297.5	819.611	105.68
WBGene00013768	sld-5	Y113G7B.24	405.422	1.32349	0.000277049	589.4	244.75	13.1278	6.15111
WBGene00013790		Y116A8C.10	887.338	1.31819	1.67e-05	1265.4	512.25	27.7656	13.2984
WBGene00013802		Y116A8C.25	304.92	1.08819	0.000377061	422.2	206.5	12.3132	7.10929
WBGene00013804		Y116A8C.27	1283.13	1.50253	8.67e-07	1888.6	661	53.8569	21.2268
WBGene00013806		Y116A8C.29	173.217	1.29566	2.14e-06	247	104.25	10.5883	5.34943
WBGene00013843	fbxa-49	ZC47.12	43.8285	3.58911	6.68e-09	74.2	6.75	1.66958	0.185421
WBGene00013870		ZC373.5	73.451	1.32885	1e-05	105	42.25	1.99384	1.08337
WBGene00013876	ceh-74	ZC376.4	72.1413	2.2133	0.000155821	113	22.25	3.40797	0.99256
WBGene00013897		ZC443.2	63.818	1.40747	0.00352439	95	36	4.65067	2.33192
WBGene00013922		ZC518.4	79.9276	4.88066	7.2e-20	150.8	4.5	1.74283	0.0551268
WBGene00013923	ghi-1	ZK20.1	111.476	2.19675	2.18e-11	178	37	3.20079	0.880219
WBGene00013925		ZK20.4	567.632	1.24398	3.32e-05	796	346.25	25.0408	12.9106
WBGene00013956		ZK265.3	35.1639	7.03716	1.65e-09	67	0.5	1.37382	0
WBGene00013961		ZK285.2	16.4364	2.95443	0.000522368	28.4	3.5	1.02569	0.156553
WBGene00013983		ZK512.2	5136.01	1.72959	1.68e-08	7727.2	2236.25	117.474	38.9503
WBGene00013998		ZK550.4	827.847	1.11825	1.05e-09	1145	520.75	18.4735	10.1426
WBGene00014001	pyk-2	ZK593.1	914.186	2.12916	2.45e-14	1442	326.25	28.9048	7.73205
WBGene00014012	riok-3	ZK632.3	6018.59	2.45095	6.29e-26	9887.2	1790.25	157.016	32.5822
WBGene00014013		ZK632.4	7725.86	2.00482	1.76e-18	12256.6	3015	225.033	64.5924
WBGene00014014		ZK632.5	748.819	1.73981	2.55e-06	1138.8	361	11.3717	4.47598
WBGene00014020		ZK632.14	699.423	1.76945	2.94e-10	1056.6	307.25	37.2819	12.4048
WBGene00014022		ZK637.2	1540.96	1.29804	8.51e-11	2198.8	892.25	101.666	46.7498
WBGene00014024		ZK637.4	137.704	1.51258	0.000158134	200.2	70.25	11.7079	3.78932
WBGene00014025	asna-1	ZK637.5	5874.7	1.27464	9.89e-08	8285	3408.75	187.732	88.7769
WBGene00014033	arrd-15	ZK643.1	124.457	2.16155	2.13e-07	197.2	43.5	4.27088	1.2837
WBGene00014034		ZK643.2	63.9656	1.6043	0.000135624	93.8	32.75	3.00636	1.30297
WBGene00014035	seb-2	ZK643.3	416.08	4.50764	2.39e-17	762.8	38.5	11.0164	0.723582
WBGene00014054	dbt-1	ZK669.4	2476.37	1.2234	2.4e-05	3470.2	1407	57.7083	27.612
WBGene00014060		ZK673.4	35.9922	2.56675	3.36e-09	60.6	10	1.14085	0.230727
WBGene00014066	rev-1	ZK675.2	1510.23	1.29939	0.000487946	2185.2	861	17.9481	8.98562
WBGene00014075	dhhc-4	ZK757.4	1772.53	1.4244	1.23e-11	2586.8	966	43.3391	18.899
WBGene00014076		ZK792.1	953.05	1.48644	9.87e-12	1393.4	508	21.9206	9.57446
WBGene00014080	atg-4.2	ZK792.8	844.633	1.99799	1.97e-10	1328.6	341.75	20.8968	6.53973
WBGene00014090		ZK822.2	309.135	3.33687	5.4e-29	530.4	51.25	24.9885	2.93214
WBGene00014094		ZK829.3	390.552	7.28584	1.79e-38	736	5	13.9692	0.103064
WBGene00014098	ogdh-2	ZK836.2	5051.01	1.74773	5.58e-15	7727.6	2283.75	70.213	24.3857
WBGene00014105		ZK856.4	37.4887	1.20463	0.00757544	51	22.5	1.52791	1.18944
WBGene00014118		ZK858.5	808.267	1.04295	0.000105191	1104.8	548.75	21.7039	12.9205
WBGene00014120		ZK858.7	2622.29	2.76517	1.34e-36	4399	629.25	77.9888	13.0542
WBGene00014123	elpc-3	ZK863.3	3367.4	1.38468	2.35e-08	4847	1829.5	74.3688	33.1775
WBGene00014145		ZK899.7	265.644	1.06748	0.009725	361.4	179.25	12.5834	6.9006
WBGene00014153	vab-23	ZK930.3	4713.16	4.05768	4.63e-11	8444.8	573.25	252.352	20.3169
WBGene00014154		ZK930.4	70.3426	5.07817	4.48e-19	131.8	4	4.90383	0.197279
WBGene00014155		ZK930.5	81.5901	6.65129	3.58e-21	155.8	1.5	3.60212	0.0821335
WBGene00014156		ZK930.6	145.854	5.30648	1.39e-15	269.6	8	8.18883	0.276665
WBGene00014163	rnh-1.2	ZK938.7	308.97	3.54536	1.3e-18	547.8	53	6.98975	0.762924
WBGene00014164	lact-2	ZK945.1	1643.89	1.59315	9.98e-05	2420	824.5	44.159	15.9082
WBGene00014165	puf-12	ZK945.3	19841.3	1.74967	1.42e-10	30134	8894	323.58	115.208
WBGene00014166		ZK945.4	516.641	4.36604	3.89e-27	930.2	50.75	15.4923	0.978629
WBGene00014172	clpp-1	ZK970.2	915.817	1.70978	3.66e-07	1367.2	429.25	52.9587	19.0038
WBGene00014176		ZK1010.2	365.551	1.606	1.56e-07	553.2	181.5	11.3496	4.45014
WBGene00014178		ZK1010.4	59.4654	2.02435	0.00171772	93.4	25.25	3.51235	1.22265
WBGene00014208		ZK1067.2	3285.46	2.32796	8.2e-07	5505.4	1133.25	21.1861	5.24566
WBGene00014209		ZK1067.3	641.727	2.16464	6.25e-11	1040.6	244.75	20.8929	6.04391
WBGene00014219		ZK1098.2	854.318	1.35946	8.94e-06	1234	491.25	14.1228	6.90016
WBGene00014220		ZK1098.3	149.724	1.90993	9.06e-09	236.8	61.75	2.63555	0.87668
WBGene00014223		ZK1098.6	40.4263	1.75736	0.00249154	63.2	17	1.26067	0.422217
WBGene00014233		ZK1128.7	649.353	1.00103	0.000897823	884.8	453.25	20.7575	10.8311
WBGene00014234	vps-29	ZK1128.8	444.01	1.03312	1.65e-05	600.6	288.75	21.5953	12.1222
WBGene00014254	cyp-13A10	ZK1320.4	132.629	3.12117	6.25e-09	220.6	25.25	3.56157	0.544471
WBGene00014255		ZK1320.5	194.702	3.76828	2.07e-17	342.8	26.5	7.10916	0.681674
WBGene00014260		ZK1321.1	24.2152	3.06462	2.8e-07	41	4.75	1.11514	0.219744
WBGene00014261	shk-1	ZK1321.2	463.845	1.95401	2.16e-07	726.6	184	10.377	3.45163
WBGene00014294		C53C7.5	8673.92	2.41796	3.96e-08	14338.2	2774.75	183.001	44.0371
WBGene00014697	cyp-25A3	C36A4.3	254.511	2.27291	1.06e-14	409	85.75	5.05065	1.19724
WBGene00014836		T09F5.12	1125.84	3.69843	4.76e-16	2019.4	151.25	41.8672	4.23822
WBGene00014854		W05B2.3	16.4911	2.11352	0.000280868	26	6.25	1.16825	0.306685
WBGene00014955		Y102A5C.6	7106.31	2.86981	5.85e-47	12058.6	1652.25	53.8588	10.0195
WBGene00014979		ZC47.11	25.1816	4.6641	1.88e-08	47.6	1.75	1.03365	0.0365215
WBGene00014987		ZK637.6	229.13	2.0654	3.28e-09	364.2	91.25	10.1468	2.90203
WBGene00014999		AH9.3	221.337	2.36048	5.16e-11	359.8	70.5	10.0403	2.34016
WBGene00015001		B0025.4	876.722	1.86062	2.13e-11	1337	364.25	58.4383	19.1107
WBGene00015010	ptps-1	B0041.6	130.66	1.87983	2.11e-07	196.8	51.25	11.6104	3.74125
WBGene00015011		B0041.8	494.345	1.01177	0.00117381	660.6	330	21.1651	11.898
WBGene00015017		B0205.1	909.302	2.04024	8.94e-10	1452.6	358.5	14.2646	4.31291
WBGene00015021		B0205.6	1690.75	1.47985	7.52e-10	2469	860.75	45.6038	18.6044
WBGene00015022		B0205.8	476.764	1.73465	1.33e-12	725.4	220.25	38.0105	13.647
WBGene00015023		B0205.9	807.704	1.40473	8.02e-05	1170	433	15.8726	6.9327
WBGene00015029		B0207.6	511.15	1.58837	1.88e-08	750.6	267.25	19.7589	7.89836
WBGene00015041	cyp-34A6	B0213.11	70.1783	4.01749	2.21e-07	126.8	9.75	2.35573	0.256495
WBGene00015048	faah-2	B0218.2	761.238	1.1104	0.00333478	1039.6	477.25	14.1964	7.28357
WBGene00015059		B0228.1	141.973	2.37252	3.55e-07	232.8	48.5	8.34781	2.09138
WBGene00015064		B0228.7	1156.23	2.89978	3.08e-20	1950	282.5	55.0687	9.33453
WBGene00015074	natc-2	B0238.10	2422.96	1.37346	8.16e-06	3478.6	1301.75	88.7072	38.2112
WBGene00015075		B0238.11	2715.19	1.89386	1.64e-14	4185	1102.25	98.5905	29.9298
WBGene00015079		B0244.4	860.04	6.67634	5.87e-50	1604.6	17.75	31.8202	0.520741
WBGene00015088		B0252.3	1434.7	1.96299	8.18e-20	2247.2	586.5	42.3431	12.8754
WBGene00015096		B0261.8	623.978	3.98293	4.91e-32	1103.6	71.5	45.1722	3.36393
WBGene00015101	rpia-1	B0280.3	1052.73	1.62843	2.09e-10	1571	522.25	43.9648	17.0144
WBGene00015105	pot-1	B0280.10	185.066	2.41824	8.03e-10	294.8	60.75	6.0214	1.58941
WBGene00015125		B0303.3	1435.55	1.34252	1.51e-06	2037.6	791.5	30.9763	13.7592
WBGene00015128		B0303.7	1330.78	1.71783	2.39e-21	2026.4	620.25	31.1665	10.9893
WBGene00015131		B0303.11	309.638	2.16401	4.94e-08	502	112.25	4.68255	1.31939
WBGene00015132		B0303.14	286.632	1.67759	1.29e-06	434.2	125.5	7.27042	2.82054
WBGene00015143		B0336.3	3503.54	1.28696	5.49e-09	4988	1972.75	49.3332	23.1226
WBGene00015155		B0353.1	153.25	1.09653	0.000207159	209.2	97.5	8.60533	4.36259
WBGene00015171	vang-1	B0410.2	1137.26	4.26916	1.63e-28	2052.8	110.5	28.7093	1.93509
WBGene00015176	vps-51	B0414.8	2448.45	1.68743	1.66e-10	3731	1100.5	42.9691	15.1236
WBGene00015177	tmc-2	B0416.1	622.663	3.45254	2.47e-08	1112.4	109.75	6.96192	0.982354
WBGene00015184	djr-1.1	B0432.2	1771.75	2.08877	1.3e-16	2811	672.5	100.033	27.9476
WBGene00015185	mrpl-41	B0432.3	4958.05	2.59073	2.71e-32	8120.6	1363.75	340.705	65.3283
WBGene00015186	misc-1	B0432.4	2213.97	2.25091	5.17e-21	3535.8	733.75	85.7152	21.1322
WBGene00015188		B0432.7	220.759	2.59771	8.3e-07	373.8	71.75	3.44992	0.714251
WBGene00015189		B0432.8	115.687	2.07481	5.08e-07	185	45	4.52644	1.36166
WBGene00015190		B0432.9	39.1659	1.87077	0.00379047	60.8	19.5	2.15745	0.81245
WBGene00015191		B0432.10	538.517	3.33211	1.38e-24	927.8	100.25	23.7373	3.00137
WBGene00015194		B0432.13	406.309	2.75717	8.15e-09	692.2	118.75	12.5743	2.68665
WBGene00015196		B0454.5	20.2865	3.40867	0.000111524	35	3	1.53699	0.218289
WBGene00015197		B0454.6	683.426	4.29596	1.31e-31	1245.4	67.25	16.9371	1.16043
WBGene00015205	moa-2	B0495.6	243.534	1.15958	0.00219994	333	145.5	23.1825	11.4022
WBGene00015206		B0495.7	2371.52	1.29075	1.11e-05	3399.6	1406.75	34.6734	16.4613
WBGene00015217	tes-1	B0496.8	1453.16	1.97146	6.2e-10	2263.6	571.5	37.9873	11.5227
WBGene00015231	cutl-14	B0511.5	699.213	5.55069	4.17e-72	1277	26.75	31.4003	0.710611
WBGene00015232		B0511.6	35832.2	2.0951	1.94e-20	56059.2	13217	851.355	234.584
WBGene00015235	cdc-26	B0511.9	747.043	1.0586	3.41e-06	1014.2	483	29.2389	17.2094
WBGene00015247		B0545.4	50.6845	2.01772	0.000670416	78.8	17.75	2.88195	0.451732
WBGene00015249	otub-4	B0546.2	6105.84	1.04493	4.1e-08	8362.4	3942.75	139.048	77.8004
WBGene00015250		B0546.3	5570.22	1.07146	1.96e-05	7736.6	3469.5	155.921	87.1304
WBGene00015251		B0546.4	9237.69	1.02606	1.46e-05	12575	5921.25	443.26	234.885
WBGene00015265		B0563.8	211.394	7.23745	7.06e-26	397.4	3	11.4496	0
WBGene00015268		BE0003N10.3	368.3	5.65445	3.08e-23	684.4	14.5	7.56948	0.220888
WBGene00015294		C01C10.2	1278.76	3.54545	2.11e-20	2248.6	195.5	44.0726	5.70571
WBGene00015298		C01F1.3	953.675	5.16504	1.44e-36	1756	50.5	26.1471	0.996773
WBGene00015300		C01F1.5	36.6106	1.73037	0.000503109	56.4	18	1.08166	0.515041
WBGene00015307		C01G5.5	298.213	3.30851	1.37e-14	521.6	56.75	13.224	1.98851
WBGene00015308	ddi-1	C01G5.6	3408.51	3.83336	4.88e-32	6126.2	459.25	115.698	9.80408
WBGene00015309		C01G5.7	27.7823	7.33968	2.06e-10	52.2	0.25	1.71901	0.0343987
WBGene00015324		C02B8.6	641.258	1.82485	1.01e-16	990.8	269.25	15.5204	5.06266
WBGene00015328		C02B10.3	4497.32	3.77508	6.98e-13	8041.6	631.25	151.115	14.0658
WBGene00015330		C02B10.5	3749.98	1.72254	7.17e-08	5648	1626.75	70.4981	22.9596
WBGene00015332	tyr-1	C02C2.1	1270.93	1.8546	2.06e-07	1960.2	517.25	25.6662	7.98726
WBGene00015335	acdh-6	C02D5.1	54.6771	3.61985	1.16e-12	100	7.25	1.91079	0.182683
WBGene00015344	nra-4	C02E11.1	2781.81	1.25696	6.34e-08	3961.8	1607.25	29.743	13.987
WBGene00015349	henn-1	C02F5.6	1201.39	1.61657	1.55e-09	1819.2	558.75	30.1329	11.3205
WBGene00015357		C02F12.8	220.755	1.90748	3.06e-11	345.6	90	4.22587	1.35169
WBGene00015374		C03B1.3	242.459	6.59374	3.43e-09	450.4	6.25	18.5703	0.400992
WBGene00015382		C03B1.14	536.154	5.92624	3.65e-22	979.6	19.25	30.0697	0.736791
WBGene00015396	nhr-148	C03G6.10	25.365	7.93226	5.65e-11	46.8	0	1.23853	0
WBGene00015440	arrd-20	C04E12.11	125.649	4.47353	0.000126597	227.6	11.25	4.38129	0.307272
WBGene00015441	arrd-21	C04E12.12	157.598	4.02015	2.1e-10	284	19.25	5.94959	0.500512
WBGene00015474		C05D9.7	133.445	2.11953	3.08e-05	212.6	49.5	6.3011	2.03558
WBGene00015483		C05D11.5	152.666	1.65576	1.21e-05	226	69.75	6.62197	2.23985
WBGene00015489		C05E4.7	20.7751	5.7357	1.35e-08	39	0.75	1.62264	0.0639398
WBGene00015492	lnp-1	C05E11.1	702.853	1.61694	4.51e-09	1051	345.25	22.025	8.55799
WBGene00015497	nhr-76	C05G6.1	80.5753	4.27597	0.000492531	145.2	9.75	2.47078	0.196136
WBGene00015512	mthf-1	C06A8.1	1635.95	2.34808	3.42e-14	2665.4	569.75	30.4906	7.63084
WBGene00015518		C06E1.1	17.8519	2.63247	0.00216899	28.2	5.75	1.2653	0.364007
WBGene00015519	doxa-1	C06E1.3	166.385	1.89403	0.0030254	253	64	3.93089	1.2754
WBGene00015529		C06E2.5	13.3164	6.27344	1.89e-07	24.8	0.25	1.09223	0.0244923
WBGene00015532		C06E4.3	60.6211	4.59402	4.33e-11	107.4	3.75	3.14924	0.133358
WBGene00015535		C06E4.6	25.1356	5.60335	1.49e-09	47.2	1	1.26589	0.0297232
WBGene00015537		C06E4.8	36.372	3.2721	1.29e-11	63.8	6.75	1.84014	0.194511
WBGene00015565		C07D8.6	1239.52	1.6502	9.19e-10	1873.8	599.5	44.5191	15.9425
WBGene00015577	ugt-64	C07G3.9	533.76	2.19294	1.61e-11	870.8	202	14.3919	3.607
WBGene00015579		C07H6.2	426.454	1.1386	0.000163589	583	265.25	33.4224	16.8249
WBGene00015586		C08A9.6	48.416	1.84233	0.000182928	75.6	20	1.47473	0.578821
WBGene00015632		C09D4.1	877.568	3.02736	1.24e-13	1521	205.25	18.5193	3.22106
WBGene00015634		C09D4.3	39.4645	5.46288	9.55e-12	76	1.75	1.24144	0.0424547
WBGene00015635		C09D4.4	1033.29	1.61615	3.97e-07	1562.8	525.25	13.238	5.25762
WBGene00015642		C09E7.8	698.786	2.10474	1.16e-05	1144.8	280.25	7.82614	2.20825
WBGene00015645	lips-7	C09E8.2	73.6969	5.86071	3.32e-10	137	2.75	3.74904	0.169577
WBGene00015647		C09F5.1	813.533	2.65663	1.05e-16	1358.8	229.5	19.0308	3.74854
WBGene00015648	orai-1	C09F5.2	1168.21	2.3598	1.52e-17	1935.4	374.5	44.4693	9.6033
WBGene00015650	pkg-2	C09G4.2	3173.62	3.10041	1.2e-45	5534.6	654.25	89.1277	11.6453
WBGene00015664		C10A4.3	402.198	5.90983	2.8e-30	740.8	14.25	26.3502	0.683337
WBGene00015668		C10A4.7	19.6689	3.85988	1.4e-05	35.8	2.5	1.14055	0.063887
WBGene00015676	mct-6	C10E2.6	4585.66	2.10968	1.58e-05	7380.4	1707.5	85.8957	22.7677
WBGene00015687	chdp-1	C10G11.7	4764.31	3.4703	3.29e-27	8281.6	774.25	139.893	14.952
WBGene00015689	spch-2	C10G11.9	26.0197	2.84931	2.68e-07	45.2	5.75	3.0467	0.536762
WBGene00015691	viln-1	C10H11.1	699.58	1.39257	0.000137243	998.6	403.25	8.89454	4.2366
WBGene00015705	nhr-152	C12D5.2	1585.85	6.61561	4.34e-26	2963.6	35	58.3532	0.903218
WBGene00015709	cyp-33A1	C12D5.7	121.996	1.9941	8.47e-07	192	46.5	3.07653	0.897002
WBGene00015710		C12D5.9	71.0362	3.39216	0.00795223	125.4	11.5	1.08362	0.383042
WBGene00015714		C12D12.3	20.553	3.28464	9.87e-08	37	3.75	1.4538	0.0895712
WBGene00015718		C13A2.1	678.783	6.9312	2.98e-09	1291.2	14	16.373	0.248715
WBGene00015733		C13B9.2	139.442	1.55802	2.76e-06	208.8	75	3.51527	1.38035
WBGene00015746		C13F10.7	2645.36	1.15282	0.00800025	3635.6	1618.25	101.588	50.322
WBGene00015767	hex-2	C14C11.3	206.002	1.07067	0.00781903	276	140.75	3.91123	2.31426
WBGene00015769		C14C11.7	165.606	1.00172	0.00242099	220.6	114.25	7.43395	4.173
WBGene00015792		C15C7.6	631.662	5.98649	5.31e-08	1179.2	24.75	23.7355	0.449063
WBGene00015807		C16A3.2	573.22	1.26537	5.87e-06	816.8	321.5	24.5971	11.7973
WBGene00015809		C16A3.4	20291.2	1.38964	7.54e-07	28674.6	11154.8	643.144	288.279
WBGene00015811		C16A3.6	25523	1.63481	5.49e-12	37862.4	12242	904.516	338.044
WBGene00015824		C16B8.4	793.043	2.78445	7.39e-17	1350.4	196.75	20.6633	3.77437
WBGene00015841	skpo-2	C16C8.2	63.6038	2.59031	5e-05	105.2	18	1.24699	0.262433
WBGene00015885	fbxa-65	C17B7.11	256.458	1.60872	1.78e-10	380.4	119	10.4567	4.12499
WBGene00015897	nhr-156	C17E7.1	89.367	1.98511	8.02e-08	138.8	36	3.79026	1.26383
WBGene00015912	fbxc-50	C17F4.5	85.2935	3.38836	1.11e-12	147.2	15.25	3.37091	0.405034
WBGene00015919		C17G10.7	107.479	1.43821	0.00262757	156	58.5	4.74368	2.16878
WBGene00015920	eif-3.L	C17G10.9	2428.9	1.22603	2.53e-08	3422.4	1389.5	45.1819	21.6876
WBGene00015922		C17H11.2	1401.3	1.91794	1.68e-10	2200.2	553	22.1583	6.83178
WBGene00015932		C17H12.6	88.0421	1.56212	5.27e-06	133	45.5	3.14833	1.5662
WBGene00015941		C18A3.3	2589.1	1.20793	9.96e-05	3584.6	1470	81.6916	39.6413
WBGene00015942	osta-2	C18A3.4	390.55	1.49385	1.32e-05	564	205.75	11.0865	4.99109
WBGene00015971	swsn-2.2	C18E3.2	708.81	2.0827	6.67e-14	1120.6	276.75	19.4785	5.62296
WBGene00015972		C18E3.3	1403.48	3.04101	1.05e-18	2449.4	293.5	22.3394	3.40081
WBGene00015974	snrp-40.2	C18E3.5	161.364	1.26807	0.00806489	231.2	108.75	4.89675	2.88552
WBGene00015976		C18E3.9	708.472	2.32879	1.17e-14	1157.6	223.75	28.5209	6.64933
WBGene00016003		C18H9.5	178.093	3.03174	3.86e-19	304.6	37.25	5.06345	0.760903
WBGene00016006	fln-2	C23F12.1	4453.33	2.44867	6.73e-12	7498.8	1392	25.0625	6.07463
WBGene00016009		C23F12.4	849.814	1.49265	8.33e-08	1236.2	447	35.8432	15.256
WBGene00016011		C23G10.2	2093.81	2.88287	7.79e-23	3506	485.5	177.242	27.4626
WBGene00016012		C23G10.5	123.407	3.51932	1.77e-22	218.4	19.25	5.13266	0.53106
WBGene00016018		C23H3.2	325.333	2.26411	1.72e-13	528.4	105.75	11.0353	2.97464
WBGene00016019		C23H3.3	1410.22	1.15056	0.000205327	1934.2	900.75	40.9367	21.667
WBGene00016029	elf-1	C24A1.2	306.108	4.92825	1.02e-36	570.2	17.5	8.65968	0.260797
WBGene00016038	cst-2	C24A8.4	2715.33	1.5291	3.39e-08	4031	1394	51.6034	21.615
WBGene00016059		C24G6.2	2020.85	4.82392	3.18e-31	3756.2	144.25	35.1931	1.72501
WBGene00016060	mms-19	C24G6.3	1609.26	1.56894	1.26e-07	2410.6	801.25	21.6982	8.79743
WBGene00016067		C24H10.1	321.884	3.6253	1.88e-19	563	46.25	17.3512	1.78985
WBGene00016068		C24H10.2	281.407	2.18328	1.7e-13	458.2	101.75	9.10902	2.50188
WBGene00016069		C24H10.3	89.8715	5.76808	8.42e-25	166.4	3.25	8.02055	0.247528
WBGene00016073		C24H12.4	11641.1	1.8292	5.49e-21	17746	4959.5	251.553	81.2906
WBGene00016115	mdt-26	C25H3.6	6069.12	1.35121	2.79e-09	8797.4	3225.5	111.672	64.1
WBGene00016125		C26B2.2	16.7154	2.5135	0.000328141	28.8	4.75	1.05978	0.207827
WBGene00016128	elpc-4	C26B2.6	2083.97	1.02274	1.07e-06	2803.2	1377.25	68.0814	39.3663
WBGene00016131		C26B9.1	733.518	2.04572	1.05e-16	1159	271.5	17.7885	4.96132
WBGene00016133		C26B9.3	153.186	3.35465	2.57e-10	264.8	31	6.45884	0.788278
WBGene00016137		C26E6.1	51.6653	3.23121	6.86e-08	91.6	8.5	2.86492	0.329796
WBGene00016145		C26E6.12	373.617	1.31739	5.88e-05	524.2	223	11.1907	5.636
WBGene00016148		C26F1.3	543.506	1.73559	6.19e-08	815.6	242.75	33.5796	10.912
WBGene00016155		C27A12.4	337.384	5.07865	1.78e-06	619.8	23.75	11.8128	0.489629
WBGene00016156		C27A12.6	2115.2	1.88905	5.25e-12	3309.4	851.75	43.1667	13.0595
WBGene00016157		C27A12.7	4389	1.69919	3.16e-13	6649.6	1959	85.9875	29.6595
WBGene00016159		C27A12.9	441.543	1.3525	3.76e-05	643.6	264.5	5.35274	2.8386
WBGene00016170		C27F2.8	3597.42	2.072	2.13e-07	5808.6	1367.25	27.2141	8.07481
WBGene00016189		C28G1.4	433.379	6.469	1.19e-36	815.2	10.5	6.42277	0.0928342
WBGene00016192	bcl-7	C28H8.1	503.725	2.29004	3.35e-15	809.2	162.25	28.7534	7.14025
WBGene00016202	kle-2	C29E4.2	1363.15	1.28678	1.31e-07	1951.6	781	21.4622	10.0004
WBGene00016206		C29E4.9	348.254	1.60655	1.9e-10	524.8	163.5	10.8678	4.17911
WBGene00016209		C29E4.12	492.042	1.23062	0.000156159	677.4	286.25	36.3053	17.1375
WBGene00016220		C29F9.5	93.315	7.89077	4.29e-16	176	0.75	3.97272	0.0206091
WBGene00016221		C29F9.6	1350	6.67574	3.13e-10	2509.8	31	70.4932	1.04093
WBGene00016229			450.908	6.40511	1.12e-05	836.6	13.75	28.163	0.624237
WBGene00016230		C29G2.2	259.467	6.35605	4.1e-05	482.2	8.25	13.1294	0.141765
WBGene00016234		C29G2.6	485.519	2.58636	1.31e-13	806.6	135.75	31.7021	6.42636
WBGene00016245		C30B5.4	482.367	1.18801	0.000187872	660.6	299.75	18.3863	9.92563
WBGene00016248		C30B5.7	243.316	3.90658	1.05e-12	440.8	29.5	9.62885	0.942405
WBGene00016250	hsp-110	C30C11.4	27821.6	1.5206	3.82e-06	42654	14194.8	410.379	162.068
WBGene00016264		C30F12.5	2687.51	4.37417	4.11e-66	4861.8	237	94.227	5.70291
WBGene00016293		C31H2.3	77.4819	2.47964	9.09e-14	128.8	23.25	3.75047	0.896916
WBGene00016295	fbxc-40	C32B5.1	1814.06	7.01892	3.48e-28	3376.6	33	68.7567	0.836081
WBGene00016301	fbxc-6	C32B5.8	116.872	3.50898	6.4e-11	206.6	19.5	5.3551	0.581478
WBGene00016305	fbxc-57	C32B5.12	192.064	3.35247	4.24e-14	344	31.5	6.13239	0.739075
WBGene00016319		C32D5.12	97.8817	4.29354	9.79e-16	174.4	8.75	4.00411	0.341517
WBGene00016325		C32E8.9	875.737	1.89564	2.92e-07	1357.4	372.75	37.1925	11.3606
WBGene00016346	fbxa-120	C33E10.2	47.2574	2.87212	1.8e-09	81	11.25	1.82972	0.346663
WBGene00016363	srab-4	C33G8.5	52.6057	2.75654	9.37e-10	88.4	12	2.24572	0.40154
WBGene00016364	nhr-161	C33G8.7	26.9207	2.37231	0.00087025	45.6	8.75	1.02749	0.288447
WBGene00016365	nhr-139	C33G8.8	173.998	4.11121	2.16e-28	309.4	18.5	7.07762	0.600646
WBGene00016366	nhr-140	C33G8.9	181.431	3.98344	4.47e-26	326.8	21.5	6.66388	0.588952
WBGene00016367	nhr-162	C33G8.10	179.934	4.53176	5.12e-33	327	14.25	6.85819	0.47037
WBGene00016368	nhr-163	C33G8.12	148.744	4.00753	2.72e-26	265	15	6.37435	0.400832
WBGene00016374	swd-2.2	C33H5.7	307.646	1.04672	6.92e-05	414.8	205.5	8.98324	4.99929
WBGene00016397	maph-9	C34D4.1	352.644	6.17915	7.43e-07	649.6	10.75	11.069	0.264683
WBGene00016403	grsp-3	C34D4.11	90.3272	1.56897	0.000102195	133	41.25	4.71569	2.27178
WBGene00016405	hecd-1	C34D4.14	24288.9	1.36448	7.53e-07	35684.8	13124	109.556	49.4216
WBGene00016410		C34E10.9	22.6772	1.92832	0.000758431	36	8.75	1.25341	0.111808
WBGene00016422	noah-1	C34G6.6	123.709	3.58155	0.00613893	221.6	14	1.67106	0.148032
WBGene00016423	tag-275	C34H3.1	187.612	5.09976	1.54e-13	344.6	12.25	6.13391	0.341842
WBGene00016427		C34H4.5	304.549	1.09486	2.73e-06	422.2	199.75	8.76546	4.7779
WBGene00016445		C35D10.8	180.418	1.11339	0.00623667	248.4	112	10.5134	6.64875
WBGene00016453	vet-2	C35E7.1	244.199	4.27927	3.94e-19	442.6	24.25	4.68129	0.348914
WBGene00016454		C35E7.2	1225.48	3.24499	1.4e-12	2153.8	238.5	23.3553	3.27996
WBGene00016457		C35E7.5	791.778	3.65191	2.25e-31	1378.8	108.25	9.53841	0.906238
WBGene00016463		C35E7.11	1069.3	3.08728	2.2e-32	1849	224.5	62.5386	9.46575
WBGene00016491	acdh-5	C37A2.3	61.1431	5.23201	1.71e-14	111.8	3	2.04736	0.08135
WBGene00016492		C37A2.6	49.7992	2.33872	2.31e-09	81.4	15	2.30721	0.670744
WBGene00016493		C37A2.7	49291.9	2.93431	8.5e-29	83190.8	10928.2	5044.34	769.896
WBGene00016500	memo-1	C37C3.8	8844.3	1.58035	2.97e-08	13177	4366.75	242.495	93.7223
WBGene00016506	abhd-5.1	C37H5.2	1198.94	1.95664	4.71e-09	1864.8	461.5	36.7863	10.7093
WBGene00016507	abhd-5.2	C37H5.3	2370.43	1.2571	0.0009945	3366.4	1300.75	66.8918	30.8994
WBGene00016508		C37H5.5	6965.75	2.17299	5.27e-25	11256.8	2355.5	128.327	32.1065
WBGene00016509	adss-1	C37H5.6	33905.6	2.21812	4.79e-18	54302.6	11866	806.64	203.109
WBGene00016511		C37H5.13	6877.05	3.0303	7.11e-28	11735	1373.75	209.184	28.4929
WBGene00016520		C39B5.2	64.5417	4.57401	4.66e-19	117.2	4.75	2.64245	0.100225
WBGene00016566	eri-7	C41D11.7	392.657	1.28899	0.00932027	566.8	241.75	6.92586	3.50945
WBGene00016589	ltah-1.1	C42C1.11	940.858	1.00791	1.7e-07	1276	624.75	17.7025	10.8
WBGene00016595		C42D4.2	139.064	5.99507	7.34e-34	259	4.25	3.57858	0.08697
WBGene00016596		C42D4.3	1141.21	3.52095	3.96e-12	2005.8	168.5	59.2698	6.00969
WBGene00016607		C43E11.9	873.079	1.48903	0.000162832	1274.8	422	38.1541	15.6608
WBGene00016613	best-9	C43G2.4	210.612	3.28661	7.83e-14	381.4	39	7.10199	0.80193
WBGene00016614	trpp-12	C43H6.1	467.824	1.11582	0.000317344	651	299.5	12.0931	6.78503
WBGene00016617		C43H6.4	1238.19	2.0529	1.96e-13	1961.8	473	23.5955	7.00137
WBGene00016620	dhhc-9	C43H6.7	496.715	1.04344	0.00195403	675.6	337.5	15.0335	9.2567
WBGene00016641		C44C1.1	25.9005	1.71904	0.00586985	38.8	11.75	1.20327	0.418361
WBGene00016654		C44E4.5	586.72	1.85864	1.53e-08	909.6	271.25	13.6118	4.75054
WBGene00016657		C44E12.1	112.645	1.09497	0.000237085	156.4	70.75	3.72926	2.30361
WBGene00016663		C45E1.4	249.077	1.99719	1.18e-09	387.6	102.75	11.6898	3.58455
WBGene00016671		C45G7.4	45.773	2.17949	0.00691838	71.6	15.75	1.0977	0.316992
WBGene00016677		C45G9.6	248.965	2.36588	1.71e-07	405.8	84.75	5.71917	2.91049
WBGene00016678		C45G9.7	905.883	3.54364	3.77e-30	1580.2	136.5	72.1426	7.67103
WBGene00016710	fbxc-52	C46E10.4	1700.45	3.06796	5.62e-32	2936.6	359.75	53.0342	7.6097
WBGene00016716	acs-17	C46F4.2	7589.21	4.10346	4.26e-48	13773.6	813	139.959	9.98964
WBGene00016735	fhod-1	C46H11.11	383.77	1.72148	5.73e-10	592	181	3.34756	1.41533
WBGene00016748	aexr-3	C48C5.3	83.5159	3.36212	1.53e-06	146	16.25	3.37671	0.422111
WBGene00016750	let-611	C48E7.2	1794.59	1.15374	5.91e-09	2503.6	1110.75	38.0365	19.1679
WBGene00016761	tkr-2	C49A9.7	41.9491	3.12214	1.01e-09	73.2	8.5	2.13136	0.335152
WBGene00016768	cyp-33E1	C49C8.4	547.129	3.25574	2.5e-25	942.6	98.75	16.0812	1.9942
WBGene00016783	irg-2	C49G7.5	34.4438	2.2499	7.94e-05	57	12.5	1.67839	0.496143
WBGene00016788		C49G7.10	105.591	1.75015	0.00553064	165.4	44.75	5.93183	2.50683
WBGene00016790		C49H3.3	2019.71	2.06519	1.64e-08	3137.2	729.75	190.015	49.4663
WBGene00016791		C49H3.4	906.636	1.66236	2.47e-05	1368.4	426.75	42.2686	15.4904
WBGene00016795		C49H3.12	43.1563	3.08189	1.25e-07	74	8	4.15273	0.922662
WBGene00016796	cec-2	C50A2.2	946.755	1.69262	0.00196284	1455.2	460.5	16.9513	6.64547
WBGene00016836		C50F2.2	1263.49	1.97031	3.33e-11	1993.4	519.5	16.0305	4.99392
WBGene00016843		C50F7.3	39.5965	3.91593	6e-13	71.4	4.5	1.40213	0.0140488
WBGene00016844	sucg-1	C50F7.4	758.819	1.14343	1.23e-08	1057.2	460.25	18.9248	9.94378
WBGene00016847		C50F7.9	40.7	4.34466	1.43e-14	74.4	3.5	1.58641	0.0966356
WBGene00016860	cyp-33C9	C50H11.15	482.18	2.22097	2.43e-17	777	171.5	13.4181	3.3261
WBGene00016866	coel-1	C52B9.3	5285.63	1.21636	0.000154272	7452.8	3262.25	119.039	59.047
WBGene00016892		C53A3.2	1651.3	6.13864	5.28e-48	3036.4	40.75	35.5466	0.520575
WBGene00016903	marc-4	C53D5.2	169.055	1.96107	9.99e-13	265.8	70.5	6.8307	2.06402
WBGene00016904		C53D5.3	25.268	2.32602	2.67e-06	40.6	8.5	1.71912	0.242754
WBGene00016907		C53H9.2	8917.39	1.43692	2.89e-11	12913.6	4624.25	208.124	87.1816
WBGene00016934	mboa-3	C54G7.2	1357.23	2.11706	1.48e-07	2133	512	33.4881	9.19739
WBGene00016937	tag-294	C54H2.3	1009.97	1.14523	0.00077215	1404	628.5	19.691	10.1526
WBGene00016944	uri-1	C55B7.5	616.386	1.48521	7.72e-06	912.4	312.25	14.5843	6.41362
WBGene00016951		C55C3.1	75.4933	5.35086	1.97e-13	139	4	2.01193	0.073488
WBGene00016955	perm-5	C55C3.5	1405.04	3.87751	1e-22	2514.4	184	32.4596	2.71049
WBGene00016964		C56C10.7	655.753	1.93578	9.36e-17	1033.4	270.75	19.2222	5.8909
WBGene00016982		C56G2.9	78.7596	2.68301	1.53e-12	133.6	20.5	4.05738	1.00791
WBGene00017002		D1007.4	170.667	2.08842	1.52e-14	269	62.25	11.9377	3.02934
WBGene00017003		D1007.5	253.39	1.40422	0.00213049	374.4	126.75	5.57754	2.51797
WBGene00017005		D1007.8	155.929	1.65031	1.06e-06	239.2	75.25	7.12282	2.77865
WBGene00017010		D1007.15	1666.45	2.32366	1.11e-14	2736.4	555.25	18.5841	4.6817
WBGene00017011	eaf-1	D1007.16	379.813	1.19436	1.9e-05	532.6	234.25	15.5828	7.83452
WBGene00017016	snap-1	D1014.3	5650.55	1.06324	1.76e-06	7767.6	3582.75	171.222	91.0688
WBGene00017017		D1014.4	972.928	1.35288	8.08e-06	1401.8	535.75	55.8548	25.0276
WBGene00017027		D1044.1	85.6654	3.03814	1.33e-07	154.6	19.75	1.29004	0.342805
WBGene00017031		D1044.6	2692.14	2.01395	6.56e-14	4299.2	1041.25	31.4024	9.4384
WBGene00017046	utx-1	D2021.1	1665.69	3.12441	1.84e-22	2890	331.5	17.1321	2.72124
WBGene00017051	afmd-1	D2024.2	42.1433	2.14295	3.87e-06	65.8	14.5	1.45121	0.453942
WBGene00017064	ppfr-2	D2092.2	868.043	1.22162	1.99e-06	1212	513.75	23.1569	11.3693
WBGene00017070	praf-3	D2096.2	905.362	1.12012	9.95e-07	1237.4	556.5	41.3714	21.391
WBGene00017074		D2096.7	1136.32	1.07497	0.0023077	1549.8	731	37.7148	20.7183
WBGene00017075	nap-1	D2096.8	27751.7	2.59069	2.03e-23	45602.6	7616.75	920.22	175.245
WBGene00017076		D2096.9	99.7118	2.09894	1.08e-10	155.8	36.25	13.4645	4.50016
WBGene00017080	lec-12	DC2.3	2482.76	2.12863	2.58e-22	3981.8	934.25	132.526	33.119
WBGene00017082		DC2.5	360.334	1.7414	0.000163769	527	160.75	12.5377	4.19827
WBGene00017084		E01A2.1	706.227	1.06464	0.000138404	958.2	442.25	18.1313	9.91146
WBGene00017121	cyc-2.1	E04A4.7	37441.1	1.50663	1.68e-09	54606	18982.2	2837.23	1163.85
WBGene00017143		EEED8.15	99.8991	3.17062	2.08e-08	166.8	20.5	3.54357	0.492217
WBGene00017144	brap-2	EEED8.16	2029.03	1.19752	3.31e-07	2829.2	1209	37.7455	19.4351
WBGene00017162	ddx-23	F01F1.7	776.658	1.10344	4.98e-06	1066.4	503.25	12.3735	6.72405
WBGene00017166	aldo-2	F01F1.12	16960	1.72704	1.03e-07	25476	7914.5	587.671	204.005
WBGene00017168		F01F1.14	13.2336	3.30786	0.000167494	24.8	2.25	1.15463	0.265881
WBGene00017184	ncam-1	F02G3.1	2187.56	1.8437	4.54e-12	3430.6	933.75	28.4007	9.39898
WBGene00017190		F07B7.12	483.773	2.32191	9.05e-05	813.2	171.25	1.81982	0.47629
WBGene00017210		F07E5.5	10066	2.41001	1.09e-40	16458.2	3085.25	358.093	77.9725
WBGene00017218	dct-5	F07F6.5	33.4567	6.03652	7.77e-11	60	1	1.99559	0.0379318
WBGene00017220		F07F6.8	6741.36	1.01322	0.000578991	9165.2	4285.25	232.371	125.265
WBGene00017237	pole-2	F08B4.5	653.09	2.4895	2.7e-18	1090.2	199.25	15.7688	3.58348
WBGene00017243		F08C6.5	86.2618	4.2856	1.16e-20	156.8	8.25	4.649	0.306928
WBGene00017294		F09E10.1	85.7127	3.77873	8.47e-20	158.2	11.5	2.90332	0.395952
WBGene00017297		F09E10.7	480.331	1.20666	8.96e-05	682.2	287.5	26.0838	14.8101
WBGene00017302		F09F7.5	443.752	1.30132	1.19e-07	627.4	260.5	8.28797	4.28463
WBGene00017304		F09F7.7	8243.71	1.36475	1.56e-05	11503.6	4597.25	321.3	145.578
WBGene00017317	attf-2	F09G2.9	2912.69	1.19639	4.44e-08	4068	1743	59.737	30.2302
WBGene00017347		F10E7.5	6711.7	1.54322	1.33e-10	9813.6	3337.5	323.589	126.218
WBGene00017355		F10E9.3	721.998	1.90087	9.78e-12	1113	304.5	23.2838	7.47129
WBGene00017367	nhr-263	F10G2.9	22.0507	4.55617	1.51e-09	40	1.75	1.61118	0.0618635
WBGene00017369		F10G7.5	923.854	1.391	1.82e-07	1340.4	537.5	21.1919	10.0472
WBGene00017385		F11G11.5	9518.49	1.86807	1.14e-11	14925	3852.5	402.746	121.418
WBGene00017397		F12A10.8	209.68	2.22565	5.77e-13	332	73.25	4.47774	1.40219
WBGene00017407		F12E12.6	29.4361	6.73041	4.75e-10	54.2	0.5	2.29596	0
WBGene00017410		F13A2.1	395.996	6.96772	1.73e-26	743	7	10.8774	0.374867
WBGene00017413		F13A2.4	186.186	6.92585	3.52e-09	340	3.75	15.0443	0.208954
WBGene00017414		F13A2.5	640.228	7.09398	9.63e-29	1181.2	10	48.0916	0.509097
WBGene00017421	cutl-29	F13B9.6	2255.64	6.72845	1.15e-23	4220.6	49.25	90.9068	1.24659
WBGene00017429		F13D11.4	806.874	3.86275	1.16e-30	1436.6	107.25	33.7399	3.1749
WBGene00017431		F13H6.3	439.03	2.65853	6.05e-12	731	112	11.0429	1.80093
WBGene00017437	nmgp-1	F13H8.4	110.713	2.78272	5.76e-08	180.8	29.25	3.90848	0.771747
WBGene00017440	upb-1	F13H8.7	5667.29	1.68956	6.24e-07	8563.2	2743	181.737	69.3793
WBGene00017448		F14B8.6	6758.87	4.62632	9.35e-51	12324.6	548.75	214.646	10.7514
WBGene00017466		F14F9.3	151.385	2.66501	2.74e-06	264.8	39.25	2.2851	0.412292
WBGene00017467		F14F9.4	4828.19	1.76782	1.47e-05	7364.8	1962	67.7734	22.4179
WBGene00017472	cst-1	F14H12.4	3331.12	1.54732	4.85e-08	4940.2	1671	57.4734	22.9915
WBGene00017473		F14H12.6	459.403	7.12704	5.09e-11	846.4	7.75	38.7247	0.350659
WBGene00017474		F14H12.7	107.076	10.0108	2.19e-19	197.2	0	9.67967	0
WBGene00017481		F15B10.3	132.176	5.0692	2.88e-21	237.8	8	10.3028	0.4279
WBGene00017504		F16B4.2	430.629	2.81649	7.79e-12	729	112.75	17.6869	3.18266
WBGene00017534		F17A9.2	424.217	1.01353	0.000440545	566.4	296.75	8.92127	5.54799
WBGene00017536		F17A9.4	484.23	3.62453	4.75e-28	853.2	71.25	14.4659	1.56817
WBGene00017545		F18A1.1	112.463	3.28902	0.00383877	209.6	19.75	1.41949	0.200133
WBGene00017547	alfa-1	F18A1.6	2178.96	1.85998	4.5e-10	3375.4	914.25	35.5963	11.8897
WBGene00017582		F18G5.6	1861.7	2.94952	4.68e-11	3180.4	460.25	93.6984	15.051
WBGene00017586		F19B10.4	582.767	6.58641	4.59e-28	1092.2	13.5	20.7816	0.349624
WBGene00017587		F19B10.5	36.6457	7.73924	5.77e-12	68.4	0.25	1.73416	0
WBGene00017608		F19F10.12	737.041	1.12245	9.92e-07	1008.8	471.75	13.4781	7.62181
WBGene00017611		F19G12.3	16.5195	2.20319	0.00375402	27.8	6.25	1.62971	0.396838
WBGene00017612		F19G12.4	133.51	4.37458	2.26e-31	241.4	11.5	9.086	0.539221
WBGene00017643	czw-1	F20D12.4	1193.4	1.10291	3.48e-05	1650.8	760.25	17.7715	9.88812
WBGene00017651		F21A9.2	76.5503	1.19917	0.000310616	106.6	45	2.18634	1.00844
WBGene00017664	npax-1	F21D12.5	16.1569	4.0033	5.07e-06	29.6	2	1.02632	0.061466
WBGene00017675		F21F3.6	6582.29	1.15589	5.55e-08	9233.2	4067.5	206.992	107.652
WBGene00017676		F21F3.7	1335.44	1.74429	2.19e-12	2038.4	570	60.2309	20.3251
WBGene00017710		F22E5.12	27.648	4.59836	5.57e-07	54	2.5	2.01773	0.200496
WBGene00017711		F22E5.13	481.122	3.43324	5.38e-21	862	74.5	26.1614	3.2447
WBGene00017719	ldp-1	F22F7.1	2423.2	2.32797	5.86e-12	3887.8	785.25	74.2407	16.8609
WBGene00017731		F23C8.1	228.808	4.25778	1.34e-30	415.8	23.25	8.03118	0.59439
WBGene00017732		F23C8.3	826.865	3.38001	1.72e-29	1442.2	145.75	46.1031	5.69446
WBGene00017733	ubxn-1	F23C8.4	741.539	1.15592	3.47e-05	1025	473.5	26.5911	13.9595
WBGene00017736		F23C8.7	333.278	5.05591	2.21e-21	608.4	20.5	11.5043	0.416558
WBGene00017742	nfyc-1	F23F1.1	395.919	1.1379	4.01e-06	544.2	248.75	16.1239	8.66183
WBGene00017749	rpoa-49	F23F1.9	1891.31	1.34856	1.38e-06	2687.8	1029.5	57.6338	24.7481
WBGene00017750		F23F1.10	134.685	1.236	0.00222351	191.4	86.25	12.9078	6.32641
WBGene00017751		F23F12.3	521.11	5.48511	2.43e-07	985.6	26.75	13.0799	0.421849
WBGene00017756		F23F12.12	209.291	1.13914	0.00518691	289.4	134	7.41499	4.21652
WBGene00017767		F25B4.4	62.1999	1.24532	0.00064648	89.6	39.25	7.9651	3.8131
WBGene00017775		F25B5.3	18334.4	1.7801	5.82e-11	28194.8	7947.75	504.499	165.138
WBGene00017785		F25E5.4	164.251	3.37055	0.00637039	293	36.25	4.21476	0.605129
WBGene00017786		F25E5.5	227.401	2.98841	6.07e-15	394	52.25	7.64336	1.32262
WBGene00017789		F25E5.8	1840.66	2.0595	2.62e-07	2913.6	676.5	99.5604	25.7914
WBGene00017795		F25F8.1	160.926	1.7576	0.00256861	242	73	3.40138	1.33205
WBGene00017807		F26A1.9	457.739	7.19567	9.86e-40	850.4	6.75	18.9894	0.168841
WBGene00017826	tag-340	F26F4.4	4825.15	2.82127	2.36e-24	8210.4	1160.75	134.258	21.9733
WBGene00017827		F26F4.5	1144.12	3.66496	1.83e-33	2058.4	174	31.4645	3.14745
WBGene00017828		F26F4.6	1130.02	1.65986	3.32e-10	1724.6	547.75	36.4291	13.6209
[truncated: 750 more rows]

## Sheet: hmc biased
WBGeneID	gene	sequence name	baseMean	log2[Fold Change]	adjusted p-value	SGP mean counts	hmc mean counts	SGP mean FPKM	hmc mean FPKM
WBGene00000002	aat-1	F27C8.1	1861.3	-5.48635	4.08e-18	93.6	4002.25	1.45978	65.7522
WBGene00000003	aat-2	F07C3.7	508.098	-2.48888	5.18e-11	171.2	915.25	2.76935	16.6608
WBGene00000006	aat-5	C55C2.5	2830.56	-4.50188	4.61e-43	288.6	6129.25	4.18812	111.194
WBGene00000022	abt-4	Y39D8C.1	307.893	-6.0027	4.15e-29	11.2	682	0.0793868	4.1248
WBGene00000037	ace-3	Y48B6A.8	1586.97	-5.78793	8.89e-47	68	3567	0.929031	59.0098
WBGene00000038	ace-4	Y48B6A.7	38.6552	-3.35196	1.48e-05	8.4	78.75	0.148725	1.05185
WBGene00000048	acr-9	C40C9.2	531.899	-8.3863	2.88e-65	3.8	1186.25	0.0769445	19.1342
WBGene00000057	acr-18	F28F8.1	49.3017	-2.0527	0.0043426	21.6	83.25	0.433491	1.8771
WBGene00000060	acr-21	F27B3.2	276.569	-7.65495	1.16e-57	3.2	626.75	0.0537223	11.0244
WBGene00000066	act-4	M03F4.2	20859.4	-1.53174	3.22e-13	12031.6	33331.8	160.506	570.207
WBGene00000067	act-5	T25C8.2	1882.24	-2.88227	1.56e-11	514.6	3762.25	6.72937	69.2968
WBGene00000068	acy-1	F17C8.1	4069.36	-3.53467	9.75e-30	758.4	7968.25	5.04521	62.7162
WBGene00000072	add-1	F39C12.2	73.7203	-2.41922	4.69e-06	27.4	146.75	0.377979	2.00832
WBGene00000081	ads-1	Y50D7A.7	649.128	-2.72399	2.57e-07	202.2	1329.5	2.87681	19.4438
WBGene00000085	aex-2	T14B1.2	4433.44	-8.73147	1.41e-15	26	9723	0.640061	246.366
WBGene00000086	aex-3	C02H7.3	206.791	-1.6415	2.17e-05	114.4	360.25	0.769264	2.6269
WBGene00000088	aex-5	F32A7.6	2062.39	-6.62311	5.77e-62	51.2	4633.75	0.848702	74.966
WBGene00000089	aex-6	Y87G2A.4	355.397	-1.99168	2.18e-13	160.4	610.5	4.42	19.7475
WBGene00000092	ags-3	F32A6.4	3164.71	-1.34053	1.08e-06	1985.2	4936.75	25.1908	72.406
WBGene00000096	ahr-1	C41G7.5	105.377	-4.58516	2.88e-21	10.2	218.5	0.184049	3.8717
WBGene00000098	air-1	K07C11.2	109.314	-2.58132	9.2e-09	35.4	240	0.781861	5.5588
WBGene00000099	air-2	B0207.4	49.5568	-2.47578	1.45e-07	17.6	108	0.480733	3.0063
WBGene00000102	akt-1	C12D8.10	7442.79	-1.669	1.45e-10	3922.6	12022.2	49.5943	175.328
WBGene00000103	akt-2	F28H6.1	10857.2	-1.66672	1.14e-07	5793	17193.2	78.0754	268.397
WBGene00000107	alh-1	F54D8.3	12187.5	-2.2555	1.9e-09	4735.2	22388.8	81.173	436.143
WBGene00000111	alh-5	T08B1.3	104.563	-1.9535	0.00145157	47	189	1.00711	4.38291
WBGene00000113	alh-7	F45H10.1	2126.12	-2.59286	3.81e-17	695.2	3890.5	12.4645	81.6694
WBGene00000136	amt-4	C05E11.5	32.5719	-2.83348	1.18e-06	9.8	70.5	0.163613	1.30388
WBGene00000140	anc-1	ZK973.6	28347.9	-1.91705	0.000594938	14003	43535.8	6.08466	23.162
WBGene00000144	apc-10	F15H10.3	29.5213	-4.97972	2.44e-08	2.2	79.25	0.132444	2.81034
WBGene00000166	apt-9	W04G3.4	67.738	-2.11317	0.000127589	29.6	132.75	0.449371	2.09395
WBGene00000168	apx-1	K08D9.3	2487.6	-5.40031	4.72e-59	137	5740	1.46761	74.3826
WBGene00000169	aqp-1	F32A5.5	110.099	-2.98139	1.41e-09	28.8	232.5	0.899343	7.23946
WBGene00000172	aqp-4	F40F9.9	88.1889	-1.76198	0.00259382	47	152.75	1.1605	3.32904
WBGene00000175	aqp-7	M02F4.8	4437.23	-2.52056	3.4e-09	1513.8	8436.5	35.407	217.527
WBGene00000177	aqp-9	K07A1.16	40.8156	-1.57639	3.26e-05	22.8	69.5	0.865089	2.92263
WBGene00000185	arg-1	F31A9.3	23.4794	-5.4697	4.98e-11	1.2	54.25	0.0238968	1.40706
WBGene00000186	ark-1	C01C7.1	1597.48	-1.93075	6.16e-21	748.6	2753.5	5.69698	25.0131
WBGene00000195	arr-1	F53H8.2	866.547	-1.00191	0.00204037	629.6	1200	11.2117	24.2606
WBGene00000210	asg-2	C53B7.4	4667.79	-1.05386	0.00279215	3261.2	6637.5	163.983	376.348
WBGene00000214	asp-1	Y39B6A.20	6537.45	-3.05878	2.15e-15	1632.8	14454.2	34.1918	321.459
WBGene00000215	asp-2	T18H9.2	266.012	-2.5483	1.08e-07	91.6	545.25	1.69056	11.0429
WBGene00000216	asp-3	H22K11.1	1486.86	-2.42566	3.71e-09	543.6	3129.5	9.94973	60.6587
WBGene00000218	asp-5	F21F8.3	1501.31	-3.34715	1.58e-19	315	3306.25	7.01421	77.8206
WBGene00000219	asp-6	F21F8.7	3438.61	-1.99252	3.55e-07	1602.2	6738.75	34.2305	160.766
WBGene00000225	atgp-2	C38C6.2	6088.73	-4.49978	1.21e-35	597.6	12587.8	7.63485	189.568
WBGene00000227	atm-1	Y48G1BL.2	232.232	-1.62102	0.000243053	131.2	431	0.49761	1.97101
WBGene00000232	avr-14	B0207.12	12113	-8.68797	6.12e-71	71.8	26914.5	1.46226	564.078
WBGene00000233	avr-15	R11G10.1	11282.1	-8.10486	9.44e-84	98	25053.5	1.62627	498.791
WBGene00000237	bam-2	Y71F9AR.1	80.455	-1.45404	0.00198459	49	142	0.453735	1.37036
WBGene00000238	bar-1	C54D1.6	50.8444	-2.88112	0.000286661	15	108.5	0.198844	1.49668
WBGene00000257	bmk-1	F23B12.8	166.113	-3.65145	1.15e-13	29.8	398	0.290661	4.1432
WBGene00000265	brd-1	K04C2.4	48.4716	-2.39293	1.77e-05	18	105.25	0.206717	1.50529
WBGene00000266	bre-1	C53B4.7	1248.63	-2.60028	7.72e-20	401.4	2293.5	8.06532	53.23
WBGene00000267	bre-2	Y39E4B.9	25.5501	-2.42583	3.4e-05	8.8	48.5	0.221977	1.27948
WBGene00000275	bub-1	R06C7.8	123.894	-2.25175	1.78e-06	50.4	267.5	0.472769	2.56452
WBGene00000277	cab-1	C23H4.1	2881.76	-2.50401	9.94e-07	996.8	5973.25	13.9014	98.8621
WBGene00000279	cah-1	F54D8.4	206.335	-2.83805	4.58e-11	58	378.25	0.92404	7.57492
WBGene00000281	cah-3	K05G3.3	3830.03	-5.4867	8.02e-48	200.2	8087	5.05722	241.613
WBGene00000284	cah-6	T28F2.3	317.005	-1.7811	3.43e-08	160.8	526	3.7239	14.8032
WBGene00000288	cal-4	T07G12.1	5567.29	-4.79009	1.15e-87	454.4	11890.5	10.0231	326.896
WBGene00000292	cap-1	D2024.6	4585.34	-1.0222	4.24e-05	3295.2	6309.5	72.7057	165.177
WBGene00000302	cav-2	C56A3.7	93.1971	-3.72225	2.76e-11	15.2	212.75	0.499031	5.56921
WBGene00000367	cca-1	C54D2.5	4019.28	-6.87452	1.4e-113	82.4	9137.5	0.426655	49.5554
WBGene00000368	ccb-1	T28F2.5	4583.8	-3.7933	8.32e-29	707.2	9291	9.52563	143.931
WBGene00000370	ccg-1	Y73F8A.6	11897.6	-2.7942	1.47e-15	3451	23963.2	105.448	886.263
WBGene00000391	cdd-1	C47D2.2	40.7614	-1.69133	0.00347975	21.8	69.75	0.81361	2.51192
WBGene00000393	cdf-1	C15B12.7	715.08	-1.86703	2.72e-13	338.8	1222.75	4.55869	18.8895
WBGene00000403	casy-1	B0034.3	3615.07	-2.17843	2.13e-18	1486.4	6603.5	22.5651	134.677
WBGene00000405	cdk-1	T05G5.3	121.392	-3.24726	1.73e-11	27	293.75	0.708562	7.21516
WBGene00000406	cdk-4	F18H3.5	45.257	-1.37286	0.00123061	27.8	73.5	0.591717	1.60044
WBGene00000414	cec-1	ZK1236.2	2291.6	-3.62917	6.1e-55	395.8	4809.75	8.81097	122.903
WBGene00000438	ceh-14	F46C8.5	77.9944	-4.12004	3.74e-08	9.6	179	0.276713	5.07309
WBGene00000441	ceh-18	ZC64.3	596.407	-3.28587	5.79e-09	126.8	1176.25	1.56388	15.8501
WBGene00000444	ceh-21	T26C11.6	701.54	-1.09647	0.00660677	487.8	950.75	4.69344	10.6909
WBGene00000460	ceh-39	T26C11.7	521.963	-2.04686	3.4e-08	232.8	873.5	3.86043	16.855
WBGene00000462	ceh-41	T26C11.5	514.05	-1.56947	0.000678753	290.6	816.75	5.64627	17.6739
WBGene00000465	cpg-1	C07G2.1	128.029	-3.66417	1.01e-15	22.2	308.25	0.325328	5.04369
WBGene00000473	cey-2	F46F11.2	76.402	-2.77192	4.84e-08	22.2	170.25	0.594871	5.0283
WBGene00000474	cey-3	M01E11.5	47.9439	-4.34698	1.26e-14	5.4	118.5	0.189571	3.35768
WBGene00000476	cfi-1	T23D8.8	117.636	-2.19638	5.75e-09	49.4	227.75	0.839616	4.98433
WBGene00000478	cfz-2	F27E11.3	76.2746	-2.12319	0.00213528	33	154.5	0.477808	2.4021
WBGene00000510	cka-2	C52B9.1	352.127	-3.34465	5.03e-25	74.2	722	1.40555	15.0656
WBGene00000511	ckb-1	B0285.8	111.176	-1.31277	0.00914137	68.6	152.5	1.49339	3.26272
WBGene00000516	cki-1	T05A6.1	2831.64	-1.61053	5.58e-06	1555.2	4543.5	51.964	173.067
WBGene00000518	ckk-1	C05H8.1	2189.85	-5.25733	1.16e-65	134.6	4727	1.91815	85.0889
WBGene00000522	clc-1	C09F12.1	122.868	-4.8324	8.92e-22	10.2	293	0.452029	13.2379
WBGene00000524	clc-3	ZK563.4	3755.22	-7.8376	2.25e-57	39.8	8508	1.39446	328.977
WBGene00000527	cle-1	C36B1.1	59109.8	-7.96717	2.76e-49	569.2	130622	6.40688	1829.81
WBGene00000545	clp-4	Y39A3CL.5	5009.26	-1.13612	7.48e-06	3407.8	7347	40.4187	100.847
WBGene00000552	cmd-1	T21H3.3	8484.91	-1.92117	2.17e-15	3970.2	14305	78.2059	335.12
WBGene00000553	cmk-1	K07A9.2	1672.09	-5.07509	2.74e-49	114.6	3459.25	2.07566	74.2374
WBGene00000554	cnb-1	F55C10.1	2720.81	-3.36518	3.88e-27	561.8	5508.5	17.0001	190.415
WBGene00000592	coh-3	F08H9.1	81.585	-4.28251	1.11e-15	9.4	201.75	0.133059	3.19177
WBGene00000622	col-45	F53G12.7	16.1185	-4.07384	3.96e-07	2.2	37	0.0923249	1.25177
WBGene00000629	col-52	D1007.2	75.6969	-9.91523	2.19e-17	0	160.75	0	10.6386
WBGene00000692	col-118	T11B7.3	317.649	-1.28989	8.08e-05	206.6	493.25	5.86704	16.0262
WBGene00000703	col-129	M18.1	72.5528	-2.4719	0.000164132	25.8	131	0.629936	3.85937
WBGene00000708	col-135	M199.5	133.284	-7.62365	7.5e-28	1.6	284	0.0273004	4.80047
WBGene00000724	col-151	AC3.6	32.591	-2.56446	0.000403003	10.8	61	0.502797	2.14435
WBGene00000764	coq-4	T03F1.2	679.783	-1.2772	0.00364164	433	1064	14.9515	41.5204
WBGene00000779	cpn-3	F28H1.2	3660.3	-2.87679	2.93e-12	1023.4	7948	42.199	382.602
WBGene00000781	cpr-1	C52E4.1	352.387	-2.09571	2.26e-05	156.6	672.5	3.82855	17.1352
WBGene00000783	cpr-3	T10H4.12	101.797	-4.70367	8.61e-21	9	234.75	0.233395	5.71974
WBGene00000784	cpr-4	F44C4.3	116.105	-2.23813	7.39e-05	46.4	213.75	1.22247	6.03705
WBGene00000789	cpz-2	M04G12.2	559.803	-3.18006	3.76e-17	131.8	1239	2.34392	23.0889
WBGene00000792	crb-1	F11C7.4	168.485	-1.48631	0.000238163	101.8	279	0.565595	1.64389
WBGene00000804	csc-1	Y48E1B.12	92.9709	-2.18892	7.55e-07	38.4	193	1.09672	6.19298
WBGene00000830	ctl-1	Y54G11A.6	2273	-1.84309	1.89e-06	1092.2	3903	9.61272	38.1819
WBGene00000832	ctn-1	Y23H5A.5	5284.32	-1.83481	6.96e-16	2577.8	8749.25	32.1073	108.459
WBGene00000833	cts-1	T20G5.2	25156.1	-1.48488	0.000320414	14606	38906	239.595	729.424
WBGene00000845	cup-4	C02C2.3	221.416	-1.67062	1.21e-07	117.8	402	2.31349	8.50797
WBGene00000846	cup-5	R13A5.1	1433.21	-1.48876	3.07e-13	838.6	2285.5	9.60895	30.4297
WBGene00000857	cwn-1	K10B4.6	75.1703	-1.78493	0.00570823	37.4	128	0.883169	3.22465
WBGene00000858	cwn-2	W01B6.1	25.3872	-2.08264	0.00426824	11.8	48	0.227187	1.08322
WBGene00000862	cwp-4	K11D12.1	110.295	-3.27449	6.41e-10	24	213.75	0.424775	3.1394
WBGene00000866	cyb-2.1	Y43E12A.1	28.5078	-3.22337	1.92e-07	6.4	67.25	0.160595	1.26704
WBGene00000885	cyn-9	T27D1.1	52.8015	-1.29216	0.00286824	33.8	89.25	0.847568	2.6147
WBGene00000898	daf-2	Y55D5A.5	6158.2	-1.98597	3.09e-10	2860.2	10420	13.4486	63.9156
WBGene00000900	daf-4	C05D2.1	3279.22	-1.51314	4.54e-09	1909.4	5202	20.0667	59.5142
WBGene00000901	daf-5	W01G7.1	12381.2	-2.37652	2.41e-13	4542.8	21767	49.8625	281.843
WBGene00000912	daf-16	R13H8.1	7110.78	-2.58052	1.41e-11	2343	12971.8	26.6758	199.095
WBGene00000914	daf-19	F33H1.1	996.025	-2.5806	5.39e-38	329.2	1876.75	3.23248	21.651
WBGene00000932	dao-6	T05G5.12	82.3485	-1.97764	0.00651643	38	130.75	2.69332	12.0218
WBGene00000935	daz-1	F56D1.7	76.0129	-2.88823	4.13e-06	21	179.75	0.337672	2.78343
WBGene00000938	dcp-66	C26C6.5	2641.61	-2.05674	1.14e-10	1185.4	4471.75	8.84718	42.192
WBGene00000942	deb-1	ZC477.9	6975.84	-2.00942	2e-13	3154.6	11594.2	27.6584	126.315
WBGene00000958	dgk-1	C09E10.2	2373.49	-5.2441	7.21e-59	145.6	5010	1.37731	52.3045
WBGene00000959	dgk-2	F46H6.2	2929.44	-3.06952	4.9e-34	723.8	5938.25	10.7438	83.8317
WBGene00000963	dhp-1	R06C7.3	151.124	-1.76661	0.00769319	74.4	238.25	1.42245	5.29534
WBGene00000966	dhs-2	F55A12.4	70.8364	-3.66149	7.51e-09	12.4	157.5	0.321353	3.94659
WBGene00000967	dhs-3	T02E1.5	90.1415	-2.89327	9.65e-06	25	188.25	0.736262	5.42867
WBGene00000973	dhs-9	Y32H12A.3	1489.57	-1.78761	2.08e-05	738.2	2493	19.2729	70.9643
WBGene00000974	dhs-11	Y39A1A.11	26.8465	-2.37678	0.000250628	9.8	55.5	0.256131	1.76264
WBGene00000975	dhs-12	K08F4.9	586.385	-4.72804	5.51e-30	49.6	1317.75	1.85914	51.3287
WBGene00000977	dhs-14	R05D8.8	89.4973	-3.35391	1.17e-06	18.8	194.25	0.641094	5.86656
WBGene00000980	dhs-17	F29G9.6	1525.03	-4.59189	1.25e-55	143.8	3382.75	3.65729	95.3661
WBGene00000981	dhs-18	C45B11.3	105.027	-3.00791	1.3e-08	27.4	211.75	0.786438	6.6424
WBGene00000983	dhs-20	F35B12.2	89.0898	-4.05703	2.51e-09	12	206	0.288683	4.19287
WBGene00000984	dhs-21	R11D1.11	146.136	-1.31249	0.0054027	90.8	231.75	3.169	8.51262
WBGene00000991	dhs-28	M03A8.1	470.292	-3.02338	8.19e-10	117.6	960.25	2.47246	20.3671
WBGene00000992	dhs-29	F27D9.6	108.299	-1.16463	0.00365759	74.4	157.25	1.42886	3.43779
WBGene00000993	dhs-30	T25G12.7	2045.09	-1.61535	0.00866475	1117.2	3359	30.8686	103.978
WBGene00000998	dig-1	K07E12.1	184107	-7.36454	8.62e-75	2709	375944	1.64571	286.599
WBGene00001008	dlk-1	F33E2.2	1613.66	-1.30731	2.27e-08	1017.4	2510.25	9.71808	29.276
WBGene00001023	dnj-5	C04A2.7	5363.11	-1.08455	2.35e-05	3748.2	7640	31.8983	78.2559
WBGene00001038	dnj-20	T15H9.7	2050.43	-1.71444	1.77e-10	1079	3352.25	16.4476	66.1824
WBGene00001044	dnj-26	Y39C12A.8	26.0503	-3.58847	2.63e-07	4.4	63.75	0.130047	1.61811
WBGene00001046	dnj-28	Y54E10BL.4	42.9181	-2.70337	1.52e-05	13	97.5	0.165641	1.61859
WBGene00001049	dog-1	F33H2.1	180.368	-1.68316	0.000142172	97	350.5	0.794529	3.45112
WBGene00001052	dop-1	F15A8.5	43.1706	-1.93858	0.000137413	20	79	0.430118	1.6524
WBGene00001053	dop-2	K09G1.4	39.8737	-1.87032	0.00557978	19.8	69.5	0.237977	1.00502
WBGene00001054	dpf-1	T23F1.7	3704.16	-7.86904	2.74e-49	37.4	8262.5	0.475609	104.999
WBGene00001055	dpf-2	C27C12.7	8831.92	-7.50695	1.58e-50	114.8	19378	1.40526	242.165
WBGene00001067	dpy-5	F27C1.8	1863.02	-5.12091	6.69e-40	125.6	4200.5	3.72476	146.384
WBGene00001089	dre-1	K04A8.6	1373.97	-3.21437	2.14e-20	307.6	2677.5	2.59591	26.4633
WBGene00001099	dsc-4	K02D7.4	125.927	-4.55404	2.13e-28	12	288.75	0.157036	3.1396
WBGene00001101	dsh-1	C34F11.9	2898.45	-1.73401	1.16e-16	1507.8	4699.25	14.8951	59.9989
WBGene00001110	duo-1	F38B7.5	91.4994	-1.59904	0.00167785	52.6	173.75	0.564312	1.96219
WBGene00001115	dyb-1	F47G6.1	1308.14	-3.78473	3.03e-53	207.6	2729.5	1.85581	30.9373
WBGene00001116	dyc-1	C33G3.1	440.61	-1.69396	4.21e-05	237.6	753.5	2.07678	7.92951
WBGene00001119	dyf-3	C04C3.5	20.0851	-1.9217	0.00122148	9.6	39	0.279753	1.11945
WBGene00001131	dys-1	F15D3.1	1121.08	-1.68591	0.00147335	614.8	2002.5	3.76683	10.1055
WBGene00001137	eat-6	B0365.3	57043.9	-2.01425	7.14e-09	25331	98150.8	217.331	947.111
WBGene00001145	eat-16	C16C2.2	4997.93	-2.39571	5.2e-17	1817.4	8644.75	20.5137	119.377
WBGene00001147	eat-18	Y105E8A.7	18.5246	-4.90668	2.79e-09	1.4	36.5	0.174077	2.25407
WBGene00001148	eat-20	H30A04.1	1746.44	-4.51917	9.41e-64	172.6	3833.25	1.53367	37.8156
WBGene00001149	bcat-1	K02A4.1	3358.52	-1.66536	3.64e-09	1816.6	5475.75	26.3475	94.9634
WBGene00001156	ech-7	Y105E8A.4	158.551	-4.43305	3.47e-12	17	360.25	0.545314	13.7012
WBGene00001157	ech-8	F01G10.2	51.9274	-2.7354	0.00243499	15.2	102.25	0.42032	2.48619
WBGene00001159	eff-1	C26D10.5	57.756	-2.06197	0.000259273	25.2	112.75	0.325999	1.7497
WBGene00001163	efn-2	C43F9.8	111.564	-1.64946	0.00013052	60	186	1.86524	5.90156
WBGene00001171	egl-2	F16B3.1	7804.79	-8.20601	2.05e-65	65	16838.8	0.603464	172.357
WBGene00001174	egl-5	C08C3.1	24.9471	-1.82944	0.00422916	12.2	47.5	0.371596	1.42808
WBGene00001178	egl-9	F22E12.4	3040.86	-1.58657	4.57e-07	1709.2	4858.5	22.3689	69.1123
WBGene00001179	egl-10	F28C1.2	2835.17	-1.8844	3.24e-10	1358.8	4469.75	16.9336	69.9675
WBGene00001186	egl-18	F55A8.1	2593.23	-4.83464	3.02e-47	207.2	5448.5	3.82254	123.298
WBGene00001187	egl-19	C48A7.1	5265.62	-4.81028	2.32e-29	431	10557.2	2.51632	78.7476
WBGene00001188	egl-20	W08D2.1	72.3305	-1.98144	1.2e-06	33	136.25	0.474538	2.084
WBGene00001189	egl-21	F01D4.4	3144.02	-2.56852	7.67e-07	1047.2	6408.5	16.5787	122.9
WBGene00001190	egl-23	Y37A1B.11	4511.72	-8.16184	2.48e-56	38	10022.2	0.56722	157.37
WBGene00001196	egl-30	M01D7.7	6321.27	-1.34342	3.51e-06	3987.8	9283.5	49.4385	138.006
WBGene00001211	egl-47	C50H2.2	72.0676	-5.17166	4.51e-09	4.6	181	0.104528	3.50752
WBGene00001243	elo-5	F41H10.7	207.099	-3.54957	2.93e-09	37.8	462	1.14918	14.3992
WBGene00001253	elt-6	F52C12.5	1930.6	-5.23042	1.63e-66	119.2	4302.5	2.31712	95.8206
WBGene00001263	emb-9	K04H4.1	180218	-6.74784	3.52e-41	3970.2	388178	19.6781	2245.96
WBGene00001328	epi-1	K08C7.3	27315.1	-7.11555	5.61e-89	465.8	56350.8	0.594025	170.567
WBGene00001335		F35A5.8	617.639	-1.40882	3.99e-06	374.6	962	7.58679	22.7251
WBGene00001340	etr-1	T01D1.2	15361	-3.31182	1.55e-37	3241.8	29829.2	40.23	475.583
WBGene00001368	exc-7	F35H8.5	1746.19	-4.14187	4.08e-55	221	3659.5	2.92702	57.4027
WBGene00001371	exl-1	F26H11.5	1055.48	-2.52745	1e-10	349.8	1961.5	12.4609	72.4998
WBGene00001385	far-1	F02A9.2	31982.5	-3.9425	1.73e-35	4591.4	65751.2	187.406	3115.95
WBGene00001386	far-2	F02A9.3	238.547	-1.5071	2.34e-06	139	387.25	6.25204	20.6746
WBGene00001401	fbf-1	H12I13.4	41.0598	-4.63423	1.26e-11	3.8	107.5	0.0259354	1.24287
WBGene00001403	fbl-1	F56H11.1	230.504	-1.46147	0.000409582	136	390	1.54312	4.87455
WBGene00001404	fbp-1	K07A3.1	16147.1	-2.10569	0.000916847	6876.6	27250.5	148.003	662.819
WBGene00001410	feh-1	Y54F10AM.2	624.534	-3.87027	2.42e-24	95.2	1296.75	1.2011	18.7831
WBGene00001413	fem-3	C01F6.4	122.124	-1.12538	0.00716699	85.8	202.75	0.942772	3.9714
WBGene00001425	fis-2	F13B9.8	487.024	-2.26026	1.38e-09	192	882.5	7.71686	41.5234
WBGene00001426	fkb-1	F36H1.1	3190.55	-1.59539	1.84e-08	1750.6	5054.25	60.711	220.234
WBGene00001430	fkb-5	C50F2.6	12373.2	-6.65763	1.92e-55	281.4	27337.5	8.44669	920.719
WBGene00001439	fkh-7	F26D12.1	19484.5	-3.22354	1.51e-23	4387.2	38160	51.3338	523.206
WBGene00001441	fkh-9	K03C7.2	3510.72	-3.74792	2.76e-31	571	7569.75	8.69638	133.633
WBGene00001444	flp-1	F23B2.5	1413.99	-1.37591	0.00273819	870.8	2505.75	35.0381	117.998
WBGene00001447	flp-4	C18D1.3	78.8933	-1.24808	0.000687822	52	130.25	2.67072	7.57458
WBGene00001448	flp-5	C03G5.7	693.12	-3.56414	1.89e-15	129	1521.5	6.07416	86.9746
WBGene00001452	flp-9	C36H8.3	990.437	-3.11702	1.78e-07	239	2146.25	8.47167	94.3585
WBGene00001453	flp-10	T06C10.4	4749.82	-3.52916	1.97e-23	881.4	9609.5	34.0862	435.887
WBGene00001459	flp-16	F15D4.8	1357.16	-4.54658	2.35e-76	132	3074.5	5.83088	163.444
WBGene00001464	flp-21	C26F1.10	132.968	-1.15601	4.31e-05	91.8	199	5.43229	13.8636
WBGene00001470	baz-2	ZK783.4	732.896	-4.94222	1.17e-23	54.4	1473	0.386494	11.8109
WBGene00001475	fmi-1	F15B9.7	179.441	-3.31276	1.14e-07	38.2	380.75	0.188159	1.82883
WBGene00001476	fmo-1	K08C7.2	652.334	-3.84651	1.53e-11	101.6	1464.25	1.45533	21.984
WBGene00001481	fog-1	Y54E10A.4	28.9124	-3.58436	5.49e-06	5.2	72.25	0.202378	1.44865
WBGene00001482	fog-2	Y113G7B.5	40.3762	-4.5082	2.92e-09	4.2	100.75	0.122884	2.57176
WBGene00001486	frh-1	F59G1.7	347.095	-1.32545	0.000613059	215.8	525.5	8.37081	23.2737
WBGene00001490	frm-3	H05G16.1	1531.43	-5.28851	5.7e-23	93.6	3264.75	0.639777	26.4849
WBGene00001491	frm-4	C24A11.8	2540.15	-2.45937	3.19e-18	901.2	4674.5	10.0846	61.2828
WBGene00001492	frm-5.1	Y38C1AB.8	3246.43	-5.60338	1.1e-49	155.2	7101.75	0.652239	34.5451
WBGene00001494	frm-8	H09G03.2	11287.9	-7.69015	2.35e-59	131.8	24403.8	1.41008	306.166
WBGene00001495	frm-9	F31B12.3	141.413	-4.31622	0.000195981	17.2	335.25	0.145132	3.06576
WBGene00001500	ftn-1	C54F6.14	38.2112	-2.88907	7.04e-05	9.8	75.75	0.489094	3.75882
WBGene00001502	ftt-2	F52D10.3	44936.6	-1.94201	1.51e-11	20691.6	78268.5	506.799	2164.76
WBGene00001505	fut-1	K08F8.3	353.526	-5.80499	2.33e-58	15	838	0.304254	15.4923
WBGene00001506	fut-2	EGAP9.2	21.4881	-3.22934	0.000302758	4.4	47.25	0.117413	1.13349
WBGene00001508	fut-8	C10F3.6	2594	-7.74929	2.68e-58	29.6	5581.25	0.417675	88.768
WBGene00001510	fzr-1	ZK1307.6	6538.08	-1.26278	0.000993032	4336	9250.25	38.7797	99.1777
WBGene00001514	xnd-1	C05D2.5	115.197	-2.42964	1.52e-05	43.4	253.25	0.476024	3.40435
WBGene00001516	gap-2	ZK899.8	5542.65	-2.9862	5.89e-28	1437	10469.8	10.5647	98.5332
WBGene00001519	gar-3	Y40H4A.1	196.89	-1.50933	0.000261707	113.4	313.75	1.6046	4.74328
WBGene00001533	gcy-6	B0024.6	81.6233	-6.94405	2.44e-23	1.6	198.25	0.00676526	1.89083
WBGene00001537	gcy-11	C30G4.3	3637.15	-6.42354	8.35e-55	98.4	8043.75	0.764553	60.097
WBGene00001538	gcy-12	F08B1.2	169.046	-3.48926	6.74e-06	33.6	364	0.212699	2.42655
WBGene00001551	gcy-31	T07D1.1	309.781	-5.00701	1.55e-26	21.2	698	0.308003	10.8643
WBGene00001562	lin-66	B0513.1	3913.19	-1.09305	0.000419418	2789.2	5343	25.9262	63.1599
WBGene00001570	gei-13	F58A4.11	356.873	-5.54791	6.09e-44	17.8	785	0.181958	9.12249
WBGene00001572	gei-15	M03A8.4	2127.44	-3.56645	1.53e-17	385.6	4361	7.49806	96.8344
WBGene00001575	gei-18	Y37A1B.15	59.2049	-1.79863	0.00850742	29	102.5	0.984172	4.04526
WBGene00001577	gem-4	T12A7.1	12936.5	-3.3574	2e-28	2624.2	25143.2	35.2416	381.743
WBGene00001578	ges-1	R12A1.4	313.018	-4.52656	8e-13	30.8	759.5	0.580883	14.1243
WBGene00001581	gfi-1	F57F4.3	2689.41	-4.99191	2.61e-28	199.4	6310	0.462641	16.5355
WBGene00001595	gld-1	T23G11.3	110.515	-1.88211	0.000598359	54.6	221.25	0.675764	3.09129
WBGene00001597	gld-3	T07F8.3	94.6042	-5.21633	6.29e-23	5.8	244.75	0.0959844	3.24048
WBGene00001598	glh-1	T21G5.3	667.471	-3.49733	1.09e-17	128.6	1632.5	1.47444	19.8039
WBGene00001599	glh-2	C55B7.1	164.685	-4.68749	4.32e-18	15	428	0.181566	4.31068
WBGene00001600	glh-3	B0414.6	158.238	-3.38351	1.16e-12	32	387.25	0.350379	4.64642
WBGene00001604	gln-3	Y105C5B.28	31329.9	-1.49306	3.15e-05	18066.4	48161	356.193	1166.92
WBGene00001607	gln-6	C28D4.3	151.005	-4.28548	1.18e-09	18.4	368.25	0.367592	7.38728
WBGene00001609	glp-1	F02A9.6	146.007	-1.34817	0.008026	92.8	268.5	0.602008	1.89306
WBGene00001615	glr-4	C06A8.9	874.616	-4.5049	1.85e-23	88.2	1880.5	0.789477	20.7235
WBGene00001618	glr-7	C43H6.9	34.4936	-4.05139	1.44e-13	4.6	79.75	0.0678174	1.2574
WBGene00001620	glt-1	C12D12.2	17799.6	-6.90777	2.47e-58	346.2	40331.2	5.52625	702.121
WBGene00001629	gly-4	Y116F11B.12	3800.04	-3.07741	4.66e-19	928.6	7485.75	11.5816	106.114
WBGene00001630	gly-5	Y39E4B.12	3305.07	-2.33628	1.6e-17	1253.8	5990.75	13.6301	77.2104
WBGene00001636	gly-11	Y75B8A.9	53.018	-1.43656	0.00880416	31.8	91	0.433289	1.52043
WBGene00001638	gly-13	B0416.6	341.722	-1.35274	3.57e-08	211.6	528.75	3.34712	9.00739
WBGene00001639	gly-14	M01F1.1	37.9853	-1.37469	0.00926344	24	67.75	0.425625	1.52232
WBGene00001643	gly-18	F22D6.11	639.374	-7.9869	4.66e-51	6	1408	0.132361	29.2466
WBGene00001644	gly-19	F22D6.12	37.7411	-1.92193	0.00220587	18	69.25	0.350893	1.40408
WBGene00001645	gly-20	C03E10.4	908.493	-1.46063	4.29e-06	530.4	1498.75	7.63313	25.0459
WBGene00001647	gna-2	T23G11.2	41.1266	-1.73349	0.000117674	21	74	0.323004	1.67567
WBGene00001648	goa-1	C26C6.2	10251.9	-3.03932	9.3e-27	2561.2	19644.8	34.6068	315.666
WBGene00001649	gob-1	H13N06.3	2733.19	-1.29651	0.000311545	1750	4100.25	24.4132	65.6394
WBGene00001650	gon-1	F25H8.3	3896.38	-8.28016	5.44e-57	30.6	7841	0.156667	40.6727
WBGene00001651	gon-2	T01H8.5	2013.69	-2.76876	6.61e-15	602.4	3628.5	2.62255	21.8828
WBGene00001664	gpa-2	F38E1.5	392.178	-3.77216	5.64e-14	63	888	1.30938	20.3025
WBGene00001665	gpa-3	E02C12.5	53.0202	-3.1727	1.85e-05	12.4	119.75	0.226909	2.40745
WBGene00001669	gpa-7	R10H10.5	850.192	-1.68316	2.28e-08	447	1339	10.0995	37.2115
WBGene00001672	gpa-10	C55H1.2	176.878	-7.04888	8.62e-06	3.6	409.75	0.0697984	10.7918
WBGene00001677	gpa-15	M04C7.1	22.1472	-2.65473	3.27e-06	7	46.25	0.160964	1.1808
WBGene00001679	gpb-1	F13D12.7	24269.2	-2.02824	9.6e-15	10780.4	40802	164.736	765.256
WBGene00001680	gpb-2	F52A8.2	2256.97	-1.6017	1.44e-08	1235	3547	27.5267	106.057
WBGene00001681	gpc-1	K02A4.2	9636.81	-8.14099	4.95e-50	82.6	21887.8	2.39899	732.587
WBGene00001682	gpc-2	F08B6.2	2924.92	-1.04705	0.00143856	2073	4066.5	85.5089	193.015
WBGene00001684	gpd-2	K10B3.8	16029.5	-1.32744	0.00313196	10102.2	24851	167.487	436.673
WBGene00001685	gpd-3	K10B3.7	24473.5	-1.62789	6.81e-05	13345	40553.5	230.355	815.731
WBGene00001708	grk-1	F19C6.1	2694	-3.14539	3.38e-39	634.6	5222	5.93169	57.4787
WBGene00001709	grk-2	W02B3.2	3986.44	-1.36345	4.17e-06	2471.4	5865.75	30.2029	86.927
WBGene00001745	gsa-1	R06A10.2	2694.64	-2.28793	6.82e-13	1047.6	4537	13.5108	70.4707
WBGene00001751	gst-3	K08F4.11	369.597	-4.36518	9.26e-41	39.4	857.25	1.32538	28.0231
WBGene00001753	gst-5	R03D7.6	1378.99	-3.18783	1.65e-08	308.8	2731.75	12.4197	115.331
WBGene00001754	gst-6	F11G11.3	95.8911	-3.15536	1.27e-08	22.8	204.25	0.726967	7.28299
WBGene00001755	gst-7	F11G11.2	3557.07	-1.69858	0.000332362	1856.2	5704	69.373	235.299
WBGene00001759	gst-11	R11G1.3	62.1564	-2.9733	5.78e-05	16.2	138.25	0.635758	6.07198
WBGene00001763	gst-15	F37B1.4	34.0967	-2.40001	0.000599409	12.4	70.25	0.512858	3.04825
WBGene00001764	gst-16	F37B1.5	405.364	-4.45154	7.67e-13	40.8	837.5	1.51114	33.6842
WBGene00001770	gst-22	F21H7.1	49.2204	-3.45307	4.84e-09	9.4	102.75	0.399738	4.46262
WBGene00001772	gst-24	F37B1.1	221.068	-3.08798	2.91e-09	51.4	440.25	2.05501	19.9095
WBGene00001774	gst-26	Y53F4B.29	20.1149	-3.02258	0.00221497	5	42.5	0.252782	1.76298
WBGene00001775	gst-27	Y53F4B.30	102.424	-3.121	5.27e-09	25.4	218.75	0.976116	8.53113
WBGene00001776	gst-28	Y53F4B.31	23.1238	-2.22875	0.000474939	9.2	44.75	0.407642	1.86281
WBGene00001778	gst-30	ZK546.11	1528.59	-7.86825	6.86e-15	14.8	3421.5	0.63877	145.846
WBGene00001784	gst-36	R07B1.4	174.559	-1.99772	1.07e-06	78.8	305.5	2.83934	12.2508
WBGene00001786	gst-38	F35E8.8	38.0619	-4.42571	9.01e-07	3.8	82.5	0.168554	3.01832
WBGene00001787	gst-39	Y53F4B.33	42.5956	-2.0638	4.08e-05	18.2	75.5	0.771385	3.41847
WBGene00001794	gta-1	K04D7.3	25175.8	-1.61264	4.16e-06	13787.2	39825.2	223.721	743.599
WBGene00001795	gtl-1	C05C12.3	129.471	-6.67372	1.17e-37	3	315.75	0.0298014	2.0537
WBGene00001803	lite-1	C14F11.3	326.263	-5.0361	2.6e-12	22.8	710	0.515982	16.1168
WBGene00001814	haf-4	W04C9.1	282.808	-2.66987	1.38e-07	88.8	578.25	0.93649	6.57992
WBGene00001819	haf-9	ZK484.2	179.59	-3.09097	1.07e-10	44.6	405.75	0.554806	4.77668
WBGene00001824	hbl-1	F13D11.2	356.219	-4.19739	2.21e-15	44	777	0.326123	6.14605
WBGene00001829	hcp-1	ZK1055.1	140.236	-3.62431	6.84e-14	25	343	0.177189	2.33324
WBGene00001830	hcp-2	T06E4.1	114.778	-3.01994	1.58e-07	30.8	272.75	0.228874	2.07332
WBGene00001832	hcp-4	T03F1.9	178.601	-1.40576	0.000713606	110.4	318.5	1.13365	3.58929
WBGene00001833	hcp-6	Y110A7A.1	97.9973	-3.05403	1.4e-06	25.2	230.75	0.172171	1.39977
WBGene00001837	hda-4	C10E2.3	7258.77	-1.85802	1.1e-15	3561.8	11867.8	30.3171	122.064
WBGene00001838	hda-10	Y51H1A.5	357.922	-2.06188	1.62e-11	158.2	645.75	2.20977	11.2619
WBGene00001854	hil-3	F22F1.1	7943.64	-1.58139	2.7e-07	4477.4	13420.2	138.176	491.636
WBGene00001855	hil-4	C18G1.5	411.728	-2.72431	3.44e-10	123.2	929.25	3.50199	28.3728
WBGene00001856	hil-5	B0414.3	279.783	-1.4437	0.0014757	166.2	501	5.09654	17.4722
WBGene00001862	him-3	ZK381.1	37.2091	-4.47042	1.79e-10	3.8	95	0.117336	2.48679
WBGene00001863	him-4	F15G9.4	731.257	-1.76946	0.000187816	385	1328.75	1.27479	4.34734
WBGene00001864	him-5	D1086.4	52.8096	-2.49791	1.66e-05	18.4	115.75	0.580591	3.81967
WBGene00001872	him-14	ZK1127.11	43.6226	-3.75146	3.06e-11	7.2	109	0.0575802	1.41541
WBGene00001949	hlh-2	M05B5.5	3589.14	-8.04873	2.78e-160	32.4	7963.5	0.659035	166.526
WBGene00001953	hlh-8	C02B8.4	2767.5	-7.57925	2.55e-55	35.4	6104.25	1.28281	291.745
WBGene00001954	hlh-10	ZK682.4	123.637	-8.95433	4.56e-19	0.6	253.25	0.0133048	9.78173
WBGene00001955	hlh-11	F58A4.7	10497.2	-1.34811	1.36e-07	6599.6	15513	119.064	356.347
WBGene00001973	hmg-3	C32F10.5	109.229	-3.957	6.1e-13	15.4	284.5	0.218501	3.18247
WBGene00001978	hmp-1	R13H4.4	767.714	-1.13765	0.00859271	526.6	1230.25	5.79619	20.2769
WBGene00001986	hot-1	F43D2.4	96.0842	-1.69879	0.00152742	52.4	170.25	1.18476	5.59423
WBGene00001987	hot-2	Y39B6A.48	34.9891	-1.89835	1.98e-05	17	61.25	0.549479	2.08864
WBGene00001990	hot-5	K07A12.6	6007.49	-8.26413	1.09e-54	47.6	13648	1.8295	605.665
WBGene00001991	hot-6	C13G3.2	3194.55	-8.34189	1.12e-54	23.6	7205	0.67789	249.245
WBGene00001992	hot-7	Y48B6A.9	20.0431	-1.81575	0.0023779	9.6	37.5	0.447532	1.67957
WBGene00001994	hpk-1	F20B6.8	9139.06	-3.8182	1.42e-49	1419.8	18555.2	9.96704	154.245
WBGene00001998	hpr-17	F32A11.2	69.2754	-3.02081	3.93e-07	17.8	162.5	0.31851	3.02162
WBGene00002001	hars-1	T11G6.1	6428.56	-1.06358	0.000136941	4542	9080	68.1445	157.475
WBGene00002011	hsp-12.2	C14B9.1	589.932	-1.90782	3.72e-05	284.4	1001.75	16.3809	64.4158
WBGene00002012	hsp-12.3	F38E11.1	16820.6	-4.20602	3.28e-10	2011	36395.5	110.875	2107.1
WBGene00002013	hsp-12.6	F38E11.2	4264.34	-4.42213	7.56e-20	442.8	9429.75	21.0436	558.539
WBGene00002021	hsp-17	F52E1.7	66.9384	-3.43111	3.8e-10	13.4	134.5	0.639147	7.22743
WBGene00002024	hsp-43	C14F11.5	262.279	-1.29608	0.000352338	168.4	410.5	3.63705	10.2606
WBGene00002032	htp-1	F41H10.10	43.9445	-1.93697	0.000619602	20.2	85.75	0.488225	2.11413
WBGene00002033	htp-2	Y73B6BL.2	21.8383	-4.19364	2.44e-06	2.8	56.5	0.0878098	1.33498
WBGene00002034	htp-3	F57C9.5	109.475	-3.87218	1.3e-15	16.4	273.5	0.18814	3.55617
WBGene00002037	hum-4	F46C3.3	258.111	-4.00236	1.25e-15	36.2	562	0.333068	5.14282
WBGene00002038	hum-5	T02C12.1	518.384	-3.13189	1.36e-17	123.2	1101	1.05534	10.0128
WBGene00002041	hum-8	Y66H1A.6	213.318	-3.89629	3.13e-22	32	493.75	0.259508	3.97204
WBGene00002043	hyl-1	C09G4.1	116.731	-3.62937	4.96e-18	20.6	260	0.447915	5.32975
WBGene00002048	ida-1	B0244.2	2856.31	-2.41115	1.04e-05	1031.6	5728.75	10.8554	72.2396
WBGene00002052	ifa-4	K05B2.3	195.079	-2.19465	2.74e-08	80	359.75	1.07112	5.81044
WBGene00002054	ifb-2	F10C1.7	3355.99	-4.03606	1.47e-25	459.8	7584.25	6.4756	114.974
WBGene00002055	ifc-1	F37B4.2	730.885	-3.94806	1.19e-15	105.4	1648.25	1.82407	29.7443
WBGene00002056	ifc-2	M6.1	733.653	-3.47721	1.07e-17	141	1570	1.41194	19.6663
WBGene00002057	ifd-1	R04E5.10	165.674	-2.6983	7e-07	50.8	335.5	0.802845	5.32483
WBGene00002058	ifd-2	F25E2.4	52.6465	-3.50794	5.96e-09	10.2	109	0.22536	2.40354
WBGene00002063	ife-5	Y57A10A.30	126.44	-1.75894	6.43e-06	63	234	2.01574	8.05789
WBGene00002067	ifp-1	C43C3.1	493.622	-5.33464	4.08e-30	28.6	1126	0.355778	13.4763
WBGene00002069	ikb-1	C04F12.3	3763.59	-2.17037	3.43e-09	1538.6	6626	20.0586	104.12
WBGene00002070	ile-1	K07A1.8	926.695	-1.18024	0.000245536	621.8	1361.75	10.1816	25.2909
WBGene00002071	ile-2	T04G9.3	1286.38	-1.84395	2.44e-06	627	2158.75	12.5433	48.4308
WBGene00002073	ima-2	F26B1.3	111.106	-3.02019	2.11e-10	28.8	263	0.449127	4.27075
WBGene00002101	ins-18	T28B8.2	45.2765	-1.01654	0.00416046	32.4	63	1.81211	4.12506
WBGene00002110	ins-27	ZC334.11	48.3177	-1.9455	0.00272238	22.4	91.5	1.51616	5.42116
WBGene00002132	inx-10	T18H9.5	546.368	-2.09683	1.36e-11	229.6	968	4.20142	19.734
WBGene00002133	inx-11	W04D2.3	1838.34	-3.13434	4.08e-20	425.6	3658	7.44041	72.39
WBGene00002136	inx-14	F07A5.1	74.2598	-4.04959	1.92e-08	10.4	183	0.158555	3.80516
WBGene00002137	inx-15	R12E2.9	150.034	-3.52912	1.83e-14	28.8	334	0.694247	7.72039
WBGene00002138	inx-16	R12E2.5	208.995	-4.04533	5.15e-14	29.8	488.75	0.568877	9.7713
WBGene00002139	inx-17	R12E2.4	83.0708	-4.68201	5.18e-19	7.4	200	0.208676	4.95472
WBGene00002146	ipp-5	C09B8.1	591.413	-4.39558	2.38e-36	64.2	1242.5	1.29556	26.994
WBGene00002149	irk-1	R03E9.4	31.9348	-4.50345	4.4e-08	3.2	71.25	0.060217	1.48815
WBGene00002151	irk-3	K04G11.5	228.852	-4.1353	7.16e-34	29	494.25	0.582385	9.48638
WBGene00002163	ist-1	C54D1.3	5308.23	-4.46076	1.5e-55	547.8	11568	4.22527	107.966
WBGene00002173	itr-1	F33D4.2	390.358	-2.24332	2.28e-10	159.2	748.5	0.552575	2.82665
WBGene00002174	itx-1	W03D8.6	410.619	-3.49505	4.7e-26	80.2	893.75	0.509823	5.68617
WBGene00002176	jip-1	F56D12.4	377.349	-2.13591	3.7e-07	161.6	716	1.97915	10.7727
WBGene00002177	jkk-1	F35C8.3	49.0253	-2.58697	7.78e-09	16.4	92.25	0.311875	1.85788
WBGene00002178	jnk-1	B0478.1	1292.85	-1.11419	0.000522957	890.6	1799.5	16.5461	38.9901
WBGene00002179	jph-1	T22C1.7	18315.4	-6.48448	9.32e-102	485.8	39495	4.35595	432.145
WBGene00002182	kap-1	F08F8.3	113.048	-3.18232	3.37e-14	27	225.25	0.36413	3.1786
WBGene00002184	kel-1	C47D12.7	2801.75	-6.1214	2.14e-95	94.2	6324	2.00104	111.489
WBGene00002189	kin-1	ZK909.2	6472.41	-3.33128	3.83e-19	1356.6	12381.5	23.8414	265.065
WBGene00002190	kin-2	R07E4.6	4382.6	-3.33021	1.42e-42	931.2	8712.25	13.2645	148.508
WBGene00002192	kin-4	C10C6.1	1995.43	-1.38149	4.94e-08	1234.4	3144.25	6.5786	20.2684
WBGene00002195	kin-9	F08F1.1	63.7652	-3.51048	4.48e-12	12.2	144	0.204725	2.35419
WBGene00002198	kin-14	F22D6.1	2869.88	-3.54905	1.21e-57	531.8	6047.75	8.20888	127.479
WBGene00002203	kin-20	F46F2.2	3026.09	-1.23835	5.9e-05	2000.4	4446	31.3401	70.1432
WBGene00002205	kin-23	W04G5.6	604.029	-9.23603	1.25e-38	2.4	1425.75	0.0630033	15.5982
WBGene00002207	sid-3	B0302.1	1332.09	-3.72224	9.64e-24	220.2	2660	1.57531	21.77
WBGene00002210	kin-29	F58H12.1	4408.97	-4.5812	3.66e-68	418.8	9289	3.38057	86.185
WBGene00002216	klp-3	T09A5.2	492.789	-3.93213	3.38e-34	71.8	1011.25	1.06214	16.3297
WBGene00002217	klp-4	F56E3.3	3267.53	-2.79047	2.22e-27	956	6476	5.04905	40.4174
WBGene00002221	klp-10	C33H5.4	134.898	-3.98044	4.3e-15	19.2	342.25	0.286279	4.45655
WBGene00002225	klp-15	M01E11.6	190.758	-2.72198	6.7e-10	57.4	434	0.941629	6.80909
WBGene00002228	klp-18	C06G3.2	200.877	-2.52154	2.69e-07	71	448.5	0.663646	4.97501
WBGene00002231	knl-1	C02F5.1	110.674	-2.25163	0.000174276	45.4	246	0.385731	2.31335
WBGene00002234	kqt-2	M60.5	54.5626	-4.76135	6.04e-21	4.6	126.25	0.0647343	1.69301
WBGene00002239	ksr-1	F13B9.5	1442.65	-1.29206	1.79e-10	919.8	2253	9.66819	27.1803
WBGene00002245	lag-1	K08B4.1	769.84	-1.92404	5.69e-07	365.4	1293.25	3.9563	16.9669
WBGene00002247	lam-1	W03F8.5	23949.7	-5.9277	1.97e-101	924.2	50891.2	5.11814	316.419
WBGene00002253	lbp-1	F40F4.3	150218	-6.39286	9.65e-136	4161	339730	184.528	17295.9
WBGene00002254	lbp-2	F40F4.2	83871.9	-8.87512	4.38e-64	442	194010	18.5018	9851.26
WBGene00002255	lbp-3	F40F4.4	5439.59	-6.53815	6.2e-51	137	12175.5	3.86283	379.387
WBGene00002257	lbp-5	W02D3.7	109.353	-1.77845	0.0093628	54.4	198.75	3.15613	11.5387
WBGene00002258	lbp-6	W02D3.5	493.511	-2.28017	2.4e-06	188.2	912.75	10.0542	52.1129
WBGene00002262	ldh-1	F13D12.2	11802.2	-1.7749	0.00062283	5963.8	19343.8	147.024	528.361
WBGene00002265	lec-2	F52H3.7	7890.01	-1.16343	0.000838336	5394	12057.2	77.3939	231.731
WBGene00002266	lec-3	ZK892.1	6635.84	-1.92293	3.55e-07	3115	11605.8	68.0947	265.048
WBGene00002269	lec-6	Y55B1AR.1	13482.2	-6.5248	4.73e-45	351.2	29199	17.3209	1593.58
WBGene00002270	lec-7	R07B1.2	10.0558	-4.17895	8.03e-06	1.2	23.75	0.0876567	1.13039
WBGene00002271	lec-8	R07B1.10	72.5039	-2.27752	3.51e-05	28	148.25	0.762626	4.56752
WBGene00002272	lec-9	C16H3.2	1494.16	-3.58913	7.09e-14	270.2	3230.5	13.2179	168.046
WBGene00002273	lec-10	W01A11.4	608.502	-3.468	3.53e-13	115	1279	4.41572	55.6293
WBGene00002274	lec-11	F38A5.3	92.548	-3.90068	1.72e-12	13.4	200.5	0.483833	7.86249
WBGene00002276	lem-3	F42H11.2	481.427	-1.09601	0.00780459	332	712.75	3.96325	9.34686
WBGene00002280	let-2	F01G12.5	326909	-7.37483	5.64e-41	4714.2	700120	23.1859	3994.3
WBGene00002295	let-19	K08F8.6	3316.34	-1.59593	0.00234223	1918.6	5209.5	5.40316	19.3627
WBGene00002297	ect-2	T19E10.1	67.0701	-3.0139	4.6e-08	18	154.5	0.177352	1.50956
WBGene00002299	let-23	ZK1067.1	68.6849	-3.78282	1.14e-08	11.4	161.5	0.0964893	1.29786
WBGene00002335	let-60	ZK792.6	3291.96	-1.41287	2.2e-07	2001.4	4966.25	39.0436	115.922
WBGene00002368	let-99	K08E7.3	177.216	-1.85021	1.28e-07	87.6	341.75	1.03477	4.25185
WBGene00002497	let-268	F52H3.1	7169.36	-6.22599	5.23e-33	225.6	15938.8	2.63111	199.886
WBGene00002601	let-381	F26B1.7	9088.8	-7.98558	7.66e-69	86.6	20127	2.10613	542.053
WBGene00002783	let-607	F57B10.1	5982.97	-2.97782	2.96e-30	1557.6	11416.8	14.2468	125.715
WBGene00002915	let-805	H19M22.2	734.087	-1.25856	0.0081003	477.8	1073.25	2.33242	5.46459
WBGene00002974	lev-1	F09E8.7	61.5607	-1.74584	0.00509059	33.2	107	0.559972	2.01019
WBGene00002977	lev-10	Y105E8A.7	3527.95	-6.52669	7.21e-66	91.8	7692.75	1.01861	96.5046
WBGene00002988	lim-6	K03E6.1	121.326	-3.82847	3.38e-08	18.6	281	0.597223	7.69293
WBGene00002989	lim-7	C04F1.3	1170.86	-5.23641	2.94e-46	71.4	2515	1.31535	47.4011
WBGene00002990	lin-1	C37F5.1	815.699	-3.77907	6.11e-31	130.6	1687.5	1.91693	29.5486
WBGene00002991	lin-2	F17E5.1	120.95	-1.67558	0.000971311	65	214.75	0.722454	2.60494
WBGene00002992	lin-3	F36H1.4	41.7237	-3.1019	7.12e-06	10.2	98.75	0.215486	1.76505
WBGene00002999	lin-10	C09H6.2	2128.75	-1.01539	1.08e-06	1545.2	2966.5	12.7911	29.1366
WBGene00003003	lin-14	T25C12.1	7442.02	-5.25711	4.17e-72	456.8	15633.5	6.70831	266.886
WBGene00003010	lin-24	B0001.1	123.236	-1.37837	0.000671434	75.4	188.5	2.16598	6.52162
WBGene00003026	lin-41	C12C8.3	20192.2	-3.3571	1.03e-23	4165.8	38870.8	24.7917	274.158
WBGene00003040	lin-59	T12F5.4	15157.8	-2.8985	7.01e-32	4148.4	28575.8	23.9935	206.119
WBGene00003043	lip-1	C05B10.1	2506.35	-2.94279	4.95e-27	662.2	5049.25	10.4288	95.8695
WBGene00003046	lir-3	F37H8.1	49.5077	-4.87506	7.48e-16	3.8	109.5	0.174904	4.34218
WBGene00003053	lmp-1	C03B1.12	4646.5	-2.29265	1.86e-17	1770.8	8685	45.3273	255.537
WBGene00003056	lon-2	C39E6.1	44.1829	-1.73159	0.000161966	23.2	80	0.343287	1.25145
WBGene00003067	lrg-1	F55H2.4	120.312	-3.41241	2.29e-12	25.2	280.5	0.318311	3.96296
WBGene00003072	lrp-2	T21E3.3	3980.99	-2.1402	2.91e-06	1730.8	7189.5	3.09271	16.1274
WBGene00003077	lsm-3	Y62E10A.12	935.317	-1.7752	1.19e-05	462.6	1558.25	29.3268	107.635
WBGene00003086	lst-4	Y37A1B.2	4265.79	-2.16175	1.5e-21	1773.2	7679.5	25.6567	136.66
WBGene00003087	lsy-2	F49H12.1	1033.33	-1.45799	3.15e-07	610.4	1583.5	9.3271	29.3704
WBGene00003090	lys-1	Y22F5A.4	355.093	-3.39098	1.03e-11	71.2	761.5	1.88871	20.4148
WBGene00003091	lys-2	Y22F5A.5	56.2159	-2.30526	6.13e-05	21.2	112.75	0.670691	3.71566
WBGene00003092	lys-3	Y22F5A.6	104.694	-4.7574	1.31e-15	8.8	240.75	0.280764	6.9254
WBGene00003093	lys-4	F58B3.1	44.187	-2.18462	0.00191495	18	82.5	0.661137	3.25472
WBGene00003124	mai-1	K10B3.9	2065.28	-3.25837	6.78e-09	452	4182.75	15.0759	154.982
WBGene00003143	max-1	C34B4.1	3122.44	-6.71031	8.15e-69	71.8	6500	0.628573	63.5085
WBGene00003144	max-2	Y38F1A.10	2982.46	-2.37194	3.76e-11	1100	5228.5	11.0005	60.6271
WBGene00003150	mbk-2	F49E11.1	4901.46	-1.75137	2.08e-11	2513.2	7869.25	27.0658	99.4828
WBGene00003153	mca-3	Y67D8C.10	21944.5	-1.82949	5.14e-10	10940.2	35511	69.8339	275.342
WBGene00003154	mcm-2	Y17G7B.5	126.654	-2.15112	3.7e-06	54	263.25	0.567118	2.843
WBGene00003155	mcm-3	C25D7.6	129.845	-1.51207	0.00549731	76.8	248	0.814571	2.87212
WBGene00003157	mcm-5	R10E4.4	158.806	-1.8294	0.000370719	78.4	314.25	0.963328	3.94832
WBGene00003159	mcm-7	F32D1.10	85.8588	-1.70426	0.00143372	46	168.25	0.549975	2.12263
WBGene00003161	mdf-2	Y69A2AR.30	52.2633	-1.77584	0.00121494	27.2	106.5	0.846713	3.73623
WBGene00003163	mdl-1	R03E9.1	2506.05	-1.19272	0.000494802	1695.2	3594.75	38.7009	95.9916
WBGene00003165	mec-1	T07H8.4	452.099	-5.01947	9.6e-14	32.2	1138.75	0.215962	7.69673
WBGene00003166	mec-2	F14D12.4	9729.42	-7.41404	5.85e-55	137.6	21362.8	2.3209	406.987
WBGene00003170	mec-6	W02D3.3	229.259	-3.87214	9.06e-26	33	486.25	0.618457	10.3554
WBGene00003175	mec-12	C44B11.3	787.75	-1.08471	0.000224444	550.4	1184.25	9.3747	23.9887
WBGene00003182	mef-2	W10D5.1	2572.63	-2.22498	9.12e-14	1042.6	4359.75	24.7565	126.711
WBGene00003184	mei-2	F57B10.12	115.85	-3.30987	1.68e-16	25.6	237.5	0.489281	7.68257
WBGene00003185	mek-1	K08A8.1	1659.93	-1.31723	1.28e-05	1035.4	2539	19.0024	52.9992
WBGene00003228	mex-1	W03C9.7	80.0929	-2.6339	1.3e-07	25.6	174.5	0.470179	3.07695
WBGene00003231	mex-6	AH6.5	33.8405	-7.06107	8.62e-13	0.6	85.75	0.0170911	1.44139
WBGene00003233	mgl-2	F45H11.4	88.5124	-1.14567	0.00844894	61.4	130.75	0.579776	1.4576
WBGene00003242	mig-6	C37C3.6	675142	-2.87196	8.7e-17	185936	1.2858e+06	978.128	8227.87
WBGene00003246	mig-14	R06B9.6	1146.35	-6.32357	1.25e-125	33.2	2598.25	0.475816	43.6534
WBGene00003247	mig-15	ZC504.4	3820.03	-1.7268	3.66e-09	1993	6091	14.0978	51.5045
WBGene00003368	mkk-4	F42G10.2	994.826	-5.06328	2.7e-46	69.4	2088.75	1.31702	42.159
WBGene00003370	mlc-2	C36E6.5	8352.17	-1.00307	0.00593092	6229	12470.5	242.709	587.489
WBGene00003371	mlc-3	F09F7.2	14888.6	-1.64433	1.55e-10	8208.8	24758.2	247.224	885.436
WBGene00003373	mlh-1	T28A8.7	105.494	-1.78774	3.59e-05	53.2	202.5	0.67541	2.67012
WBGene00003376	mls-1	H14A12.4	34.8152	-4.66553	1.36e-12	3.2	76.5	0.122764	2.60742
WBGene00003384	moc-1	T06H11.4	230.036	-3.73647	6.95e-31	36.2	495.75	0.784888	10.8797
WBGene00003386	mod-1	K06C4.6	43.3688	-2.20822	0.00588958	18	87	0.464513	2.04553
WBGene00003401	mpk-1	F43C1.2	3191.59	-1.23387	3.02e-06	2088.8	4648	31.8791	83.987
WBGene00003404	mpz-1	C52A11.4	5465.67	-4.45479	7.25e-43	565.2	11015	5.19131	74.4778
WBGene00003405	mre-11	ZC302.1	137.573	-1.40171	0.0091754	83.4	264	0.968424	3.34993
WBGene00003407	mrp-1	F57C12.5	2782.68	-1.82341	5.22e-07	1377.2	4466.5	7.65372	29.8181
WBGene00003409	mrp-3	E03G2.2	85.1968	-4.62032	1.1e-14	8	206.5	0.0619472	1.37677
WBGene00003413	mrp-7	Y43F8C.12	117.681	-3.28865	1.18e-12	25	273	0.179948	1.7101
WBGene00003418	msh-2	H26D21.2	121.885	-3.2965	3.63e-18	25.8	279.25	0.308794	3.27964
WBGene00003421	msh-5	F09E8.3	119.366	-2.14891	9.08e-06	50.6	249.75	0.473885	2.11603
WBGene00003422	msh-6	Y47G6A.11	163.925	-2.80405	8.8e-09	48.4	383.5	0.396329	3.17261
WBGene00003473	mtl-1	K11G9.6	200.637	-2.43501	1.61e-05	73.4	412.75	4.86856	30.3587
WBGene00003478	mtm-6	F53A2.8	3006.08	-1.78331	7.69e-13	1506	4842.25	13.7549	55.6977
WBGene00003480	klf-3	F54H5.4	96.8678	-1.6913	5.37e-05	51.6	166.75	1.13722	4.45489
WBGene00003499	mut-2	K04F10.6	46.4526	-2.85826	2.07e-08	13.4	103.75	0.28001	2.10069
WBGene00003515	myo-3	K12F2.1	3388.89	-1.1227	0.00184654	2379.4	4928.5	10.5383	26.6347
WBGene00003516	nab-1	C43E11.6	3605.93	-1.14864	0.00122928	2476.8	5143.25	26.2663	68.8294
WBGene00003519	nac-3	K08E5.2	5706.31	-4.30711	2.09e-45	650.2	11652.2	7.76703	166.168
WBGene00003563	ncs-1	C44C1.3	66.5663	-4.40762	4.85e-20	6.8	139.25	0.341705	5.78897
WBGene00003564	ncs-2	F10G8.5	22928.6	-4.03502	8.61e-69	3073.4	47729.8	66.2271	1213.07
WBGene00003565	ncs-3	K03E6.3	598.35	-5.37857	6.67e-31	32.4	1280.25	1.21685	46.5088
WBGene00003566	ncx-1	Y113G7A.4	23869.3	-5.60904	8.55e-48	1129.2	51500.2	11.2021	575.67
WBGene00003569	ncx-4	F35C12.2	851.745	-3.34005	3.45e-23	181	1688	2.6646	28.3284
WBGene00003578	ndx-1	T26E3.2	1955.14	-2.91111	8.31e-21	521.2	3726.25	12.2799	101.71
WBGene00003584	ndx-7	C43E11.7	884.28	-1.39059	2.45e-05	533.6	1380.5	13.7081	40.7286
WBGene00003589	nex-2	T07C4.9	3766.94	-1.0662	4.92e-05	2649.8	5333.75	36.264	86.1103
WBGene00003590	nex-3	C28A5.3	45.5447	-3.27441	2.43e-11	10.2	96	0.311273	2.69278
WBGene00003599	nhl-3	W04H10.3	3713.5	-2.03157	5.86e-10	1629.4	6310	20.5901	91.2428
WBGene00003600	nhr-1	R09G11.2	6597.15	-3.16246	2.05e-30	1535.2	12610	18.0935	175.849
WBGene00003602	nhr-3	H01A20.1	693.075	-2.29641	6.05e-09	265.4	1237.25	4.33744	21.8423
WBGene00003605	nhr-6	C48D5.1	67.2381	-1.95515	0.000324913	31.2	113.5	0.4513	1.77915
WBGene00003607	nhr-8	F33D4.1	168.082	-4.38478	3.91e-18	18.2	383	0.303775	5.20866
WBGene00003618	nhr-19	E02H1.7	5759.33	-1.09528	3.07e-05	4034.4	7932.5	61.7945	148.276
WBGene00003622	nhr-23	C01H6.5	33.7576	-3.42331	4.42e-09	6.6	76.25	0.097121	1.21152
WBGene00003626	nhr-32	K08H2.8	2094.26	-4.21939	4.31e-49	250.4	4391.5	4.49276	90.4779
WBGene00003627	nhr-34	F58G6.5	4058.26	-2.17192	6.44e-11	1647.6	6793.25	21.7011	109.1
WBGene00003630	nhr-40	T03G6.2	2669.81	-4.17348	5.89e-53	329	5466.5	4.87226	95.4731
WBGene00003638	nhr-48	ZK662.3	1817.78	-1.39846	1.44e-09	1118.2	2770.75	10.578	31.0163
WBGene00003640	nhr-50	C06C6.5	94.2566	-1.56282	0.000269747	53.4	148.5	1.46552	4.46444
WBGene00003644	nhr-54	F36D3.2	719.484	-8.42719	2.58e-58	5	1654.5	0.132625	38.3988
WBGene00003645	nhr-55	T01G6.7	115.522	-1.67807	3.31e-05	61	201.25	1.1509	4.79412
WBGene00003661	nhr-71	K11E4.5	1746.64	-3.13362	8.48e-23	413.2	3385.25	4.6516	45.9574
WBGene00003678	nhr-88	K08A2.5	12498.6	-3.12375	1.29e-34	2993.6	24906.2	28.5908	276.029
WBGene00003688	nhr-98	M02H5.6	1015.96	-3.36945	6.75e-45	209.8	2058.25	4.83275	49.7645
WBGene00003689	nhr-99	M02H5.1	54.4983	-4.34202	5.28e-11	6.2	132.25	0.145358	3.20416
WBGene00003705	nhr-115	T27B7.4	46.7908	-1.95853	0.000788647	21.8	89.5	0.498316	2.04343
WBGene00003713	nhr-123	M02H5.7	81.422	-6.35128	1.12e-06	2.6	187	0.0515114	4.19998
WBGene00003727	nhr-137	C56E10.4	80.7799	-1.60968	0.000890041	43.8	134.75	0.898703	3.11135
WBGene00003730	nhx-2	B0495.4	150.808	-4.00235	2.87e-19	21	344	0.34994	4.86375
WBGene00003735	nhx-8	Y18D10A.6	2936.03	-3.22252	8.34e-24	658.4	5755	6.54651	66.3106
WBGene00003746	nlp-8	D2005.2	1729.74	-5.11453	1.67e-14	115.6	4277	3.72427	160.956
WBGene00003748	nlp-10	F37A8.4	1471.51	-4.68008	7.41e-14	133.2	3492	5.46474	173.542
WBGene00003749	nlp-11	ZK1320.10	126.128	-1.1275	0.00282316	87.8	199.25	3.60462	9.56229
WBGene00003750	nlp-12	M01D7.5	295.415	-1.79551	3.32e-10	144.8	509.25	7.55058	33.3419
WBGene00003779	nob-1	Y75B8A.2	52.464	-3.08588	4.53e-10	12.6	108.5	0.368334	3.13145
WBGene00003783	nos-1	R03D7.7	89.8684	-5.119	7.6e-19	6	227.25	0.178588	5.49912
WBGene00003786	npa-1	VC5.3	587.616	-4.26652	6.31e-25	70.8	1307.25	0.682169	12.2719
WBGene00003808	npr-2	T05A1.1	59.1354	-2.05678	2.81e-05	26.4	104.75	0.580828	2.45964
WBGene00003822	nsy-1	F59A6.1	3224.42	-1.79695	3.63e-08	1651	5453	8.80759	35.6649
WBGene00003842	oct-1	F52F12.1	147.029	-2.6069	5.85e-06	48	277.5	0.713345	4.39327
WBGene00003844	odc-1	K11C4.4	293.991	-1.79329	4.62e-05	145	489	2.64875	10.0177
WBGene00003846	odd-2	C34H3.2	66.4512	-4.36972	4.56e-23	7.4	154	0.226634	4.00392
WBGene00003864	oma-1	C09G9.6	28.9198	-2.42321	0.00014549	10.4	60.75	0.171518	1.09394
WBGene00003865	oma-2	ZC513.6	35.2464	-2.11279	3.35e-05	15	70.5	0.225175	1.39947
WBGene00003876	pept-2	C06G8.2	7360.62	-7.31717	3e-95	108.8	16583	1.22495	207.396
WBGene00003877	pept-1	K04E7.2	55.9534	-3.3703	3.42e-08	10.8	124	0.116092	1.35341
WBGene00003893	ost-1	C44B12.2	74618.1	-6.27478	9.47e-51	2286.2	160508	55.8999	4639.85
WBGene00003912	pal-1	C38D4.6	187.829	-2.02349	0.0035609	83.8	392.25	2.1329	10.6788
WBGene00003916	par-1	H39E23.1	10757.9	-2.44383	9.58e-12	3855.6	18931	27.6355	168.034
WBGene00003918	par-3	F54E7.3	2185.65	-4.23724	6.8e-28	258	4434.75	1.50777	35.0258
WBGene00003929	pat-2	F54F2.1	2753.03	-5.82988	6.33e-41	115	5888.5	0.881869	56.2775
WBGene00003932	pat-6	T21D12.4	3436.79	-1.03791	0.00374466	2424.6	4730.25	52.0388	117.884
WBGene00003934	pat-10	F54C1.7	10105.7	-1.49495	2.08e-08	5888.4	16013.8	220.964	681.632
WBGene00003941	pbo-1	Y71H2AL.1	349.941	-3.61356	2.38e-21	63.2	795.25	2.29669	34.0633
WBGene00003943	pbo-4	K09C8.1	629.267	-8.91474	1.77e-51	3	1523.25	0.0527007	17.2705
WBGene00003956	pcp-1	ZK112.1	221.409	-3.62015	8.8e-14	39.4	488.5	0.630463	7.20059
WBGene00003957	pcp-2	F23B2.12	83.018	-4.75186	1.77e-11	7	190.25	0.0611492	1.50418
WBGene00003958	pcp-3	F23B2.11	401.864	-4.77682	2.46e-17	33	908.75	0.296268	7.70302
WBGene00003959	pcp-4	Y116F11B.3	289.721	-7.20519	8.25e-60	4.6	699	0.062185	6.47456
WBGene00003961	pct-1	C07G1.3	2810.15	-2.85286	5.38e-13	776.6	5228	9.48232	68.0284
WBGene00003966	pdl-1	C27H5.1	165.374	-2.66642	7.75e-18	52	315.25	1.84013	13.7526
WBGene00003969	pef-1	F23H11.8	105.637	-1.10351	0.00114681	75.2	162.25	0.959594	2.43851
WBGene00003978	pes-4	Y119D3B.17	296.915	-2.38349	1.19e-10	109.8	573.75	1.50449	8.78583
WBGene00003991	pfn-3	K03E6.6	266.912	-3.0775	7.59e-14	66.2	543.75	3.30739	28.2228
WBGene00003992	pgl-1	ZK381.4	413.697	-3.97408	4.75e-26	58.2	1021	0.740343	12.7609
WBGene00003994	pgl-3	C18G1.4	69.5086	-4.71266	2.99e-21	6	171	0.11047	2.33638
WBGene00003998	pgp-4	F42E11.1	473.366	-2.45226	4.21e-18	166.2	862.75	1.1876	6.79637
WBGene00004013	pha-4	F38A6.1	276.109	-2.16291	7.26e-09	117.2	525.75	1.56567	8.17151
WBGene00004020	pho-1	EGAP2.3	37.3916	-2.48143	0.00420258	13	73	0.335167	1.56095
WBGene00004024	php-3	Y75B8A.1	114.574	-2.98652	5.02e-15	28.8	246	0.640221	5.80677
WBGene00004025	phy-2	F35G2.4	21548.2	-3.04256	1.07e-05	5391.4	42977	81.8854	662.639
WBGene00004028	pif-1	Y18H1A.6	47.9305	-4.83319	6.61e-15	3.8	123.25	0.173182	2.28737
WBGene00004030	pin-2	F07C6.1	41.1321	-3.29724	1.8e-09	8.8	86	0.255756	2.14602
WBGene00004032	pkc-1	F57F5.5	4825.35	-4.19414	3.91e-48	594.8	9790.25	6.50831	138.555
WBGene00004036	plc-1	F31B12.1	459.18	-3.63514	7.44e-09	83.2	1070.75	0.426121	5.66732
WBGene00004043	plk-2	Y71F9B.7	31.5557	-3.52018	1.44e-05	6	82	0.0970128	1.18157
WBGene00004044	plk-3	F55G1.8	86.2873	-1.53811	0.0012107	49.4	160	0.591803	2.19803
WBGene00004045	pll-1	K10F12.3	11591.9	-6.50907	3.13e-94	299	25519.8	2.6078	248.027
WBGene00004047	plx-1	Y55F3AL.1	1456.51	-2.25835	7.7e-19	576.8	2593.5	2.58592	14.9625
WBGene00004048	plx-2	K04B12.1	142.569	-2.00643	2.2e-09	65.4	249.75	0.343514	1.49305
WBGene00004051	parg-1	F20C5.1	2026.01	-2.30641	2.83e-11	763.4	3778.25	8.54901	46.9613
WBGene00004054		AC8.1	227.498	-1.99765	1.47e-12	103.6	415	0.333723	3.38331
WBGene00004058	pmp-1	C44B7.8	115.261	-3.01846	2.39e-07	29.6	240	0.337661	2.81894
WBGene00004059	pmp-2	C44B7.9	152.663	-1.9831	0.000236313	69.6	270	0.975296	3.75506
WBGene00004061	pmp-4	T02D1.5	158.034	-3.22275	1.8e-09	35.6	334.5	0.49277	4.28862
WBGene00004063	pmr-1	ZK256.1	818.21	-1.29546	8.32e-05	527.2	1234.25	4.40895	12.0601
WBGene00004075	pod-1	Y76A2B.1	740.974	-1.72566	6.98e-08	387	1357	2.93736	11.0256
WBGene00004076	pod-2	W09B6.1	5521.23	-3.10887	4.94e-32	1326.8	10816.8	5.58481	52.2996
WBGene00004077	pop-1	W10C8.2	413.264	-1.59875	4.66e-09	228	670.75	4.2718	13.9238
WBGene00004087	ppk-1	F55A12.3	3108.57	-2.0209	4.73e-17	1388.8	5243.5	15.1859	67.134
WBGene00004088	ppk-2	Y48G9A.8	1771.43	-1.06318	1.14e-06	1248.2	2518	21.5838	51.6454
WBGene00004091	pps-1	T14G10.1	850.246	-2.86498	6e-41	239.4	1684.5	3.09844	25.8429
WBGene00004094	ppw-2	Y110A7A.18	362.301	-3.67075	1.69e-19	61.8	887.5	0.570992	8.27973
WBGene00004101	hgrs-1	C07G1.5	1069.38	-1.06347	0.00898663	773.8	1494.25	8.04564	19.7378
WBGene00004104	pqn-13	C14C11.8	52.6778	-3.95829	3.69e-12	7.4	105.75	0.0966154	1.40804
WBGene00004106	pqn-15	C24A8.3	347.106	-3.54262	4.97e-07	69.2	717.75	0.515364	6.87235
WBGene00004108	pqn-18	C34E7.1	4558.92	-3.64083	3.11e-33	804.2	9218.5	9.52309	136.126
WBGene00004113	pqn-24	D1007.14	161.919	-1.07993	0.0035558	116.2	249.25	2.98614	7.8038
WBGene00004115	pqn-26	DY3.5	501.379	-6.61629	4.59e-50	12	1059.75	0.155029	17.1541
WBGene00004119	pqn-31	F21C10.8	28.0617	-3.21604	0.00135144	6.8	61.75	0.182781	1.42198
WBGene00004121	ptrn-1	F35B3.5	1381.92	-2.12621	4.23e-19	591	2455.5	4.395	22.1558
WBGene00004122	pqn-35	F35D11.2	224.656	-2.31111	5.46e-18	86.6	436.25	1.38865	7.56608
WBGene00004127	abu-12	F52D1.3	137.256	-10.1961	1.56e-20	0.2	310.75	0.00372842	3.7919
WBGene00004128	pqn-41	F53A3.4	2854.12	-1.65131	5.05e-06	1554	4539.75	9.61467	48.9715
WBGene00004130	ketn-1	F54E2.3	1508.6	-1.52242	0.00272799	892	2355.25	1.74952	5.70458
WBGene00004131	pqn-44	F55A12.9	13228.8	-2.59287	2.26e-09	4549.2	24345.2	58.2882	394.535
WBGene00004135	pqn-48	K07D4.8	8007.39	-5.13138	1.37e-67	536.8	17863.5	13.8494	524.966
WBGene00004138	pqn-53	R07B7.3	6444.07	-1.09607	5.99e-05	4581.2	9726.5	93.6924	236.511
WBGene00004145	pqn-62	T03G11.1	1747.55	-3.47502	5.47e-14	347.2	3682.5	2.04149	28.0541
WBGene00004152	pqn-70	T19B10.4	104918	-5.77349	2.45e-37	4521.8	226851	134.51	8947.67
WBGene00004169	pqn-89	Y73B6BR.1	329.377	-3.56836	2.98e-28	60.8	719.5	1.07549	13.8647
WBGene00004179	prg-2	C01G5.2	300.715	-4.63975	1.14e-21	27.6	798	0.32136	9.30464
WBGene00004181	pri-2	W02D9.1	73.0137	-2.18218	0.000138264	30.8	158.25	0.570362	3.0122
WBGene00004184		T19D2.2	4227.65	-1.51604	3.07e-06	2430.2	6753.25	42.7015	137.16
WBGene00004190	pars-2	T27F6.5	319.201	-1.15514	1.93e-05	215.8	467	4.62381	11.8059
WBGene00004193	prx-3	C15H9.8	30.1501	-2.59065	2.27e-05	9.4	59.75	0.309239	1.53909
WBGene00004202	pry-1	C37A5.9	570.4	-3.38784	1.28e-17	117.2	1165.25	1.69896	19.8485
WBGene00004207	ptb-1	D2089.4	5179.61	-3.13699	2.77e-16	1214.4	10097.5	16.6993	135.97
WBGene00004212	ptl-1	F42G9.9	889.72	-2.24684	7.73e-22	355.6	1663	6.22467	32.9815
WBGene00004213	ptp-1	C48D5.2	2051.22	-3.36119	3.33e-30	422.2	4072	4.92618	41.6008
WBGene00004215	ptp-3	C09D8.1	23350	-4.36866	1.44e-32	2532.2	47486.5	13.9282	246.383
WBGene00004217	ptr-2	C32E8.8	113.594	-2.41422	5.09e-08	39.4	236	0.406748	2.51896
WBGene00004221	ptr-6	C54A12.1	136.466	-4.2365	3.19e-16	16.2	259.75	0.19394	2.88214
WBGene00004238	ptr-24	F46G10.5	3196	-6.25693	7.4e-46	101.2	7572	1.02944	81.2197
WBGene00004241	puf-5	F54C9.8	36.7015	-3.35812	1.23e-06	8.2	86.5	0.135486	1.32699
WBGene00004244	puf-8	C30G12.7	160.306	-4.14914	6.34e-17	20	418	0.343368	6.89081
WBGene00004249	pvf-1	Y39A3CL.6	171.303	-1.41749	0.000535069	105.6	285.25	2.9064	8.81012
WBGene00004256	pxn-1	ZK994.3	189.807	-2.42947	8.59e-05	66.8	399.75	0.51344	3.266
WBGene00004257	pxn-2	K09C8.5	91.5449	-3.60783	1.35e-18	16.2	179.75	0.13134	1.14815
WBGene00004267	rab-3	C18A3.6	541.123	-1.15495	5.05e-05	371.4	782.5	8.08817	20.6911
WBGene00004268	rab-5	F26H9.6	7745.63	-1.22229	2.85e-08	5123.8	11406	124.454	325.953
WBGene00004272	rab-8	D1037.4	8140.61	-1.54347	1.4e-10	4602.4	13194.2	116.431	384.299
WBGene00004273	rab-10	T23H2.5	6421.02	-2.35124	7.82e-16	2355.2	11472.2	73.0705	413.73
WBGene00004275	rab-11.2	W04G5.2	1161.25	-9.00688	7.82e-92	5.4	2591.5	0.221161	66.9931
WBGene00004278	rab-19	Y62E10A.9	8893.4	-2.10467	6.4e-09	3709	15867.2	173.086	815.88
WBGene00004282	rab-30	Y45F3A.2	155.313	-1.52792	4.31e-06	88.6	242.5	2.48871	7.76535
WBGene00004285	rab-37	W01H2.3	74.9487	-1.76099	2.48e-07	38.8	125.75	0.851269	2.10598
WBGene00004297	rad-51	Y43C5A.6	80.5205	-3.23838	8.88e-10	18.6	194.5	0.407829	4.39422
WBGene00004298	rad-54	W06D4.6	109.646	-1.42939	1.14e-06	67	184.25	0.532536	1.5057
WBGene00004316	rbf-1	F37A4.7	798.987	-4.04624	1.82e-20	107.2	1667.5	0.924943	14.6962
WBGene00004321	rcan-1	F54E7.7	2083.16	-1.1843	4.19e-05	1381.8	2962.5	37.5193	95.3572
WBGene00004333	rec-8	W02A2.6	82.7241	-4.0766	7.4e-15	11.2	206	0.130568	2.77643
WBGene00004342	rfs-1	C30A5.2	148.417	-1.72307	1.28e-05	79.4	248	2.1571	8.41571
WBGene00004345	rgs-2	F16H9.1	1482.73	-4.98962	2.38e-77	108.2	3270	2.24407	82.9793
WBGene00004346	rgs-3	C29H12.3	68.3948	-1.4346	0.00110515	40.4	100.25	0.998019	2.65664
WBGene00004347	rgs-4	Y38E10A.21	649.927	-3.2293	1.01e-15	150.4	1288.5	3.1622	48.0895
WBGene00004349	rgs-6	C41G11.3	1528.79	-1.8313	2.92e-16	752.6	2578.75	7.20605	30.667
WBGene00004356	rhi-1	F46H6.1	5044.33	-5.95868	4.54e-63	191	11171.2	6.24644	417.005
WBGene00004360	rib-1	F12F6.3	1135.92	-3.86335	1.98e-59	169	2411	2.99056	45.6049
WBGene00004363	ric-3	T14A8.1	1706.4	-2.58449	2.82e-27	551.4	3168.75	9.4927	63.3978
WBGene00004364	ric-4	Y22F5A.3	744.191	-1.81834	9.54e-12	370.4	1306.25	9.5137	39.7852
WBGene00004368	ric-19	C32E8.7	105.111	-2.84664	7.01e-12	29.6	206.75	0.609839	4.72643
WBGene00004369	rig-1	K09E2.4	3221.77	-2.18191	6.04e-16	1328.2	5772.5	22.1295	132.38
WBGene00004370	rig-3	C53B7.1	65.3541	-1.49802	0.00698615	39.6	102.5	0.625446	1.99457
WBGene00004373	rme-1	W06H8.1	6482.91	-1.12744	7.51e-07	4451	9164.5	57.4804	141.361
WBGene00004374	rme-2	T11F8.3	145.346	-5.04574	5.12e-13	10.2	378.75	0.122062	3.91781
WBGene00004382	rnh-1.0	F59A6.6	3265.61	-1.198	2.15e-05	2149.2	4845.5	75.7006	211.786
WBGene00004391	rnr-1	T23G5.1	158.452	-1.30425	0.00142311	103	265.75	1.15651	3.34947
WBGene00004507	rpy-1	C18H9.7	3003.16	-5.24172	5.39e-36	185.2	6298.75	2.43999	91.6355
WBGene00004703	rsp-6	C33H5.12	2703.37	-1.44395	2.3e-08	1617.6	4091.75	51.4023	149.434
WBGene00004719	sad-1	F15A2.6	273.722	-2.87249	5e-09	75.6	551	0.736512	6.00248
WBGene00004721	san-1	ZC328.4	44.713	-2.97986	9.07e-08	11.6	103	0.332317	2.68638
WBGene00004729	sax-3	ZK377.2	2625.07	-1.42394	5.79e-07	1601.8	3995.5	9.69173	28.264
WBGene00004732	sax-7	C18F3.2	12385.8	-4.10697	9.28e-36	1621.6	24767	9.65831	197.149
WBGene00004736	sca-1	K11D9.2	17140.5	-1.24235	8.08e-08	11323	25334.2	95.8053	260.606
WBGene00004737	scc-1	F10G7.4	137.391	-1.83128	0.000672711	69.8	266	0.782465	3.87459
WBGene00004739	scd-1	H20J18.1	12929.9	-4.5242	1.21e-35	1255.6	25971	9.57346	231.587
WBGene00004740	scd-2	T10H9.2	498.857	-4.39467	4.42e-32	54	1112	0.368334	8.03934
WBGene00004743	scm-1	M01D7.2	1692.18	-1.64443	7.05e-09	912	2741.25	17.9277	62.3222
WBGene00004749	sdn-1	F57C7.3	3166.56	-3.79003	7.09e-29	492.6	6469.5	9.2094	137.033
WBGene00004751	sea-2	K10G6.3	8444.57	-2.28393	9.6e-12	3321	14100	17.1823	123.506
WBGene00004755	sec-24.1	F12F6.6	3187.41	-1.26141	1.48e-05	2051.2	4553.75	14.7027	39.0117
WBGene00004765	sel-8	C32A3.1	989.056	-3.7707	1.61e-26	159.4	1926.25	2.60394	39.9725
WBGene00004776	ser-1	F59C12.2	88.4369	-3.03539	2.68e-06	22.8	185.25	0.324899	2.76481
WBGene00004778	ser-3	K02F2.6	283.388	-2.8458	1.79e-06	81.4	621	1.05712	9.21368
WBGene00004789	sgk-1	W10G6.2	83.7682	-2.94742	9.99e-10	22.8	174.25	0.491269	3.36186
WBGene00004793	shw-3	R186.5	1428.28	-6.46494	7.15e-58	38.2	3110.5	0.707012	58.6166
WBGene00004796	sid-2	ZK520.2	88.5516	-3.53943	7.15e-15	16.2	189.75	0.485156	5.49396
WBGene00004798	sip-1	F43D9.4	466.936	-3.38686	8.48e-18	94.4	1098.25	4.51067	57.3925
WBGene00004808	skr-2	F46A9.4	146.782	-2.59179	1.91e-10	47.6	322.5	1.49691	12.2201
WBGene00004829	sli-1	M02A10.3	2943.54	-2.94399	2.54e-33	786.2	5692.5	10.1354	84.1627
WBGene00004830	slo-1	Y51A2D.19	1035.52	-4.83452	9.71e-32	82.2	2162	0.717489	19.3744
WBGene00004831	slo-2	F08B12.3	106.908	-1.60601	0.000484608	61.2	184.75	0.519668	1.77258
WBGene00004859	sma-5	W06B3.2	125.537	-1.82375	3.62e-05	63	221.5	0.970935	3.46897
WBGene00004862	sma-9	T05A10.1	8148.77	-1.37032	0.000848269	5215.4	12045.8	22.6492	63.3336
WBGene00004875	smd-1	F47G4.7	90.79	-2.51586	2.98e-05	30.8	180.25	0.449751	2.67892
WBGene00004884	smg-6	Y54F10AL.2	2343.43	-2.65647	6.42e-34	737.8	4507.5	8.19992	54.9491
WBGene00004893	sms-2	F53H8.4	246.493	-1.47036	4.99e-08	141.8	394.5	2.87376	8.74701
WBGene00004894	sms-3	Y22D7AL.8	175.35	-1.63886	2.29e-05	95	288.5	1.86675	6.70872
WBGene00004898	snb-2	F23H12.1	56.2559	-4.1965	3.42e-13	7	123.5	0.412358	6.03009
WBGene00004910	snf-11	T03F7.1	37104.6	-8.19701	1.07e-45	308.6	82236.2	3.90542	1208.92
WBGene00004913	snn-1	Y38C1BA.2	129.196	-2.43602	1.76e-11	46.2	243.25	0.915917	4.98549
WBGene00004921	snt-1	F31E8.2	377.869	-1.88318	6.9e-09	181.6	670	2.82101	11.9442
WBGene00004922	snt-2	F42G9.7	96.9111	-1.56049	8.76e-07	54.8	163	0.772076	2.77414
WBGene00004923	snt-3	Y75B7AL.3	415.075	-1.82592	1.14e-09	206.6	714.25	4.30003	18.1517
WBGene00004925	snt-5	R12A1.2	2551.15	-7.62145	2.08e-43	31.2	5516.75	0.661944	113.921
WBGene00004926	snt-6	C08G5.4	108.132	-1.10359	0.000661444	75.8	160	1.63163	4.12022
WBGene00004927	snx-1	C05D9.1	1262.01	-1.61755	3.05e-06	692.4	2028.5	10.7113	37.376
WBGene00004929	soc-2	AC7.2	875.477	-1.76926	3.93e-07	444	1479.5	5.8342	22.5272
WBGene00004944	sol-1	C15A11.3	43.3932	-1.63837	0.00827964	24.2	75.5	0.397051	1.43699
WBGene00004951	spc-1	K10B3.10	20640.8	-1.71902	8.08e-11	10866.6	32496.5	37.3362	137.27
WBGene00004969	spe-15	F47G6.4	86.6333	-2.09706	0.0002905	39.4	165.25	0.441903	1.73042
WBGene00004974	spe-29	F25H8.7	270.6	-10.0495	2e-24	0.6	573.75	0.0371521	23.8295
WBGene00004978	spg-7	Y47G6A.10	3922.07	-3.02034	6.89e-22	995.2	7610	10.5242	69.9982
WBGene00004985	spo-11	T05E11.4	53.8258	-3.7253	2.06e-12	8.8	131.5	0.176772	2.97029
WBGene00004986	spp-1	T07C4.4	61.2684	-1.21681	0.0032045	40.2	98	1.96914	6.59357
WBGene00004988	spp-3	T08A9.7	120.533	-2.13385	5.67e-06	52.6	233	2.91486	14.9285
WBGene00004990	spp-5	T08A9.9	1048.62	-3.34558	4.55e-16	225.2	2356.25	15.8878	185.172
WBGene00004995	spp-10	C28C12.7	9831.34	-6.56115	8.73e-137	242.6	22767	7.81044	861.485
WBGene00004999	spp-14	K09F5.3	468.913	-2.81873	1.3e-09	138.2	1002.75	9.94919	79.1055
WBGene00005001	spp-16	F32D8.9	22.357	-2.47295	0.00542018	8	49	0.574769	2.50969
WBGene00005019	sqv-1	D2096.4	1949.58	-1.87636	2.14e-12	931.4	3213.5	14.1442	57.6713
WBGene00005021	sqv-3	R10E11.4	1897.34	-4.00589	8.58e-31	264.4	3919	5.12126	79.742
WBGene00005022	sqv-4	F29F11.1	5052.61	-4.38832	1.16e-55	534.8	10672	9.28877	214.383
WBGene00005023	sqv-5	T24D1.1	3801.32	-2.86601	7.43e-14	1040	6997.5	8.86442	70.9975
WBGene00005024	sqv-6	Y50D4C.4	3089.13	-5.3482	1.16e-65	175.2	6779	2.02629	103.236
WBGene00005063	sra-37	T21H8.2	128.007	-6.62175	6.3e-14	3	320.25	0.0872012	6.77333
WBGene00005081	srd-3	K10B4.5	17.24	-4.37984	1.01e-06	1.8	39	0.0418718	1.00301
WBGene00005111	srd-33	T19H12.4	251.598	-4.24441	8.51e-11	28.4	513.75	0.755985	13.9987
WBGene00005208	srg-51	Y40H7A.8	1654.15	-7.70973	4.75e-121	19	3819.5	0.685302	166.03
WBGene00005269	srh-46	T03F7.3	20.1518	-5.87686	5.64e-10	0.8	43.5	0.0204131	1.52678
WBGene00005648	srp-7	F20D6.4	4327.46	-1.10675	1.25e-06	2979.8	6487.5	62.5008	166.329
WBGene00005654	srr-3	F36D3.3	950.062	-9.49004	1.42e-64	3.2	2149.75	0.11275	51.951
WBGene00005655	srr-4	K11D12.3	134.289	-1.73816	0.000167619	68.8	235	1.4939	5.41233
WBGene00005657	srr-6	C13D9.1	42.5061	-3.39948	3.72e-05	8.8	88	0.193829	1.98127
WBGene00005713	srv-2	C14A4.15	43.1282	-4.56131	0.00209616	4	98.75	0.14564	2.89517
WBGene00005718	srv-7	T22B7.5	222.571	-5.93506	7e-35	8.4	524.5	0.290598	15.2316
WBGene00005825	srw-78	F18E3.9	68.9804	-1.85057	0.00944653	36.6	110	0.348289	1.61033
WBGene00005827	srw-80	T04H1.10	30.4516	-6.9553	5.56e-09	0.6	78.25	0.0190988	2.24152
WBGene00005833	srw-86	C25F9.7	158.099	-5.56323	3.64e-46	7.8	369.5	0.436067	20.1745
WBGene00005936	srx-45	K01B6.2	189.6	-2.26013	0.00306448	74.6	375.25	1.77985	9.44806
WBGene00006055	ssr-2	C14A11.7	116.962	-1.79366	0.000247686	60.8	186.25	1.55302	4.74272
WBGene00006059	stc-1	F54C9.2	764.552	-1.17626	5.03e-05	513.4	1102.5	8.31379	20.8244
WBGene00006062	stn-1	F30A10.8	1626.05	-5.14071	8.74e-51	107.8	3483.5	3.29304	75.8593
WBGene00006064	sto-2	F32A6.5	150.987	-4.20425	9e-14	18.4	307.25	0.379314	7.15206
WBGene00006066	sto-4	Y71H9A.3	6034.48	-2.76514	3.47e-19	1780.8	11516.8	36.5883	287.651
WBGene00006067	sto-5	F41G4.3	100.729	-1.20953	0.0084992	68.2	160	1.49233	4.25984
WBGene00006306	sue-1	F07A5.5	578.992	-3.33357	3.79e-23	121.6	1269.5	1.63069	19.7565
WBGene00006311	sun-1	F57B1.2	37.7267	-4.70526	2.17e-12	3.2	96.25	0.0759158	1.81134
WBGene00006318	sup-9	F34D6.3	119.237	-3.3009	5.2e-11	25.4	261.25	0.677367	7.52482
WBGene00006321	sup-12	T22B2.4	5037.7	-4.46824	3.58e-62	519	10795.2	10.8799	260.11
WBGene00006342	sup-37	C01B7.1	1791.86	-3.40481	3.63e-09	363.8	3412.5	3.14273	36.9098
WBGene00006351	sur-5	K03A1.5	901.174	-1.25294	5.9e-05	585.8	1360	6.57645	17.2887
WBGene00006353	sur-7	F01G12.2	688.45	-1.17581	0.00304627	462.8	936	9.44163	21.2047
WBGene00006363	syd-1	F35D2.5	124.032	-2.78417	2.18e-07	36.8	235.75	0.401047	2.8073
WBGene00006364	syd-2	F59F5.6	435.747	-2.66786	1.23e-11	138	819.75	0.977882	6.75291
WBGene00006365	syg-1	K02E10.8	322.992	-5.64707	8.08e-37	15.4	718.5	0.213832	9.54997
WBGene00006369	sym-4	R03E1.1	2227.92	-2.80137	1.7e-23	645.6	4153.75	4.81053	36.8303
WBGene00006372	syx-2	F48F7.2	309.687	-1.2412	4.13e-05	205.4	476.5	4.26201	11.334
WBGene00006374	syx-4	T01B11.3	43.4245	-4.7356	4.37e-14	3.6	110.75	0.120238	3.46455
WBGene00006375	syp-1	F26D2.2	66.4516	-3.52916	4.7e-08	12.2	168.5	0.276383	3.07074
WBGene00006396	taf-12	Y56A3A.4	971.179	-1.02531	5.01e-07	698.8	1418.75	16.8322	38.6179
WBGene00006404	tag-10	C31C9.1	527.626	-3.8122	0.000211443	84.4	1186.75	1.52688	20.2921
WBGene00006406	srgp-1	F12F6.5	3990.94	-2.95547	5.85e-26	1041.2	7838.25	8.52056	80.9477
WBGene00006407	lim-9	F25H5.1	7358.01	-5.23937	1.17e-46	452.4	15590	5.99491	204.552
WBGene00006410	nck-1	ZK470.5	2306.76	-2.38151	1.71e-14	833.2	4241	14.1079	83.1553
WBGene00006412	nlg-1	C40C9.5	168.47	-1.3608	0.00592535	106.8	262.75	1.20305	3.468
WBGene00006414	raga-1	T24F1.1	2533.07	-1.28875	9.57e-06	1618.6	3811.5	33.6743	90.9451
WBGene00006423	asd-2	T21G5.5	2816.05	-1.03286	0.000384131	2029	3870.5	29.9879	67.227
WBGene00006440	tag-63	Y47G6A.28	72.8825	-3.91211	1.51e-12	10.8	182	0.165662	2.52837
WBGene00006445	tag-68	F37D6.6	1678.98	-3.67103	4.1e-18	286.6	3284.25	4.14605	57.2575
WBGene00006452	heh-1	R148.6	173.688	-1.96189	3.9e-06	81.6	319	4.07675	17.7472
WBGene00006454	aex-4	T14G12.2	24.4631	-4.18934	3.29e-07	3	56.25	0.123284	2.0288
WBGene00006462	svh-5	C33A11.4	302.236	-2.1573	1.69e-08	127.4	578	1.6767	9.15299
WBGene00006463	nduf-2.2	T26A5.3	154.798	-2.06057	2.18e-08	67.4	311.75	1.2749	6.19267
WBGene00006464	bath-47	T07H3.1	119.589	-4.08115	3.99e-18	15.8	277.5	0.262903	3.90271
WBGene00006467	magu-2	C01B7.4	237.104	-2.73853	1.28e-07	71.6	467.25	0.871727	6.58129
WBGene00006468	rhgf-1	F13E6.6	1868.51	-6.54938	5.76e-94	47	4059.5	0.293485	30.3788
WBGene00006470	tag-120	F40F9.2	209.926	-3.09147	5.89e-15	51.6	439	1.02232	8.06224
WBGene00006483	dgk-4	F42A9.1	8704.45	-2.3476	7.36e-11	3315.6	14952.2	20.6473	120.308
WBGene00006486	zipt-16	T11F9.2	65.5816	-2.97873	1.76e-06	16.8	125	0.283707	2.02273
WBGene00006495	cpna-1	F31D5.3	3259.93	-3.82458	2.44e-35	513.2	7050.75	3.94782	65.0806
WBGene00006510	mtrr-1	C01G6.6	3335.19	-3.13282	2.74e-17	780.2	6494.75	10.0641	91.4136
WBGene00006513	rimb-1	Y39A3CL.2	2047.18	-4.15497	3.47e-24	256.2	4042	1.64755	31.5784
WBGene00006516	vps-16	C05D11.2	1172.94	-1.02424	5.23e-06	851.6	1683	8.37898	19.6488
WBGene00006527	tax-6	C02F4.2	7873.17	-3.65331	3.4e-43	1349	15491	13.697	197.275
WBGene00006533	tba-7	T28D6.2	147.863	-4.79289	2.57e-34	12	344.5	0.327449	7.87056
WBGene00006535	tba-9	F40F4.5	107.272	-1.18529	7.24e-05	72.8	153	1.22623	2.18275
WBGene00006562	tdc-1	K01C8.3	85.2915	-1.71616	3.52e-05	46	149.25	0.596002	2.24096
WBGene00006565	tfg-1	Y63D3A.5	1967.13	-1.48745	5.72e-05	1144.2	3023	18.5516	56.7215
WBGene00006568	thk-1	Y43C5A.5	46.0849	-2.21776	7.63e-06	17.8	93	0.514162	2.39485
WBGene00006570	tig-2	F39G3.8	1679.93	-3.45079	1.19e-60	328.4	3540	7.13437	88.3601
WBGene00006585	tni-3	T20B3.2	642.433	-1.25244	4.66e-06	421.6	1022.75	12.2345	34.7502
WBGene00006593	tol-1	C07F11.1	6896.2	-5.22896	7.84e-58	421.2	14330.5	2.84442	118.178
WBGene00006594	tom-1	M01A10.2	2596.03	-3.84078	1.97e-49	402.2	5303.25	3.01794	49.4314
WBGene00006597	tor-1	Y37A1B.12	91.2601	-5.11684	6e-26	6	211	0.119055	5.04853
WBGene00006599	tpa-1	B0545.1	2814.77	-4.31511	3.22e-28	317.8	5743.5	3.23268	72.8891
WBGene00006609	tre-3	W05E10.4	143.541	-3.24457	1.25e-10	32.4	312.5	0.555803	5.47339
WBGene00006614	trp-1	ZC21.2	77.8967	-1.85827	0.000574995	37.8	129	0.334644	1.39091
WBGene00006615	trp-2	R06B10.4	578.278	-2.52738	6.41e-09	199.6	1184.75	2.01951	13.8671
WBGene00006623	try-5	K07B1.1	69.4264	-2.75728	1.88e-06	21.8	155.5	0.435226	4.86299
WBGene00006624	try-6	F48A9.3	189.871	-1.71895	0.00174156	99.4	292	0.937162	3.35867
WBGene00006627	tsp-1	C02F5.8	87.6256	-3.50268	9.99e-10	17.8	191	0.362342	5.90621
[truncated: 2,379 more rows]
