# Supplementary material for: mRNA profiling reveals significant transcriptional differences between a multipotent progenitor and its differentiated sister
Source: BMC Genomics. 2019 May 28;20:427. doi: 10.1186/s12864-019-5821-z (PMC6540470; doi:10.1186/s12864-019-5821-z)
Supplement: Supplementary file 3 — GO term enrichment analysis of the differentially expressed genes. Included in this file are: 1- GO-slim Biological Process analysis of SGP DEGs (FDR < 0.05), 2- SGP-biased genes with the GO term [GO:0006366] “transcription from RNA polymerase II promoter.”, 3- GO-slim Biological Process analysis of hmc DEGs (FDR < 0.05), and 4- hmc-biased genes with the GO term [GO:0016079] “Synaptic vesicle exocytosis.” (XLSX 33 kb) [file 12864_2019_5821_MOESM3_ESM.xlsx]

## Sheet: Legend
Additional File 3 (xlsx): GO term enrichment analysis of the differentially expressed genes.
Included in this file are: GO-slim Biological Process analysis of SGP DEGs (FDR < 0.05), SGP-biased genes with the GO term [GO:0006366] "transcription from RNA polymerase II promoter.", GO-slim Biological Process analysis of hmc DEGs (FDR <0.05), and hmc-biased genes with the GO term [GO:0016079] "Synaptic vesicle exocytosis."
GO-slim SGP. Results from the analysis of SGP-biased genes using the PANTHER overrepresentation test for GO slim Biological Process (FDR <0.05). Highlighted are the parent categories that are plotted in Figure 4; underneath each parent category are the hierarchical categories.
Transcription from RNA pol II. All SGP-biased genes with GO term [GO:0006366] "transcription from RNA polymerase II promoter." Also included are the log2(fold-change) and adjusted p-value from our differential expression analysis.
GO-slim hmc. Results from the analysis of hmc-biased genes using the PANTHER overrepresentation test for GO slim Biological Process (FDR <0.05). Highlighted are the parent categories that are plotted in Figure 4; underneath each parent category are the hierarchical categories.
Synaptic vesicle exocytosis. All hmc-biased genes with GO term [GO:0016079] "Synaptic vesicle exocytosis." Also included are the log2(fold-change) and adjusted p-value from our differential expression analysis.

## Sheet: GOslim SGP
Analysis Type:	PANTHER Overrepresentation Test (Released 20181010)
Annotation Version and Release Date:	PANTHER version 13.1 Released 2018-02-03
Analyzed List:	Client Text Box Input (Caenorhabditis elegans)
Reference List:	Caenorhabditis elegans (all genes in database)
Test Type:	FISHER
Correction:	FDR
PANTHER GO-Slim Biological Process	Caenorhabditis elegans - REFLIST (20057)	SGP DEG (2584)	SGP DEG (expected)	SGP DEG (over/under)	SGP DEG (fold enrichment)	SGP DEG (raw P-value)	SGP DEG (FDR)
rRNA metabolic process (GO:0016072)	94	54	12.11	+	4.46	1.37e-15	2.79e-14
RNA metabolic process (GO:0016070)	840	220	108.22	+	2.03	2.77e-19	8.87e-18
nucleobase-containing compound metabolic process (GO:0006139)	1510	338	194.54	+	1.74	1.07e-19	4e-18
primary metabolic process (GO:0044238)	2940	616	378.77	+	1.63	1.67e-30	1.87e-28
metabolic process (GO:0008152)	3682	734	474.36	+	1.55	3.25e-31	7.28e-29
chromatin assembly (GO:0031497)	24	12	3.09	+	3.88	0.000428	0.00266
organelle organization (GO:0006996)	608	142	78.33	+	1.81	9.05e-10	1.35e-08
cellular component organization (GO:0016043)	898	188	115.69	+	1.63	3.59e-09	5.02e-08
cellular component organization or biogenesis (GO:0071840)	1007	249	129.73	+	1.92	5.05e-19	1.41e-17
translation (GO:0006412)	149	68	19.2	+	3.54	2.43e-15	4.54e-14
protein metabolic process (GO:0019538)	1042	217	134.24	+	1.62	2.55e-10	4.08e-09
protein folding (GO:0006457)	55	25	7.09	+	3.53	1.63e-06	1.46e-05
protein acetylation (GO:0006473)	39	16	5.02	+	3.18	0.0003	0.0021
cellular protein modification process (GO:0006464)	545	95	70.21	+	1.35	0.00794	0.0349
mRNA 3'-end processing (GO:0031124)	29	11	3.74	+	2.94	0.00416	0.0212
mRNA processing (GO:0006397)	209	47	26.93	+	1.75	0.00101	0.00595
RNA localization (GO:0006403)	48	17	6.18	+	2.75	0.00115	0.00659
chromatin organization (GO:0006325)	145	51	18.68	+	2.73	1.16e-08	1.52e-07
vitamin metabolic process (GO:0006766)	40	14	5.15	+	2.72	0.00382	0.0199
cellular component biogenesis (GO:0044085)	423	147	54.5	+	2.7	5.13e-22	2.87e-20
nuclear transport (GO:0051169)	67	23	8.63	+	2.66	0.000164	0.00126
sulfur compound metabolic process (GO:0006790)	67	22	8.63	+	2.55	0.000355	0.00234
cellular amino acid catabolic process (GO:0009063)	38	12	4.9	+	2.45	0.0115	0.0486
cellular amino acid metabolic process (GO:0006520)	188	56	24.22	+	2.31	2.59e-07	2.63e-06
tRNA metabolic process (GO:0006399)	84	26	10.82	+	2.4	0.000245	0.00183
nucleobase-containing compound transport (GO:0015931)	82	25	10.56	+	2.37	0.000383	0.00245
chromosome segregation (GO:0007059)	56	17	7.21	+	2.36	0.0045	0.0219
cellular process (GO:0009987)	4274	787	550.63	+	1.43	2.6e-24	1.94e-22
cellular amino acid biosynthetic process (GO:0008652)	66	20	8.5	+	2.35	0.00174	0.00951
RNA catabolic process (GO:0006401)	59	17	7.6	+	2.24	0.00576	0.0269
mitosis (GO:0007067)	120	32	15.46	+	2.07	0.000721	0.00437
cell cycle (GO:0007049)	397	88	51.15	+	1.72	9.48e-06	8.17e-05
visual perception (GO:0007601)	83	22	10.69	+	2.06	0.00486	0.0232
system process (GO:0003008)	755	47	97.27	-	0.48	6.52e-08	8.11e-07
single-multicellular organism process (GO:0044707)	919	74	118.4	-	0.63	2.74e-05	0.000219
multicellular organismal process (GO:0032501)	932	74	120.07	-	0.62	1.53e-05	0.000127
DNA replication (GO:0006260)	79	20	10.18	+	1.97	0.0103	0.0443
DNA metabolic process (GO:0006259)	213	61	27.44	+	2.22	2.57e-07	2.74e-06
DNA repair (GO:0006281)	102	25	13.14	+	1.9	0.00705	0.0316
mRNA splicing, via spliceosome (GO:0000398)	119	28	15.33	+	1.83	0.00593	0.0271
nitrogen compound metabolic process (GO:0006807)	1413	322	182.04	+	1.77	8.15e-20	3.65e-18
biosynthetic process (GO:0009058)	1028	220	132.44	+	1.66	2.37e-11	4.08e-10
lipid metabolic process (GO:0006629)	324	64	41.74	+	1.53	0.00275	0.0147
transcription from RNA polymerase II promoter (GO:0006366)	356	68	45.86	+	1.48	0.00418	0.0208
transcription, DNA-dependent (GO:0006351)	455	90	58.62	+	1.54	0.00029	0.0021
Unclassified (UNCLASSIFIED)	13969	1579	1799.67	-	0.88	5.2e-18	1.29e-16
immune response (GO:0006955)	173	8	22.29	-	0.36	0.00142	0.00794
response to stimulus (GO:0050896)	1465	140	188.74	-	0.74	0.000333	0.00226
behavior (GO:0007610)	177	3	22.8	-	0.13	1.43e-06	1.33e-05
sensory perception of smell (GO:0007608)	180	2	23.19	-	0.09	1.23e-07	1.45e-06
sensory perception of chemical stimulus (GO:0007606)	390	3	50.24	-	0.06	5.9e-17	1.32e-15
sensory perception (GO:0007600)	487	26	62.74	-	0.41	7.16e-07	6.97e-06
neurological system process (GO:0050877)	714	45	91.99	-	0.49	2.06e-07	2.31e-06

## Sheet: Transcription from RNA pol II
WBGeneID	Gene name	Sequence name	Brief description	log2fold change	adjusted p-value
WBGene00000123	ama-1	F36A4.7	ama-1 encodes the large subunit of RNA polymerase II required for mRNA transcription; AMA-1 is essential for proper embryonic development, particularly for the early division and migration of the endodermal precursor (E) cells that initiate gastrulation; AMA-1 is expressed ubiquitously in the developing embryo until the 550-cell stage.	1.01428	5.18e-06
WBGene00000262	bra-1	F54B11.6	bra-1 is an ortholog of human ZMYND11 (zinc finger MYND-type containing 11) and ZMYND8 (zinc finger MYND-type containing 8); bra-1 is involved in negative regulation of transforming growth factor beta receptor signaling pathway, and its activity is required for normal adult lifespan; bra-1 exhibits receptor binding activity; bra-1 is expressed in the nervous system; bra-1 is localized to the axon…	1.61272	3.06e-06
WBGene00000376	ccr-4	ZC518.3		1.01969	2.26e-05
WBGene00000429	ceh-2	C27A12.5	ceh-2 encodes a homeodomain protein homologous to Drosophila empty spiracles (EMS) and the vertebrate EMX1 and EMX2 proteins (OMIM:600034, 600035); although the exact biological role of CEH-2 in C. elegans development and/or behavior is not yet known, expression in pharyngeal neurons and muscle, as well as vulval cells (vulB1, vulB2, and vulC) at late stages of development suggests that CEH-2 may…	2.57097	6.18e-05
WBGene00000461	ceh-40	F17A2.5	ceh-40 encodes one of three C. elegans homeodomain proteins (CEH-20, CEH-40, and CEH-60) homologous to Extradenticle (Exd/Pbx); ceh-40 genetically interacts with ceh-20 and unc-62 during embryonic development: while loss of ceh-40 activity alone results in no significant embryonic lethality, loss of ceh-40 and ceh-20, or ceh-40, ceh-20, and unc-62, results in incompletely penetrant embryonic leth…	5.07248	6.09e-16
WBGene00000507	cit-1.1	F44B9.4	cit-1.1 encodes one of two C. elegans cyclin T orthologs; RNAi experiments indicate that CIT-1.1 functions redundantly with CIT-1.2 to broadly regulate embryonic transcription; by homology, CIT-1.1 and CIT-1.2 are predicted to interact with the CDK-9 kinase to form the P-TEFb transcription elongation factor that in C. elegans is required for Ser2, but not Ser5, phosphorylation in the C-terminal d…	1.00825	0.000221114
WBGene00000584	cog-1	R03C1.3	cog-1 encodes the C. elegans ortholog of the vertebrate Nkx6 homeodomain proteins; cog-1 activity is required for multiple aspects of reproductive system development, including connection of uterus to the vulva and vulval cell specification, as well as for specification of left/right asymmetry in the ASE taste receptor sensory neurons where cog-1 acts in ASER to suppress the ASEL cell fate; cog-1…	6.58374	1.35e-10
WBGene00000890	sig-7	F39H2.2	sig-7 encodes a predicted cyclophilin; loss of sig-7 activity via large-scale RNAi screens results in embryonic and larval lethality as well as reduced brood sizes, suggesting that SIG-7 plays an essential role during C. elegans development.	1.40318	1.51e-10
WBGene00001834	hda-1	C53A5.3	The hda-1 gene encodes a histone deacetylase 1, similar to histone deacetylases RPD3 from yeast and fly; maternal and zygotic expression of hda-1 is required for embryonic viability, and zygotic expression of hda-1 is also required for gonadogenesis and vulval development.	1.0496	5.66e-07
WBGene00001836	hda-3	R06C1.1	hda-3 encodes a member of the histone deacetylase family most similar to human histone deacetylase 1 (HD1) that affects radiation sensitivity.	1.13853	9.74e-06
WBGene00003041	lin-61	R06C7.7	lin-61 encodes a protein that contains four malignant brain tumor (MBT) repeats and is similar to the human and mouse lethal (3) malignant brain tumor 2 [L(3)MBT2] proteins; LIN-61 is predicted to function in a transcriptional regulatory complex that may play a role in transcriptional repression during development; loss of lin-61 activity via RNAi and mutation indicates that LIN-61 is required fo…	1.03881	0.00109698
WBGene00003510	mxl-2	F40G9.11		1.68477	6.8e-16
WBGene00004083	pph-1	C05A2.1		1.57406	9.5e-09
WBGene00004802	sir-2.3	F46G10.3	sir-2.3 encodes one of four C. elegans proteins with similarity to the Saccharomyces cerevisiae Sir2p NAD-dependent histone deacetylase.	2.3695	0.000202035
WBGene00006383	taf-2	Y37E11B.4	taf-2 encodes a member of the peptidase M1 family, a predicted aminopeptidase with similarity to human TBP-associated factor 2.	1.12351	0.000275649
WBGene00006393	taf-11.1	F48D6.1		1.14674	0.00290085
WBGene00006397	taf-13	C14A4.10	taf-13 encodes a predicted member of the transcription initiation factor IID, 18kDa subunit family with similarity to Drosophila Taf13.	2.06122	1.52e-13
WBGene00006542	tbp-1	T20B12.2	tbp-1 encodes the C. elegans ortholog of the human TATA-box-binding protein (TBP; OMIM:600075; mutated in spinocerebellar ataxia 17); consistent with its proposed role in transcriptional regulation, TBP-1 has been shown to provide TFIID-like basal transcription activity in human and C. elegans extracts, to bind specifically to a TATA box sequence, and to interact with TFIIA and TFIIB transcriptio…	1.23748	3.93e-06
WBGene00007018	mdt-18	C55B7.9		1.81895	2.82e-14
WBGene00007026	mdt-31	F32H2.2		1.19964	2.66e-05
WBGene00007110	leo-1	B0035.11	leo-1 encodes the C. elegans ortholog of mammalian and Saccharomyces cerevisiae LEO1 that is a member of the PAF1 (Polymerase-Associated Factor 1) complex; by homology LEO-1 is predicted to function in the regulation of transcription.	1.15153	4e-07
WBGene00007135	cdk-12	B0285.1		1.46029	2.18e-06
WBGene00007329	C05C10.2	C05C10.2		2.62783	1.68e-16
WBGene00007355	rpb-6	C06A1.5		1.55973	2.73e-10
WBGene00007625	C16C10.4	C16C10.4		1.30485	8.55e-08
WBGene00007763	C27B7.6	C27B7.6		4.60195	2.93e-42
WBGene00007784	ruvb-1	C27H6.2	ruvb-1 encodes a AAA+ ATPase orthologous to the RUVBL1 family of ATPases; ruvb-1 functions as a component of the TOR signaling pathway that promotes localization of the box C/D snoRNP complex to nucleoli, thus enabling robust protein synthesis; ruvb-1 mutations strongly suppress pha-4 mutations, suggesting that pha-4 and the CeTOR pathway antagonize one another to regulate larval development and …	1.97758	2.07e-18
WBGene00007914	mys-4	C34B7.4	C34B7.4 encodes a MYST family histone acetyltransferase; based upon sequence similarity, the product of C34B7.4 is predicted to be the enzymatic component of an NuA4-like histone acetyltransferase (HAT) complex that functions in transcriptional activation; C34B7.4 is likely required for regulating gene expression in multiple tissues, as loss of its activity via RNAi results in suppression of ecto…	2.33308	8.27e-12
WBGene00007953	hda-11	C35A5.9		3.7888	1.6e-20
WBGene00009078	rpb-12	F23B2.13		1.27075	0.0011605
WBGene00009101	F25B3.4	F25B3.4		4.04911	2.27e-54
WBGene00009444	F35G12.11	F35G12.11		2.18997	1.98e-08
WBGene00009899	efl-3	F49E12.6	efl-3 encodes a protein with two E2F domains that may be involved in apoptosis.	5.89709	2.42e-09
WBGene00010839	chl-1	M03C11.2		1.76832	5.4e-06
WBGene00010908	imph-1	M88.5	The protein product of this gene is predicted to contain a glutamine/asparagine (Q/N)-rich ('prion') domain, by the algorithm of Michelitsch and Weissman (as of the WS77 release of WormBase, i.e., in wormpep77).	1.01248	3.79e-05
WBGene00011111	snfc-5	R07E5.3	snfc-5 encodes a homolog of SNF5/Ini1, a component of the SWI/SNF complex that is conserved from yeast to mammals and that is involved in chromatin remodeling; snfc-5 may be involved in asymmetric cell division of the T cells.	1.32437	4.17e-06
WBGene00011614	nfya-1	T08D10.1		2.29483	1.15e-10
WBGene00011892	T21C9.4	T21C9.4		1.00353	0.00169737
WBGene00013219	Y54G11A.11	Y54G11A.11		1.2811	1.35e-05
WBGene00013529	Y73F8A.24	Y73F8A.24		1.14465	1.74e-05
WBGene00013692	Y105E8B.7	Y105E8B.7		1.87171	4.93e-14
WBGene00013998	ZK550.4	ZK550.4	ZK550.4 encodes the C. elegans ortholog of the TFIIE alpha subunit; when expressed in vitro with the TFIIE beta subunit encoded by F54D5.11, the protein product of ZK550.4 supports transcription initiation; the protein products of ZK550.4 and F54D5.11 physically interact in vitro.	1.11825	1.05e-09
WBGene00014208	ZK1067.2	ZK1067.2		2.32796	8.2e-07
WBGene00015184	djr-1.1	B0432.2	djr-1.1 encodes a glyoxylase orthologous to human DJ-1 (OMIM:602533, mutated in early-onset Parkinson disease); DJR-1.1 is required for resistance to rotenone, a mitochondrial complex I inhibitor that mimics Parkinson disease (PD); djr-1.1(RNAi) animals are partly rescued from PD-like sensitivity by D-beta-hydroxybutyrate or tauroursodeoxycholic acid, and fully rescued by both; by orthology with …	2.08877	1.3e-16
WBGene00016060	mms-19	C24G6.3		1.56894	1.26e-07
WBGene00016115	mdt-26	C25H3.6		1.35121	2.79e-09
WBGene00016128	elpc-4	C26B2.6		1.02274	1.07e-06
WBGene00016220	C29F9.5	C29F9.5		7.89077	4.29e-16
WBGene00016221	C29F9.6	C29F9.6		6.67574	3.13e-10
WBGene00016566	eri-7	C41D11.7		1.28899	0.00932027
WBGene00017742	nfyc-1	F23F1.1		1.1379	4.01e-06
WBGene00017830	rpb-8	F26F4.11		1.50938	0.000157236
WBGene00019327	zip-2	K02F3.4	zip-2 encodes a bZIP transcription factor; ZIP-2 activity is required for regulating one branch of the immune response pathway that responds to infection by virulent strains of the bacterial pathogen Pseudomonas aeruginosa; specifically, ZIP-2 is required for inducing expression of a subset of infection response genes, including irg-1 and irg-2, and for full resistance to P. aeruginosa infection.	1.2709	2.41e-05
WBGene00019380	K04C2.2	K04C2.2		1.04239	0.0016396
WBGene00020480	ssup-72	T13C2.4		1.26184	0.00387935
WBGene00020687	ruvb-2	T22D1.10		1.95688	4.16e-11
WBGene00020827	T26A8.4	T26A8.4	T26A8.4 encodes the C. elegans ortholog of Saccharomyces cerevisiae Caf120, a component of the conserved Ccr4-Not deadenylase complex that regulates transcription and RNA degradation; in C. elegans, T26A8.4 is essential for embryonic and larval development, as well as germ cell and vulval development, normal body size, and proper locomotion.	1.05233	3.67e-05
WBGene00021552	zip-4	Y44E3B.1	zip-4 encodes, by alternative splicing, two isoforms of a putative C/EBP protein, divergently orthologous to human human CEBPA (OMIM:116897, mutated in acute myeloid leukemia), CEBPB (OMIM:189965), CEBPD (OMIM:116898), CEBPE (OMIM:600749, mutated in specific granule deficiency), and CEBPG (OMIM:138972); ZIP-4 is paralogous to CEBP-1; ZIP-4 is weakly expressed in what may be a ubiquitous, constitu…	1.32548	8.98e-07
WBGene00021714	cyh-1	Y49F6B.1		1.39845	0.00113712
WBGene00021845	rpb-7	Y54E10BR.6		1.19918	0.00100166
WBGene00022400	rpb-9	Y97E10AR.5		1.35452	0.000196733
WBGene00022554	duxl-1	ZC204.2	duxl-1 is a divergent homeobox gene; it encodes three homeodomains, two of which are likely to have arisen as internal tandem duplication; duxl-1 is expressed in the gonad, hypodermis, coelomocyte, intestine, germ line, and the excretory cell.	4.97218	1.37e-50
WBGene00022710	ZK354.9	ZK354.9		3.95903	8.15e-29
WBGene00022738	fubl-2	ZK418.9	ZK418.9 encodes two proteins by alternative splicing, belonging to an ancient family of single-stranded nucleic acid-binding proteins, that are predicted to regulate gene expression through binding either mRNA or (locally) single-stranded DNA; they are most likely to specifically bind one or more discrete mRNAs and regulate their spatial localization or alternative splicing.	2.25785	7.66e-19
WBGene00022850	ZK1127.3	ZK1127.3		1.10684	6.76e-06
WBGene00044689	arid-1	Y108G3AL.7		1.31781	2.18e-06
WBGene00045433	F49D11.10	F49D11.10		1.17553	2.64e-05

## Sheet: GOslim hmc
Analysis Type:	PANTHER Overrepresentation Test (Released 20181010)
Annotation Version and Release Date:	PANTHER version 13.1 Released 2018-02-03
Analyzed List:	hmc DEG (Caenorhabditis elegans)
Reference List:	Caenorhabditis elegans (all genes in database)
Test Type:	FISHER
Correction:	FDR
PANTHER GO-Slim Biological Process	Caenorhabditis elegans - REFLIST (20057)	hmc DEG (2984)	hmc DEG (expected)	hmc DEG (over/under)	hmc DEG (fold enrichment)	hmc DEG (raw P-value)	hmc DEG (FDR)
synaptic vesicle exocytosis (GO:0016079)	15	9	2.23	+	4.03	0.00212	0.0158
neurotransmitter secretion (GO:0007269)	19	10	2.83	+	3.54	0.00251	0.0171
vesicle-mediated transport (GO:0016192)	363	80	54.01	+	1.48	0.00205	0.0158
transport (GO:0006810)	1035	196	153.98	+	1.27	0.00193	0.0166
localization (GO:0051179)	1148	214	170.79	+	1.25	0.00236	0.0165
cellular calcium ion homeostasis (GO:0006874)	18	10	2.68	+	3.73	0.00186	0.0167
homeostatic process (GO:0042592)	123	39	18.3	+	2.13	0.000133	0.00199
biological regulation (GO:0065007)	1410	283	209.77	+	1.35	3.59e-06	8.93e-05
calcium-mediated signaling (GO:0019722)	17	9	2.53	+	3.56	0.00398	0.0262
intracellular signal transduction (GO:0035556)	394	94	58.62	+	1.6	7.12e-05	0.00123
signal transduction (GO:0007165)	849	189	126.31	+	1.5	7.99e-07	2.24e-05
cell communication (GO:0007154)	957	220	142.38	+	1.55	1.02e-08	4.55e-07
cellular process (GO:0009987)	4274	809	635.87	+	1.27	2.77e-12	3.1e-10
meiosis (GO:0007126)	45	17	6.69	+	2.54	0.00197	0.0164
G-protein coupled receptor signaling pathway (GO:0007186)	48	17	7.14	+	2.38	0.00438	0.0273
cell surface receptor signaling pathway (GO:0007166)	272	60	40.47	+	1.48	0.00816	0.0415
muscle contraction (GO:0006936)	43	15	6.4	+	2.34	0.00899	0.0447
system development (GO:0048731)	64	22	9.52	+	2.31	0.00176	0.0164
cell adhesion (GO:0007155)	54	18	8.03	+	2.24	0.00457	0.0276
biological adhesion (GO:0022610)	54	18	8.03	+	2.24	0.00457	0.0269
reproduction (GO:0000003)	82	26	12.2	+	2.13	0.00139	0.0142
cellular component morphogenesis (GO:0032989)	112	35	16.66	+	2.1	0.000291	0.00384
cellular component organization (GO:0016043)	898	175	133.6	+	1.31	0.0011	0.0123
cell differentiation (GO:0030154)	135	38	20.08	+	1.89	0.000897	0.0106
endocytosis (GO:0006897)	140	38	20.83	+	1.82	0.0016	0.0155
response to endogenous stimulus (GO:0009719)	152	40	22.61	+	1.77	0.0023	0.0166
synaptic transmission (GO:0007268)	211	53	31.39	+	1.69	0.00116	0.0123
cell-cell signaling (GO:0007267)	237	61	35.26	+	1.73	0.000244	0.00341
regulation of phosphate metabolic process (GO:0019220)	215	50	31.99	+	1.56	0.00563	0.03
phosphate-containing compound metabolic process (GO:0006796)	1011	206	150.41	+	1.37	4.35e-05	0.000973
regulation of biological process (GO:0050789)	1134	209	168.71	+	1.24	0.00436	0.0279
metabolic process (GO:0008152)	3682	613	547.79	+	1.12	0.00477	0.0267
immune system process (GO:0002376)	283	63	42.1	+	1.5	0.00466	0.0268
intracellular protein transport (GO:0006886)	383	80	56.98	+	1.4	0.00636	0.0331
protein transport (GO:0015031)	399	84	59.36	+	1.42	0.00486	0.0266
catabolic process (GO:0009056)	807	163	120.06	+	1.36	0.000424	0.00528
Unclassified (UNCLASSIFIED)	13969	1906	2078.25	-	0.92	3.41e-10	1.91e-08
translation (GO:0006412)	149	5	22.17	-	0.23	5.52e-05	0.00103
behavior (GO:0007610)	177	4	26.33	-	0.15	5.62e-07	1.8e-05
rRNA metabolic process (GO:0016072)	94	1	13.98	-	0.07	4.51e-05	0.000919
RNA metabolic process (GO:0016070)	840	81	124.97	-	0.65	7.29e-05	0.00117
RNA localization (GO:0006403)	48	0	7.14	-	< 0.01	0.00204	0.0163
sensory perception of smell (GO:0007608)	180	0	26.78	-	< 0.01	2.74e-11	2.04e-09
sensory perception of chemical stimulus (GO:0007606)	390	5	58.02	-	0.09	1.02e-17	2.28e-15
sensory perception (GO:0007600)	487	28	72.45	-	0.39	1.85e-08	6.91e-07

## Sheet: Synaptic vesicle exocytosis
WBGeneID	Gene name	Sequence name	Brief description	log2fold change	adjusted p-value
WBGene00004032	pkc-1	F57F5.5	pkc-1 encodes a serine/threonine protein kinase that is orthologous to mammalian protein kinase C epsilon (PRKCE), a member of the nPKC subgroup of the protein kinase C superfamily; together with UNC-13, PKC-1 may act downstream of goa-1 to modulate phorbol ester-induced stimulation of acetylcholine release at NMJs; PKC-1 positively regulates locomotion, and affects thermotaxis and chemotaxis tog…	-4.19414	3.91e-48
WBGene00004364	ric-4	Y22F5A.3	ric-4 encodes an ortholog of vertebrate SNAP-25 and S. cerevisiae Sec9p; SNAP-25 is associated with synaptosomes, required for axonal growth in vivo, and targeted by botulinum neurotoxins; UNC-86 and MEC-3 are required for ric-4 expression, and act on a regulatory element (I2h) in ric-4 conserved between the first introns of C. elegans and C. briggsae ric-4 genes; other conserved motifs in the pr…	-1.81834	9.54e-12
WBGene00004921	snt-1	F31E8.2	snt-1 encodes two proteins, SNT-1A and SNT-1B, orthologous to synaptotagmin; SNT-1 is required for synaptic vesicle exocytosis and neurotransmitter release as well as for synaptic vesicle recycling via clathrin-mediated endocytosis; accordingly, snt-1 activity is required for a variety of behaviors including pharyngeal pumping, locomotion, and defecation; SNT-1A and SNT-1B isoforms are expressed …	-1.88318	6.9e-09
WBGene00004922	snt-2	F42G9.7		-1.56049	8.76e-07
WBGene00004923	snt-3	Y75B7AL.3		-1.82592	1.14e-09
WBGene00004925	snt-5	R12A1.2		-7.62145	2.08e-43
WBGene00004926	snt-6	C08G5.4		-1.10359	0.000661444
WBGene00006372	syx-2	F48F7.2		-1.2412	4.13e-05
WBGene00006374	syx-4	T01B11.3	syx-4 encodes a syntaxin-related t-SNARE; t-SNARES function as receptor for intracellular transport vesicles during membrane fusion reactions and in C. elegans, SYX-4 activity is essential for three aspects of early embryogenesis: polar body extrusion, cytokinesis, and nuclear envelope reassembly following mitosis; in addition, SYX-4 plays a role in formation of the vitelline membrane and/or eggs…	-4.7356	4.37e-14
WBGene00006454	aex-4	T14G12.2		-4.18934	3.29e-07
WBGene00006594	tom-1	M01A10.2	tom-1 encodes a tomosyn ortholog that inhibits synaptic vesicle priming; TOM-1 is orthologous to human tomosyn-1 and tomosyn-2, and to Drosophila lethal(2)giant larvae; TOM-1 protein binds RIC-4 (SNAP-25) and UNC-64 (syntaxin) in vitro; tom-1 has two hypomorphic mutant alleles, tom-1(nu468) and tom-1(ok285), which confer aldicarb hypersensitivity, probably from excess cholinergic neurotransmissio…	-3.84078	1.97e-49
WBGene00006750	unc-10	T10A3.1	unc-10 encodes a protein with zinc-finger, Q/N-rich, PDZ, and C2 domains that is homologous to vertebrate Rim1, a presynaptic protein which binds, and effects the activity of, synaptic vesicle-associated GTP-Rab3; UNC-10 is required for normal locomotion and synaptic transmission, and localizes to a subdomain of presynaptic termini, where it probably acts to regulate the priming step of presynapt…	-5.76108	1.87e-45
WBGene00006752	unc-13	ZK524.2	unc-13 encodes at least five protein isoforms that regulate neurotransmitter release by altering the conformation of syntaxin; UNC-13 proteins are required for normal pharyngeal pumping and thrashing in liquid, normally short lifespan, normally large brood sizes, and full adult body sizes; UNC-13 proteins have orthologs in vertebrates and Drosophila; UNC-13 proteins are complex, with multiple C2,…	-2.67431	2.57e-10
WBGene00006757	unc-18	F27D9.1	unc-18 encodes the C. elegans ortholog of Saccharomyces cervisiae SEC1 and mammalian Munc18 proteins; UNC-18 function as a chaperone for UNC-64/syntaxin, ensuring its anterograde transport from the endoplasmic reticulum to the plasma membrane; UNC-18 also enables the docking of vesicles to synaptic regions before vesicle priming and fusion, and promotes synaptic vesicle exocytosis; UNC-18 may als…	-1.02343	0.00022694
WBGene00006767	unc-31	ZK897.1	unc-31 encodes a pleckstrin homology (PH) domain-containing protein that is the C. elegans ortholog of human CADPS/CAPS (calcium-dependent activator protein for secretion OMIM:604667); UNC-31 functions in post-docking calcium-regulated dense-core vesicle fusion that is required for egg laying, locomotion, pharyngeal pumping, and recovery from the dauer larval stage; in addition, UNC-31 functions …	-2.84822	2.6e-19
WBGene00019305	snap-29	K02D10.5	snap-29 encodes one of the SNAP25-family of double SNARE-domain target-SNAREs orthologous to human synaptosomal-Associated protein (OMIM:604202); snap-29 is an essential gene important for development and cellular functions throughout the life cycle; SNAP-29 is required for secretion of many transmembrane cargo proteins of oocyte cells; loss of SNAP-29 leads to defects in ovulation and RNAi leads…	-1.01298	6.77e-05
WBGene00022271	cpx-1	Y73E7A.4		-1.31927	1.97e-08
