# Supplementary material for: mRNA profiling reveals significant transcriptional differences between a multipotent progenitor and its differentiated sister
Source: BMC Genomics. 2019 May 28;20:427. doi: 10.1186/s12864-019-5821-z (PMC6540470; doi:10.1186/s12864-019-5821-z)
Supplement: Supplementary file 4 — Comparisons of this dataset to muscle and neural expression datasets. Included in this file are: 1- total muscle enriched genes [32] that are also SGP-biased or hmc-biased, 2- larval pan-neural enriched genes [31] that are also SGP-biased or hmc-biased, 3- genes that are expressed in muscle, neuron, and hmc, 4- GO terms for genes that are expressed in muscle and hmc. 5- GO terms for genes that are expressed in neuron and hmc. 6- genes that are involved in the synaptic vesicle cycle [59], 7- genes that encode components of thin and thick filaments of body wall muscle [60], and 8- genes that encode FMRF-like and insulin-like peptides. (XLSX 159 kb) [file 12864_2019_5821_MOESM4_ESM.xlsx]

## Sheet: Legend
Additional File 4 (xlsx): Comparisons of this dataset to muscle and neural expression datasets.
Included in this file are: 1- total muscle enriched genes [32] that are also SGP-biased or hmc-biased, 2- larval pan-neural enriched genes [31] that are also SGP-biased or hmc-biased, 3- genes that are expressed in muscle, neuron, and hmc, 4- GO terms for genes that are expressed in muscle and hmc. 5- GO terms for genes that are expressed in neuron and hmc, 6- genes that are involved in the synap…
Total muscle enriched. Genes reported to be muscle enriched in Fox et al. (2007) were queried against our SGP- and hmc-biased genes. Genes found on either the SGP-biased or hmc-biased lists are identified by the WBGeneID; genes not found are indicated with #N/A. A summary table is included.
Larval neuron enriched. Genes reported to be larval pan-neural enriched in Von Stetina et al. (2007) were queried against our SGP- and hmc-biased genes. Genes found on either the SGP-biased or hmc-biased lists are identified by the WBGeneID; genes not found are indicated with #N/A. A summary table is included.
hmc-muscle-neuron overlap. Genes found on all three lists: 1- our hmc-biased, 2- total muscle enriched, and 3- larval pan-neural enriched. A brief description of gene function is included.
hmc-muscle GO terms. Results from the analysis of hmc-biased and muscle enriched genes using the PANTHER overrepresentation test for GO slim Biological Process (FDR <0.05). Highlighted are the parent categories; underneath each parent category are the hierarchical categories.
hmc-neuron GO terms. Results from the analysis of hmc-biased and larval neuron enriched genes using the PANTHER overrepresentation test for GO slim Biological Process (FDR <0.05). Highlighted are the parent categories; underneath each parent category are the hierarchical categories.
Synapse. Genes involved in the synaptic cycle (Richmond et al., 2007) were queried against our dataset. Genes found to be hmc-biased are indicated by the gene name.
Muscle function. Genes that encode components of thin and thick filaments in body wall muscle cells (Gieseler et al., 2017) were queried against our dataset. Genes found to be hmc-biased are indicated by the gene name.
Signaling. Expression of genes encoding FMRF-like (flp) or insulin-like (ins) peptides in our dataset.

## Sheet: Total muscle enriched
WormBase ID	Common name	SGP biased	hmc biased
WBGene00000003	aat-2	#N/A	WBGene00000003			genes	percentage
WBGene00000092	ags-3	#N/A	WBGene00000092		SGP	208	0.163522
WBGene00000175	aqp-7	#N/A	WBGene00000175		hmc	330	0.259434
WBGene00000186	ark-1	#N/A	WBGene00000186		Total muscle	1272
WBGene00000210	asg-2	#N/A	WBGene00000210
WBGene00000238	bar-1	#N/A	WBGene00000238
WBGene00000281	cah-3	#N/A	WBGene00000281
WBGene00000370	ccg-1	#N/A	WBGene00000370
WBGene00000441	ceh-18	#N/A	WBGene00000441
WBGene00000554	cnb-1	#N/A	WBGene00000554
WBGene00000764	coq-4	#N/A	WBGene00000764
WBGene00000779	cpn-3	#N/A	WBGene00000779
WBGene00000781	cpr-1	#N/A	WBGene00000781
WBGene00000832	ctn-1	#N/A	WBGene00000832
WBGene00000857	cwn-1	#N/A	WBGene00000857
WBGene00000858	cwn-2	#N/A	WBGene00000858
WBGene00000942	deb-1	#N/A	WBGene00000942
WBGene00000973	dhs-9	#N/A	WBGene00000973
WBGene00000975	dhs-12	#N/A	WBGene00000975
WBGene00000998	dig-1	#N/A	WBGene00000998
WBGene00001054	dpf-1	#N/A	WBGene00001054
WBGene00001116	dyc-1	#N/A	WBGene00001116
WBGene00001131	dys-1	#N/A	WBGene00001131
WBGene00001149	bcat-1	#N/A	WBGene00001149
WBGene00001263	emb-9	#N/A	WBGene00001263
WBGene00001328	epi-1	#N/A	WBGene00001328
WBGene00001340	etr-1	#N/A	WBGene00001340
WBGene00001371	exl-1	#N/A	WBGene00001371
WBGene00001385	far-1	#N/A	WBGene00001385
WBGene00001386	far-2	#N/A	WBGene00001386
WBGene00001403	fbl-1	#N/A	WBGene00001403
WBGene00001404	fbp-1	#N/A	WBGene00001404
WBGene00001430	fkb-5	#N/A	WBGene00001430
WBGene00001490	frm-3	#N/A	WBGene00001490
WBGene00001492	frm-5	#N/A	WBGene00001492
WBGene00001502	ftt-2	#N/A	WBGene00001502
WBGene00001519	gar-3	#N/A	WBGene00001519
WBGene00001570	gei-13	#N/A	WBGene00001570
WBGene00001572	gei-15	#N/A	WBGene00001572
WBGene00001595	gld-1	#N/A	WBGene00001595
WBGene00001604	gln-3	#N/A	WBGene00001604
WBGene00001643	gly-18	#N/A	WBGene00001643
WBGene00001684	gpd-2	#N/A	WBGene00001684
WBGene00001685	gpd-3	#N/A	WBGene00001685
WBGene00001751	gst-3	#N/A	WBGene00001751
WBGene00001770	gst-22	#N/A	WBGene00001770
WBGene00001774	gst-26	#N/A	WBGene00001774
WBGene00001794	gta-1	#N/A	WBGene00001794
WBGene00001863	him-4	#N/A	WBGene00001863
WBGene00002011	hsp-12.2	#N/A	WBGene00002011
WBGene00002012	hsp-12.3	#N/A	WBGene00002012
WBGene00002069	ikb-1	#N/A	WBGene00002069
WBGene00002184	kel-1	#N/A	WBGene00002184
WBGene00002189	kin-1	#N/A	WBGene00002189
WBGene00002234	kqt-2	#N/A	WBGene00002234
WBGene00002239	ksr-1	#N/A	WBGene00002239
WBGene00002254	lbp-2	#N/A	WBGene00002254
WBGene00002255	lbp-3	#N/A	WBGene00002255
WBGene00002265	lec-2	#N/A	WBGene00002265
WBGene00002280	let-2	#N/A	WBGene00002280
WBGene00002497	let-268	#N/A	WBGene00002497
WBGene00002974	lev-1	#N/A	WBGene00002974
WBGene00002990	lin-1	#N/A	WBGene00002990
WBGene00002991	lin-2	#N/A	WBGene00002991
WBGene00003092	lys-3	#N/A	WBGene00003092
WBGene00003124	mai-1	#N/A	WBGene00003124
WBGene00003163	mdl-1	#N/A	WBGene00003163
WBGene00003166	mec-2	#N/A	WBGene00003166
WBGene00003370	mlc-2	#N/A	WBGene00003370
WBGene00003371	mlc-3	#N/A	WBGene00003371
WBGene00003386	mod-1	#N/A	WBGene00003386
WBGene00003515	myo-3	#N/A	WBGene00003515
WBGene00003565	ncs-3	#N/A	WBGene00003565
WBGene00003578	ndx-1	#N/A	WBGene00003578
WBGene00003627	nhr-34	#N/A	WBGene00003627
WBGene00003893	ost-1	#N/A	WBGene00003893
WBGene00003932	pat-6	#N/A	WBGene00003932
WBGene00003934	pat-10	#N/A	WBGene00003934
WBGene00003969	pef-1	#N/A	WBGene00003969
WBGene00003978	pes-4	#N/A	WBGene00003978
WBGene00003991	pfn-3	#N/A	WBGene00003991
WBGene00004025	phy-2	#N/A	WBGene00004025
WBGene00004036	plc-1	#N/A	WBGene00004036
WBGene00004113	pqn-24	#N/A	WBGene00004113
WBGene00004130	ketn-1	#N/A	WBGene00004130
WBGene00004135	pqn-48	#N/A	WBGene00004135
WBGene00004145	pqn-62	#N/A	WBGene00004145
WBGene00004202	pry-1	#N/A	WBGene00004202
WBGene00004238	ptr-24	#N/A	WBGene00004238
WBGene00004249	pvf-1	#N/A	WBGene00004249
WBGene00004342	rfs-1	#N/A	WBGene00004342
WBGene00004360	rib-1	#N/A	WBGene00004360
WBGene00004363	ric-3	#N/A	WBGene00004363
WBGene00004736	sca-1	#N/A	WBGene00004736
WBGene00004910	snf-11	#N/A	WBGene00004910
WBGene00004995	spp-10	#N/A	WBGene00004995
WBGene00005269	srh-46	#N/A	WBGene00005269
WBGene00006062	stn-1	#N/A	WBGene00006062
WBGene00006067	sto-5	#N/A	WBGene00006067
WBGene00006318	sup-9	#N/A	WBGene00006318
WBGene00006321	sup-12	#N/A	WBGene00006321
WBGene00006364	syd-2	#N/A	WBGene00006364
WBGene00006365	syg-1	#N/A	WBGene00006365
WBGene00006407	tag-15	#N/A	WBGene00006407
WBGene00006412	nlg-1	#N/A	WBGene00006412
WBGene00006452	heh-1	#N/A	WBGene00006452
WBGene00006486	tag-140	#N/A	WBGene00006486
WBGene00006495	tag-149	#N/A	WBGene00006495
WBGene00006570	tig-2	#N/A	WBGene00006570
WBGene00006585	tni-3	#N/A	WBGene00006585
WBGene00006609	tre-3	#N/A	WBGene00006609
WBGene00006634	tsp-8	#N/A	WBGene00006634
WBGene00006667	twk-12	#N/A	WBGene00006667
WBGene00006672	twk-18	#N/A	WBGene00006672
WBGene00006749	unc-9	#N/A	WBGene00006749
WBGene00006759	unc-22	#N/A	WBGene00006759
WBGene00006780	unc-44	#N/A	WBGene00006780
WBGene00006784	unc-49	#N/A	WBGene00006784
WBGene00006789	unc-54	#N/A	WBGene00006789
WBGene00006797	unc-63	#N/A	WBGene00006797
WBGene00006801	unc-68	#N/A	WBGene00006801
WBGene00006803	unc-70	#N/A	WBGene00006803
WBGene00006805	unc-73	#N/A	WBGene00006805
WBGene00006820	unc-89	#N/A	WBGene00006820
WBGene00006822	unc-93	#N/A	WBGene00006822
WBGene00006824	unc-95	#N/A	WBGene00006824
WBGene00006827	unc-98	#N/A	WBGene00006827
WBGene00006844	unc-120	#N/A	WBGene00006844
WBGene00006863	uvt-5	#N/A	WBGene00006863
WBGene00006874	vab-8	#N/A	WBGene00006874
WBGene00006978	zig-1	#N/A	WBGene00006978
WBGene00006987	zmp-1	#N/A	WBGene00006987
WBGene00007126		#N/A	WBGene00007126
WBGene00007139		#N/A	WBGene00007139
WBGene00007155		#N/A	WBGene00007155
WBGene00007206	B0564.6	#N/A	WBGene00007206
WBGene00007338		#N/A	WBGene00007338
WBGene00007353		#N/A	WBGene00007353
WBGene00007520		#N/A	WBGene00007520
WBGene00007591		#N/A	WBGene00007591
WBGene00007592	C14H10.2	#N/A	WBGene00007592
WBGene00007924		#N/A	WBGene00007924
WBGene00007993		#N/A	WBGene00007993
WBGene00008040		#N/A	WBGene00008040
WBGene00008191		#N/A	WBGene00008191
WBGene00008310		#N/A	WBGene00008310
WBGene00008346		#N/A	WBGene00008346
WBGene00008370		#N/A	WBGene00008370
WBGene00008392		#N/A	WBGene00008392
WBGene00008436		#N/A	WBGene00008436
WBGene00008446		#N/A	WBGene00008446
WBGene00008603		#N/A	WBGene00008603
WBGene00008606		#N/A	WBGene00008606
WBGene00008819	F14F11.1	#N/A	WBGene00008819
WBGene00008868		#N/A	WBGene00008868
WBGene00008968		#N/A	WBGene00008968
WBGene00009008		#N/A	WBGene00009008
WBGene00009030		#N/A	WBGene00009030
WBGene00009142		#N/A	WBGene00009142
WBGene00009260		#N/A	WBGene00009260
WBGene00009358		#N/A	WBGene00009358
WBGene00009531		#N/A	WBGene00009531
WBGene00009715		#N/A	WBGene00009715
WBGene00009781		#N/A	WBGene00009781
WBGene00009850		#N/A	WBGene00009850
WBGene00009932		#N/A	WBGene00009932
WBGene00009971		#N/A	WBGene00009971
WBGene00010191	F57B7.1	#N/A	WBGene00010191
WBGene00010440		#N/A	WBGene00010440
WBGene00010648		#N/A	WBGene00010648
WBGene00010649		#N/A	WBGene00010649
WBGene00010665	K08E3.5	#N/A	WBGene00010665
WBGene00010703		#N/A	WBGene00010703
WBGene00010822		#N/A	WBGene00010822
WBGene00010868	M04G12.4	#N/A	WBGene00010868
WBGene00010888	dlc-2	#N/A	WBGene00010888
WBGene00011108		#N/A	WBGene00011108
WBGene00011331		#N/A	WBGene00011331
WBGene00011409	T04A8.7	#N/A	WBGene00011409
WBGene00011474		#N/A	WBGene00011474
WBGene00011479		#N/A	WBGene00011479
WBGene00011573		#N/A	WBGene00011573
WBGene00011681	T10B10.4	#N/A	WBGene00011681
WBGene00011692		#N/A	WBGene00011692
WBGene00011727		#N/A	WBGene00011727
WBGene00011728		#N/A	WBGene00011728
WBGene00011755	T13H5.1	#N/A	WBGene00011755
WBGene00011763		#N/A	WBGene00011763
WBGene00011832		#N/A	WBGene00011832
WBGene00012106		#N/A	WBGene00012106
WBGene00012225		#N/A	WBGene00012225
WBGene00012279		#N/A	WBGene00012279
WBGene00012330	zip-3	#N/A	WBGene00012330
WBGene00012369		#N/A	WBGene00012369
WBGene00012382		#N/A	WBGene00012382
WBGene00012383		#N/A	WBGene00012383
WBGene00012452		#N/A	WBGene00012452
WBGene00012648		#N/A	WBGene00012648
WBGene00012657		#N/A	WBGene00012657
WBGene00012662		#N/A	WBGene00012662
WBGene00012664		#N/A	WBGene00012664
WBGene00012764		#N/A	WBGene00012764
WBGene00012812	Y43F8B.1	#N/A	WBGene00012812
WBGene00012821		#N/A	WBGene00012821
WBGene00012850		#N/A	WBGene00012850
WBGene00012854		#N/A	WBGene00012854
WBGene00012875	Y45F10B.13	#N/A	WBGene00012875
WBGene00012891	tag-208	#N/A	WBGene00012891
WBGene00012911	acl-7	#N/A	WBGene00012911
WBGene00012960		#N/A	WBGene00012960
WBGene00013081		#N/A	WBGene00013081
WBGene00013223	Y55D9A.1	#N/A	WBGene00013223
WBGene00013255		#N/A	WBGene00013255
WBGene00013531		#N/A	WBGene00013531
WBGene00013869		#N/A	WBGene00013869
WBGene00014030		#N/A	WBGene00014030
WBGene00014074		#N/A	WBGene00014074
WBGene00014096		#N/A	WBGene00014096
WBGene00014214		#N/A	WBGene00014214
WBGene00014938		#N/A	WBGene00014938
WBGene00015061	tag-308	#N/A	WBGene00015061
WBGene00015137		#N/A	WBGene00015137
WBGene00015276		#N/A	WBGene00015276
WBGene00015334		#N/A	WBGene00015334
WBGene00015356	tag-278	#N/A	WBGene00015356
WBGene00015472		#N/A	WBGene00015472
WBGene00015548		#N/A	WBGene00015548
WBGene00015611		#N/A	WBGene00015611
WBGene00015621		#N/A	WBGene00015621
WBGene00015633		#N/A	WBGene00015633
WBGene00015644	C09E8.1	#N/A	WBGene00015644
WBGene00015677	cpg-4	#N/A	WBGene00015677
WBGene00015684	C10G8.8	#N/A	WBGene00015684
WBGene00015741	C13F10.1	#N/A	WBGene00015741
WBGene00015778	C14F11.1	#N/A	WBGene00015778
WBGene00015803		#N/A	WBGene00015803
WBGene00015935		#N/A	WBGene00015935
WBGene00016190		#N/A	WBGene00016190
WBGene00016218	C29F9.3	#N/A	WBGene00016218
WBGene00016266		#N/A	WBGene00016266
WBGene00016330		#N/A	WBGene00016330
WBGene00016375		#N/A	WBGene00016375
WBGene00016428		#N/A	WBGene00016428
WBGene00016513	C38C3.4	#N/A	WBGene00016513
WBGene00016531	C39D10.3	#N/A	WBGene00016531
WBGene00016626		#N/A	WBGene00016626
WBGene00016630		#N/A	WBGene00016630
WBGene00016706		#N/A	WBGene00016706
WBGene00016722		#N/A	WBGene00016722
WBGene00016734	C46H11.10	#N/A	WBGene00016734
WBGene00016918	C54E4.2	#N/A	WBGene00016918
WBGene00017054		#N/A	WBGene00017054
WBGene00017065		#N/A	WBGene00017065
WBGene00017160		#N/A	WBGene00017160
WBGene00017195	glo-4	#N/A	WBGene00017195
WBGene00017314		#N/A	WBGene00017314
WBGene00017597	F19C7.8	#N/A	WBGene00017597
WBGene00017600		#N/A	WBGene00017600
WBGene00017639		#N/A	WBGene00017639
WBGene00017657		#N/A	WBGene00017657
WBGene00017659		#N/A	WBGene00017659
WBGene00017692		#N/A	WBGene00017692
WBGene00017698		#N/A	WBGene00017698
WBGene00017730		#N/A	WBGene00017730
WBGene00017781		#N/A	WBGene00017781
WBGene00017818		#N/A	WBGene00017818
WBGene00017909	F28H1.4	#N/A	WBGene00017909
WBGene00017980		#N/A	WBGene00017980
WBGene00018221		#N/A	WBGene00018221
WBGene00018257		#N/A	WBGene00018257
WBGene00018340		#N/A	WBGene00018340
WBGene00018405	F44A2.5	#N/A	WBGene00018405
WBGene00018485		#N/A	WBGene00018485
WBGene00018579		#N/A	WBGene00018579
WBGene00018602	F48D6.4	#N/A	WBGene00018602
WBGene00018701	pccb-1	#N/A	WBGene00018701
WBGene00018797		#N/A	WBGene00018797
WBGene00018823		#N/A	WBGene00018823
WBGene00018862		#N/A	WBGene00018862
WBGene00018989		#N/A	WBGene00018989
WBGene00019001	F57B10.3	#N/A	WBGene00019001
WBGene00019018	abts-3	#N/A	WBGene00019018
WBGene00019102		#N/A	WBGene00019102
WBGene00019207	H17B01.1	#N/A	WBGene00019207
WBGene00019227	H22K11.4	#N/A	WBGene00019227
WBGene00019282	mps-2	#N/A	WBGene00019282
WBGene00019436		#N/A	WBGene00019436
WBGene00019572		#N/A	WBGene00019572
WBGene00019656		#N/A	WBGene00019656
WBGene00019713	pqn-52	#N/A	WBGene00019713
WBGene00019890		#N/A	WBGene00019890
WBGene00019895		#N/A	WBGene00019895
WBGene00020082	R57.1	#N/A	WBGene00020082
WBGene00020195		#N/A	WBGene00020195
WBGene00020230		#N/A	WBGene00020230
WBGene00020301		#N/A	WBGene00020301
WBGene00020479	T13C2.3	#N/A	WBGene00020479
WBGene00020530	T15B12.1	#N/A	WBGene00020530
WBGene00020568		#N/A	WBGene00020568
WBGene00020632		#N/A	WBGene00020632
WBGene00020732	T23E7.2	#N/A	WBGene00020732
WBGene00020735	T23F2.2	#N/A	WBGene00020735
WBGene00020767		#N/A	WBGene00020767
WBGene00020808	T25F10.6	#N/A	WBGene00020808
WBGene00020836		#N/A	WBGene00020836
WBGene00020884	T28B4.1	#N/A	WBGene00020884
WBGene00020886		#N/A	WBGene00020886
WBGene00021009	afd-1	#N/A	WBGene00021009
WBGene00021043	W05G11.6	#N/A	WBGene00021043
WBGene00021124		#N/A	WBGene00021124
WBGene00021219		#N/A	WBGene00021219
WBGene00021323		#N/A	WBGene00021323
WBGene00021534	Y42G9A.4	#N/A	WBGene00021534
WBGene00021535	Y42G9A.6	#N/A	WBGene00021535
WBGene00021840		#N/A	WBGene00021840
WBGene00021943		#N/A	WBGene00021943
WBGene00022048	Y66H1B.2	#N/A	WBGene00022048
WBGene00022100		#N/A	WBGene00022100
WBGene00022199	Y71H10A.1	#N/A	WBGene00022199
WBGene00022242		#N/A	WBGene00022242
WBGene00022287		#N/A	WBGene00022287
WBGene00022499	tag-226	#N/A	WBGene00022499
WBGene00022515		#N/A	WBGene00022515
WBGene00022519	ZC123.4	#N/A	WBGene00022519
WBGene00022675		#N/A	WBGene00022675
WBGene00022766	cblc-1	#N/A	WBGene00022766
WBGene00044049		#N/A	WBGene00044049
WBGene00044079	tag-241	#N/A	WBGene00044079
WBGene00044325	tag-321	#N/A	WBGene00044325
WBGene00044326	tag-322	#N/A	WBGene00044326
WBGene00000179	aqp-11	WBGene00000179	#N/A
WBGene00000211	asm-1	WBGene00000211	#N/A
WBGene00000377	cct-1	WBGene00000377	#N/A
WBGene00000379	cct-4	WBGene00000379	#N/A
WBGene00000381	cct-6	WBGene00000381	#N/A
WBGene00000392	cdd-2	WBGene00000392	#N/A
WBGene00000509	cka-1	WBGene00000509	#N/A
WBGene00000528	clh-1	WBGene00000528	#N/A
WBGene00000652	col-76	WBGene00000652	#N/A
WBGene00000776	cpl-1	WBGene00000776	#N/A
WBGene00000982	dhs-19	WBGene00000982	#N/A
WBGene00000988	dhs-25	WBGene00000988	#N/A
WBGene00000996	dif-1	WBGene00000996	#N/A
WBGene00001005	dlc-1	WBGene00001005	#N/A
WBGene00001078	dpy-19	WBGene00001078	#N/A
WBGene00001152	ech-3	WBGene00001152	#N/A
WBGene00001184	egl-15	WBGene00001184	#N/A
WBGene00001366	exc-5	WBGene00001366	#N/A
WBGene00001394	fat-2	WBGene00001394	#N/A
WBGene00001433	fkb-8	WBGene00001433	#N/A
WBGene00001564	gei-7	WBGene00001564	#N/A
WBGene00001596	gld-2	WBGene00001596	#N/A
WBGene00001791	gst-43	WBGene00001791	#N/A
WBGene00001975	hmg-5	WBGene00001975	#N/A
WBGene00002183	kat-1	WBGene00002183	#N/A
WBGene00002855	let-721	WBGene00002855	#N/A
WBGene00003510	mxl-2	WBGene00003510	#N/A
WBGene00003555	nas-39	WBGene00003555	#N/A
WBGene00003593	nfm-1	WBGene00003593	#N/A
WBGene00003612	nhr-13	WBGene00003612	#N/A
WBGene00003632	nhr-42	WBGene00003632	#N/A
WBGene00003843	oct-2	WBGene00003843	#N/A
WBGene00003911	pak-1	WBGene00003911	#N/A
WBGene00003922	pas-1	WBGene00003922	#N/A
WBGene00003947	pbs-1	WBGene00003947	#N/A
WBGene00003948	pbs-2	WBGene00003948	#N/A
WBGene00003954	pcm-1	WBGene00003954	#N/A
WBGene00003968	peb-1	WBGene00003968	#N/A
WBGene00004037	plc-2	WBGene00004037	#N/A
WBGene00004226	ptr-12	WBGene00004226	#N/A
WBGene00004269	rab-6.1	WBGene00004269	#N/A
WBGene00004270	rab-6.2	WBGene00004270	#N/A
WBGene00004423	rpl-11.2	WBGene00004423	#N/A
WBGene00004440	rpl-26	WBGene00004440	#N/A
WBGene00004461	rpn-5	WBGene00004461	#N/A
WBGene00004487	rps-18	WBGene00004487	#N/A
WBGene00004489	rps-20	WBGene00004489	#N/A
WBGene00004491	rps-22	WBGene00004491	#N/A
WBGene00004504	rpt-4	WBGene00004504	#N/A
WBGene00005007	spr-2	WBGene00005007	#N/A
WBGene00006195	str-148	WBGene00006195	#N/A
WBGene00006308	sul-1	WBGene00006308	#N/A
WBGene00006371	syn-1	WBGene00006371	#N/A
WBGene00006448	tag-73	WBGene00006448	#N/A
WBGene00006508	tag-163	WBGene00006508	#N/A
WBGene00006603	tps-2	WBGene00006603	#N/A
WBGene00006641	tsp-15	WBGene00006641	#N/A
WBGene00006643	tsp-17	WBGene00006643	#N/A
WBGene00006715	ubc-20	WBGene00006715	#N/A
WBGene00006832	unc-105	WBGene00006832	#N/A
WBGene00006836	unc-112	WBGene00006836	#N/A
WBGene00006882	vab-19	WBGene00006882	#N/A
WBGene00006924	vig-1	WBGene00006924	#N/A
WBGene00006984	zig-7	WBGene00006984	#N/A
WBGene00007024	mdt-28	WBGene00007024	#N/A
WBGene00007089		WBGene00007089	#N/A
WBGene00007099	trx-2	WBGene00007099	#N/A
WBGene00007129		WBGene00007129	#N/A
WBGene00007235		WBGene00007235	#N/A
WBGene00007347		WBGene00007347	#N/A
WBGene00007418		WBGene00007418	#N/A
WBGene00007419		WBGene00007419	#N/A
WBGene00007680	maa-1	WBGene00007680	#N/A
WBGene00007711		WBGene00007711	#N/A
WBGene00007764		WBGene00007764	#N/A
WBGene00008023		WBGene00008023	#N/A
WBGene00008053	cdc-48.2	WBGene00008053	#N/A
WBGene00008095		WBGene00008095	#N/A
WBGene00008117	C46F11.2	WBGene00008117	#N/A
WBGene00008222		WBGene00008222	#N/A
WBGene00008274	C53B4.4	WBGene00008274	#N/A
WBGene00008275		WBGene00008275	#N/A
WBGene00008398		WBGene00008398	#N/A
WBGene00008664		WBGene00008664	#N/A
WBGene00008953		WBGene00008953	#N/A
WBGene00008980	tag-299	WBGene00008980	#N/A
WBGene00009119		WBGene00009119	#N/A
WBGene00009369		WBGene00009369	#N/A
WBGene00009402		WBGene00009402	#N/A
WBGene00009819		WBGene00009819	#N/A
WBGene00009885	F49E2.1	WBGene00009885	#N/A
WBGene00009973		WBGene00009973	#N/A
WBGene00009981		WBGene00009981	#N/A
WBGene00010009		WBGene00010009	#N/A
WBGene00010074		WBGene00010074	#N/A
WBGene00010137	F55H12.6	WBGene00010137	#N/A
WBGene00010139	F56A8.3	WBGene00010139	#N/A
WBGene00010214		WBGene00010214	#N/A
WBGene00010458		WBGene00010458	#N/A
WBGene00010459		WBGene00010459	#N/A
WBGene00010488		WBGene00010488	#N/A
WBGene00010574		WBGene00010574	#N/A
WBGene00010667		WBGene00010667	#N/A
WBGene00010675	K08E7.8	WBGene00010675	#N/A
WBGene00010809		WBGene00010809	#N/A
WBGene00010834		WBGene00010834	#N/A
WBGene00010872		WBGene00010872	#N/A
WBGene00011003		WBGene00011003	#N/A
WBGene00011147		WBGene00011147	#N/A
WBGene00011271	R53.1	WBGene00011271	#N/A
WBGene00011292	R102.5	WBGene00011292	#N/A
WBGene00011391		WBGene00011391	#N/A
WBGene00011440		WBGene00011440	#N/A
WBGene00011498		WBGene00011498	#N/A
WBGene00011559		WBGene00011559	#N/A
WBGene00011645		WBGene00011645	#N/A
WBGene00011647	T09E8.1	WBGene00011647	#N/A
WBGene00011707		WBGene00011707	#N/A
WBGene00011904		WBGene00011904	#N/A
WBGene00012122		WBGene00012122	#N/A
WBGene00012326		WBGene00012326	#N/A
WBGene00012408		WBGene00012408	#N/A
WBGene00012483		WBGene00012483	#N/A
WBGene00012710		WBGene00012710	#N/A
WBGene00012768		WBGene00012768	#N/A
WBGene00012860	Y45F3A.3	WBGene00012860	#N/A
WBGene00012885		WBGene00012885	#N/A
WBGene00012903		WBGene00012903	#N/A
WBGene00013804		WBGene00013804	#N/A
WBGene00014001		WBGene00014001	#N/A
WBGene00014033		WBGene00014033	#N/A
WBGene00014054		WBGene00014054	#N/A
WBGene00014090		WBGene00014090	#N/A
WBGene00014261	ZK1321.2	WBGene00014261	#N/A
WBGene00015074		WBGene00015074	#N/A
WBGene00015125		WBGene00015125	#N/A
WBGene00015177		WBGene00015177	#N/A
WBGene00015251	B0546.4	WBGene00015251	#N/A
WBGene00015324		WBGene00015324	#N/A
WBGene00015374		WBGene00015374	#N/A
WBGene00015483		WBGene00015483	#N/A
WBGene00015579		WBGene00015579	#N/A
WBGene00015650	C09G4.2	WBGene00015650	#N/A
WBGene00015714		WBGene00015714	#N/A
WBGene00015885	fbxa-65	WBGene00015885	#N/A
WBGene00016012		WBGene00016012	#N/A
WBGene00016068		WBGene00016068	#N/A
WBGene00016325		WBGene00016325	#N/A
WBGene00016463		WBGene00016463	#N/A
WBGene00016507	C37H5.3	WBGene00016507	#N/A
WBGene00016716	acs-17	WBGene00016716	#N/A
WBGene00017010		WBGene00017010	#N/A
WBGene00017070	D2096.2	WBGene00017070	#N/A
WBGene00017082		WBGene00017082	#N/A
WBGene00017084		WBGene00017084	#N/A
WBGene00017440		WBGene00017440	#N/A
WBGene00017474		WBGene00017474	#N/A
WBGene00017481		WBGene00017481	#N/A
WBGene00017582		WBGene00017582	#N/A
WBGene00017733	ubxn-1	WBGene00017733	#N/A
WBGene00017767		WBGene00017767	#N/A
WBGene00017795		WBGene00017795	#N/A
WBGene00017889		WBGene00017889	#N/A
WBGene00018060		WBGene00018060	#N/A
WBGene00018061		WBGene00018061	#N/A
WBGene00018537		WBGene00018537	#N/A
WBGene00018958	F56C11.6	WBGene00018958	#N/A
WBGene00018996		WBGene00018996	#N/A
WBGene00019407		WBGene00019407	#N/A
WBGene00019456		WBGene00019456	#N/A
WBGene00019464	K07B1.4	WBGene00019464	#N/A
WBGene00019478	tag-225	WBGene00019478	#N/A
WBGene00019537	K08D12.3	WBGene00019537	#N/A
WBGene00019624		WBGene00019624	#N/A
WBGene00019658		WBGene00019658	#N/A
WBGene00019998		WBGene00019998	#N/A
WBGene00020029	R12C12.9	WBGene00020029	#N/A
WBGene00020106		WBGene00020106	#N/A
WBGene00020219		WBGene00020219	#N/A
WBGene00020366		WBGene00020366	#N/A
WBGene00020391	T10B5.5	WBGene00020391	#N/A
WBGene00020407		WBGene00020407	#N/A
WBGene00020455	fbxa-59	WBGene00020455	#N/A
WBGene00020491		WBGene00020491	#N/A
WBGene00020773		WBGene00020773	#N/A
WBGene00020812		WBGene00020812	#N/A
WBGene00020823		WBGene00020823	#N/A
WBGene00020908		WBGene00020908	#N/A
WBGene00020909		WBGene00020909	#N/A
WBGene00021002		WBGene00021002	#N/A
WBGene00021036	W05F2.4	WBGene00021036	#N/A
WBGene00021088		WBGene00021088	#N/A
WBGene00021296		WBGene00021296	#N/A
WBGene00021352		WBGene00021352	#N/A
WBGene00021544		WBGene00021544	#N/A
WBGene00021855		WBGene00021855	#N/A
WBGene00021934		WBGene00021934	#N/A
WBGene00022042	Y65B4BR.5	WBGene00022042	#N/A
WBGene00022073		WBGene00022073	#N/A
WBGene00022197		WBGene00022197	#N/A
WBGene00022235	sqd-1	WBGene00022235	#N/A
WBGene00022382		WBGene00022382	#N/A
WBGene00022672		WBGene00022672	#N/A
WBGene00022770		WBGene00022770	#N/A
WBGene00022856		WBGene00022856	#N/A
WBGene00044026		WBGene00044026	#N/A
WBGene00044894		WBGene00044894	#N/A
WBGene00044988		WBGene00044988	#N/A
WBGene00000012	abf-1	#N/A	#N/A
WBGene00000035	ace-1	#N/A	#N/A
WBGene00000041	aco-2	#N/A	#N/A
WBGene00000047	acr-8	#N/A	#N/A
WBGene00000055	acr-16	#N/A	#N/A
WBGene00000070	acy-3	#N/A	#N/A
WBGene00000112	alh-6	#N/A	#N/A
WBGene00000114	alh-8	#N/A	#N/A
WBGene00000118	alh-12	#N/A	#N/A
WBGene00000207	asb-2	#N/A	#N/A
WBGene00000209	asg-1	#N/A	#N/A
WBGene00000217	asp-4	#N/A	#N/A
WBGene00000221	atf-5	#N/A	#N/A
WBGene00000245	bca-1	#N/A	#N/A
WBGene00000283	cah-5	#N/A	#N/A
WBGene00000285	cal-1	#N/A	#N/A
WBGene00000286	cal-2	#N/A	#N/A
WBGene00000383	cdc-14	#N/A	#N/A
WBGene00000425	ced-11	#N/A	#N/A
WBGene00000437	ceh-13	#N/A	#N/A
WBGene00000454	ceh-33	#N/A	#N/A
WBGene00000455	ceh-34	#N/A	#N/A
WBGene00000475	cey-4	#N/A	#N/A
WBGene00000529	clh-2	#N/A	#N/A
WBGene00000536	clk-1	#N/A	#N/A
WBGene00000768	cor-1	#N/A	#N/A
WBGene00000772	cpb-3	#N/A	#N/A
WBGene00000822	csq-1	#N/A	#N/A
WBGene00000951	deg-3	#N/A	#N/A
WBGene00000952	del-1	#N/A	#N/A
WBGene00000964	dhp-2	#N/A	#N/A
WBGene00001000	dim-1	#N/A	#N/A
WBGene00001021	dnj-3	#N/A	#N/A
WBGene00001036	dnj-18	#N/A	#N/A
WBGene00001079	dpy-20	#N/A	#N/A
WBGene00001090	drh-1	#N/A	#N/A
WBGene00001113	dur-1	#N/A	#N/A
WBGene00001132	alp-1	#N/A	#N/A
WBGene00001153	ech-4	#N/A	#N/A
WBGene00001208	egl-44	#N/A	#N/A
WBGene00001219	egr-1	#N/A	#N/A
WBGene00001227	eif-3.D	#N/A	#N/A
WBGene00001248	elp-1	#N/A	#N/A
WBGene00001331	erd-2	#N/A	#N/A
WBGene00001390	far-6	#N/A	#N/A
WBGene00001434	fkh-2	#N/A	#N/A
WBGene00001520	gas-1	#N/A	#N/A
WBGene00001523	gbh-2	#N/A	#N/A
WBGene00001560	gei-3	#N/A	#N/A
WBGene00001567	gei-10	#N/A	#N/A
WBGene00001594	glc-4	#N/A	#N/A
WBGene00001619	glr-8	#N/A	#N/A
WBGene00001627	gly-2	#N/A	#N/A
WBGene00001641	gly-16	#N/A	#N/A
WBGene00001668	gpa-6	#N/A	#N/A
WBGene00001700	grd-11	#N/A	#N/A
WBGene00001750	gst-2	#N/A	#N/A
WBGene00001752	gst-4	#N/A	#N/A
WBGene00001777	gst-29	#N/A	#N/A
WBGene00001793	gsy-1	#N/A	#N/A
WBGene00001851	hif-1	#N/A	#N/A
WBGene00001945	his-71	#N/A	#N/A
WBGene00001948	hlh-1	#N/A	#N/A
WBGene00002023	hsp-25	#N/A	#N/A
WBGene00002030	hst-3.1	#N/A	#N/A
WBGene00002040	hum-7	#N/A	#N/A
WBGene00002123	inx-1	#N/A	#N/A
WBGene00002140	inx-18	#N/A	#N/A
WBGene00002153	irs-2	#N/A	#N/A
WBGene00002162	isp-1	#N/A	#N/A
WBGene00002193	kin-5	#N/A	#N/A
WBGene00002213	kin-32	#N/A	#N/A
WBGene00002264	lec-1	#N/A	#N/A
WBGene00002268	lec-5	#N/A	#N/A
WBGene00002881	let-756	#N/A	#N/A
WBGene00002975	lev-8	#N/A	#N/A
WBGene00002978	lev-11	#N/A	#N/A
WBGene00003007	lin-18	#N/A	#N/A
WBGene00003058	lov-1	#N/A	#N/A
WBGene00003112	mab-21	#N/A	#N/A
WBGene00003162	mdh-1	#N/A	#N/A
WBGene00003164	mdt-6	#N/A	#N/A
WBGene00003169	mec-5	#N/A	#N/A
WBGene00003225	mev-1	#N/A	#N/A
WBGene00003234	mif-1	#N/A	#N/A
WBGene00003238	mig-1	#N/A	#N/A
WBGene00003248	mig-17	#N/A	#N/A
WBGene00003369	mlc-1	#N/A	#N/A
WBGene00003375	mlp-1	#N/A	#N/A
WBGene00003414	mrp-8	#N/A	#N/A
WBGene00003477	mtm-5	#N/A	#N/A
WBGene00003495	mup-2	#N/A	#N/A
WBGene00003511	mxl-3	#N/A	#N/A
WBGene00003528	nas-9	#N/A	#N/A
WBGene00003546	nas-28	#N/A	#N/A
WBGene00003567	ncx-2	#N/A	#N/A
WBGene00003573	ncx-8	#N/A	#N/A
WBGene00003581	ndx-4	#N/A	#N/A
WBGene00003597	nhl-1	#N/A	#N/A
WBGene00003659	nhr-69	#N/A	#N/A
WBGene00003740	nlp-2	#N/A	#N/A
WBGene00003812	nrf-5	#N/A	#N/A
WBGene00003860	oig-2	#N/A	#N/A
WBGene00003907	paf-2	#N/A	#N/A
WBGene00003923	pas-2	#N/A	#N/A
WBGene00003924	pas-3	#N/A	#N/A
WBGene00003925	pas-4	#N/A	#N/A
WBGene00003928	pas-7	#N/A	#N/A
WBGene00003930	pat-3	#N/A	#N/A
WBGene00003931	pat-4	#N/A	#N/A
WBGene00003949	pbs-3	#N/A	#N/A
WBGene00003951	pbs-5	#N/A	#N/A
WBGene00003952	pbs-6	#N/A	#N/A
WBGene00003953	pbs-7	#N/A	#N/A
WBGene00003960	pcs-1	#N/A	#N/A
WBGene00004092	ppt-1	#N/A	#N/A
WBGene00004112	pqn-22	#N/A	#N/A
WBGene00004129	pqn-42	#N/A	#N/A
WBGene00004154	pqn-72	#N/A	#N/A
WBGene00004182	prk-1	#N/A	#N/A
WBGene00004192	prx-2	#N/A	#N/A
WBGene00004258	pyc-1	#N/A	#N/A
WBGene00004305	ran-4	#N/A	#N/A
WBGene00004393	rnt-1	#N/A	#N/A
WBGene00004459	rpn-2	#N/A	#N/A
WBGene00004462	rpn-6	#N/A	#N/A
WBGene00004463	rpn-7	#N/A	#N/A
WBGene00004464	rpn-8	#N/A	#N/A
WBGene00004466	rpn-10	#N/A	#N/A
WBGene00004468	rpn-12	#N/A	#N/A
WBGene00004501	rpt-1	#N/A	#N/A
WBGene00004502	rpt-2	#N/A	#N/A
WBGene00004503	rpt-3	#N/A	#N/A
WBGene00004505	rpt-5	#N/A	#N/A
WBGene00004506	rpt-6	#N/A	#N/A
WBGene00004680	rrt-2	#N/A	#N/A
WBGene00004702	rsp-5	#N/A	#N/A
WBGene00004735	sbp-1	#N/A	#N/A
WBGene00004790	sgn-1	#N/A	#N/A
WBGene00004801	sir-2.2	#N/A	#N/A
WBGene00004857	sma-3	#N/A	#N/A
WBGene00004882	smg-4	#N/A	#N/A
WBGene00005000	spp-15	#N/A	#N/A
WBGene00005065	sra-39	#N/A	#N/A
WBGene00005095	srd-17	#N/A	#N/A
WBGene00005150	sre-2	#N/A	#N/A
WBGene00005181	srg-24	#N/A	#N/A
WBGene00005264	srh-41	#N/A	#N/A
WBGene00005290	srh-69	#N/A	#N/A
WBGene00005291	srh-70	#N/A	#N/A
WBGene00005341	srh-123	#N/A	#N/A
WBGene00005389	srh-173	#N/A	#N/A
WBGene00005399	srh-184	#N/A	#N/A
WBGene00005425	srh-215	#N/A	#N/A
WBGene00005499	srh-295	#N/A	#N/A
WBGene00005517	sri-5	#N/A	#N/A
WBGene00005531	sri-19	#N/A	#N/A
WBGene00005557	sri-45	#N/A	#N/A
WBGene00005566	sri-54	#N/A	#N/A
WBGene00005621	srj-37	#N/A	#N/A
WBGene00005642	srp-1	#N/A	#N/A
WBGene00005649	srp-8	#N/A	#N/A
WBGene00005674	sru-11	#N/A	#N/A
WBGene00005692	sru-29	#N/A	#N/A
WBGene00005716	srv-5	#N/A	#N/A
WBGene00005784	srw-37	#N/A	#N/A
WBGene00005808	srw-61	#N/A	#N/A
WBGene00005895	srx-4	#N/A	#N/A
WBGene00006052	ssq-3	#N/A	#N/A
WBGene00006068	sto-6	#N/A	#N/A
WBGene00006097	str-31	#N/A	#N/A
WBGene00006205	str-160	#N/A	#N/A
WBGene00006238	str-205	#N/A	#N/A
WBGene00006288	str-262	#N/A	#N/A
WBGene00006319	sup-10	#N/A	#N/A
WBGene00006394	taf-11.2	#N/A	#N/A
WBGene00006408	tag-18	#N/A	#N/A
WBGene00006433	sdhb-1	#N/A	#N/A
WBGene00006436	ttn-1	#N/A	#N/A
WBGene00006484	tag-138	#N/A	#N/A
WBGene00006517	tag-172	#N/A	#N/A
WBGene00006519	tag-174	#N/A	#N/A
WBGene00006525	tax-2	#N/A	#N/A
WBGene00006529	tba-2	#N/A	#N/A
WBGene00006530	tba-4	#N/A	#N/A
WBGene00006560	tbx-41	#N/A	#N/A
WBGene00006572	tin-9.1	#N/A	#N/A
WBGene00006581	tmd-1	#N/A	#N/A
WBGene00006582	tmd-2	#N/A	#N/A
WBGene00006584	tni-1	#N/A	#N/A
WBGene00006587	tnt-2	#N/A	#N/A
WBGene00006588	tnt-3	#N/A	#N/A
WBGene00006601	tpi-1	#N/A	#N/A
WBGene00006602	tps-1	#N/A	#N/A
WBGene00006637	tsp-11	#N/A	#N/A
WBGene00006663	twk-8	#N/A	#N/A
WBGene00006677	twk-24	#N/A	#N/A
WBGene00006680	twk-28	#N/A	#N/A
WBGene00006683	twk-31	#N/A	#N/A
WBGene00006692	twk-42	#N/A	#N/A
WBGene00006708	ubc-13	#N/A	#N/A
WBGene00006733	ufd-1	#N/A	#N/A
WBGene00006754	unc-15	#N/A	#N/A
WBGene00006764	unc-27	#N/A	#N/A
WBGene00006765	unc-29	#N/A	#N/A
WBGene00006774	unc-38	#N/A	#N/A
WBGene00006781	unc-45	#N/A	#N/A
WBGene00006787	unc-52	#N/A	#N/A
WBGene00006794	unc-60	#N/A	#N/A
WBGene00006810	unc-78	#N/A	#N/A
WBGene00006819	unc-87	#N/A	#N/A
WBGene00006826	unc-97	#N/A	#N/A
WBGene00006852	unc-129	#N/A	#N/A
WBGene00006889	pfd-3	#N/A	#N/A
WBGene00006893	spon-1	#N/A	#N/A
WBGene00006983	zig-6	#N/A	#N/A
WBGene00007047	tag-181	#N/A	#N/A
WBGene00007100		#N/A	#N/A
WBGene00007159		#N/A	#N/A
WBGene00007181		#N/A	#N/A
WBGene00007234		#N/A	#N/A
WBGene00007363	stdh-1	#N/A	#N/A
WBGene00007387		#N/A	#N/A
WBGene00007388	tag-330	#N/A	#N/A
WBGene00007478		#N/A	#N/A
WBGene00007492		#N/A	#N/A
WBGene00007554	pptr-2	#N/A	#N/A
WBGene00007562	C14A4.12	#N/A	#N/A
WBGene00007597		#N/A	#N/A
WBGene00007630		#N/A	#N/A
WBGene00007684		#N/A	#N/A
WBGene00007686		#N/A	#N/A
WBGene00007716	fbxa-82	#N/A	#N/A
WBGene00007717		#N/A	#N/A
WBGene00007718		#N/A	#N/A
WBGene00007750	syg-2	#N/A	#N/A
WBGene00007753	C27A7.1	#N/A	#N/A
WBGene00007773		#N/A	#N/A
WBGene00007790		#N/A	#N/A
WBGene00007824		#N/A	#N/A
WBGene00007854		#N/A	#N/A
WBGene00007861		#N/A	#N/A
WBGene00007894		#N/A	#N/A
WBGene00007919		#N/A	#N/A
WBGene00007950	C35A5.6	#N/A	#N/A
WBGene00008042		#N/A	#N/A
WBGene00008099		#N/A	#N/A
WBGene00008217		#N/A	#N/A
WBGene00008307		#N/A	#N/A
WBGene00008317		#N/A	#N/A
WBGene00008371		#N/A	#N/A
WBGene00008388		#N/A	#N/A
WBGene00008389		#N/A	#N/A
WBGene00008409		#N/A	#N/A
WBGene00008414		#N/A	#N/A
WBGene00008415	mce-1	#N/A	#N/A
WBGene00008432		#N/A	#N/A
WBGene00008447		#N/A	#N/A
WBGene00008505	F01G4.6	#N/A	#N/A
WBGene00008510		#N/A	#N/A
WBGene00008513		#N/A	#N/A
WBGene00008538		#N/A	#N/A
WBGene00008572		#N/A	#N/A
WBGene00008588		#N/A	#N/A
WBGene00008636		#N/A	#N/A
WBGene00008698		#N/A	#N/A
WBGene00008706	F11E6.1	#N/A	#N/A
WBGene00008718		#N/A	#N/A
WBGene00008768		#N/A	#N/A
WBGene00008772		#N/A	#N/A
WBGene00008776		#N/A	#N/A
WBGene00008837	sre-38	#N/A	#N/A
WBGene00008857		#N/A	#N/A
WBGene00008998		#N/A	#N/A
WBGene00009004	pfd-6	#N/A	#N/A
WBGene00009018		#N/A	#N/A
WBGene00009028		#N/A	#N/A
WBGene00009029		#N/A	#N/A
WBGene00009031		#N/A	#N/A
WBGene00009048		#N/A	#N/A
WBGene00009049		#N/A	#N/A
WBGene00009052	ekl-1	#N/A	#N/A
WBGene00009058		#N/A	#N/A
WBGene00009092		#N/A	#N/A
WBGene00009131		#N/A	#N/A
WBGene00009187		#N/A	#N/A
WBGene00009205		#N/A	#N/A
WBGene00009207		#N/A	#N/A
WBGene00009209		#N/A	#N/A
WBGene00009284	F31C3.2	#N/A	#N/A
WBGene00009291		#N/A	#N/A
WBGene00009300		#N/A	#N/A
WBGene00009314	F32B4.4	#N/A	#N/A
WBGene00009333		#N/A	#N/A
WBGene00009337	uig-1	#N/A	#N/A
WBGene00009436		#N/A	#N/A
WBGene00009439	F35G12.1	#N/A	#N/A
WBGene00009454		#N/A	#N/A
WBGene00009475		#N/A	#N/A
WBGene00009514		#N/A	#N/A
WBGene00009554		#N/A	#N/A
WBGene00009581		#N/A	#N/A
WBGene00009586		#N/A	#N/A
WBGene00009618		#N/A	#N/A
WBGene00009628		#N/A	#N/A
WBGene00009633		#N/A	#N/A
WBGene00009645		#N/A	#N/A
WBGene00009664		#N/A	#N/A
WBGene00009667		#N/A	#N/A
WBGene00009688		#N/A	#N/A
WBGene00009712		#N/A	#N/A
WBGene00009730	F45G2.2	#N/A	#N/A
WBGene00009776		#N/A	#N/A
WBGene00009800	F47A4.3	#N/A	#N/A
WBGene00009802		#N/A	#N/A
WBGene00009940		#N/A	#N/A
WBGene00010031		#N/A	#N/A
WBGene00010032		#N/A	#N/A
WBGene00010042	F54C9.6	#N/A	#N/A
WBGene00010094	tsfm-1	#N/A	#N/A
WBGene00010106	fbxb-61	#N/A	#N/A
WBGene00010156		#N/A	#N/A
WBGene00010179		#N/A	#N/A
WBGene00010202		#N/A	#N/A
WBGene00010338		#N/A	#N/A
WBGene00010339	acl-1	#N/A	#N/A
WBGene00010344		#N/A	#N/A
WBGene00010374	H08M01.2	#N/A	#N/A
WBGene00010385		#N/A	#N/A
WBGene00010407		#N/A	#N/A
WBGene00010491		#N/A	#N/A
WBGene00010507		#N/A	#N/A
WBGene00010509		#N/A	#N/A
WBGene00010544		#N/A	#N/A
WBGene00010570		#N/A	#N/A
WBGene00010590	srz-13	#N/A	#N/A
WBGene00010593		#N/A	#N/A
WBGene00010610		#N/A	#N/A
WBGene00010623		#N/A	#N/A
WBGene00010625		#N/A	#N/A
WBGene00010628		#N/A	#N/A
WBGene00010634		#N/A	#N/A
WBGene00010663	toca-2	#N/A	#N/A
WBGene00010681	K08F8.1	#N/A	#N/A
WBGene00010778	gpdh-2	#N/A	#N/A
WBGene00010779		#N/A	#N/A
WBGene00010812		#N/A	#N/A
WBGene00010862		#N/A	#N/A
WBGene00010877		#N/A	#N/A
WBGene00010878		#N/A	#N/A
WBGene00010879		#N/A	#N/A
WBGene00010903		#N/A	#N/A
WBGene00010905		#N/A	#N/A
WBGene00010942		#N/A	#N/A
WBGene00010979		#N/A	#N/A
WBGene00010984	nkat-3	#N/A	#N/A
WBGene00011004		#N/A	#N/A
WBGene00011026		#N/A	#N/A
WBGene00011059		#N/A	#N/A
WBGene00011095	gana-1	#N/A	#N/A
WBGene00011122	cpt-2	#N/A	#N/A
WBGene00011123	R07H5.3	#N/A	#N/A
WBGene00011232	R11A5.4	#N/A	#N/A
WBGene00011270	R31.2	#N/A	#N/A
WBGene00011337		#N/A	#N/A
WBGene00011405		#N/A	#N/A
WBGene00011407		#N/A	#N/A
WBGene00011422	T04B2.3	#N/A	#N/A
WBGene00011444		#N/A	#N/A
WBGene00011448	tag-348	#N/A	#N/A
WBGene00011529		#N/A	#N/A
WBGene00011574		#N/A	#N/A
WBGene00011579	T07D4.2	#N/A	#N/A
WBGene00011679	ucr-2.2	#N/A	#N/A
WBGene00011693		#N/A	#N/A
WBGene00011700		#N/A	#N/A
WBGene00011726		#N/A	#N/A
WBGene00011735		#N/A	#N/A
WBGene00011736	T12D8.9	#N/A	#N/A
WBGene00011767		#N/A	#N/A
WBGene00011853	clec-40	#N/A	#N/A
WBGene00011858	T20D3.5	#N/A	#N/A
WBGene00011876	srz-6	#N/A	#N/A
WBGene00011879		#N/A	#N/A
WBGene00011880		#N/A	#N/A
WBGene00011883		#N/A	#N/A
WBGene00011885		#N/A	#N/A
WBGene00011889		#N/A	#N/A
WBGene00011906	hsp-12.1	#N/A	#N/A
WBGene00011917		#N/A	#N/A
WBGene00011934		#N/A	#N/A
WBGene00011942		#N/A	#N/A
WBGene00012058		#N/A	#N/A
WBGene00012121		#N/A	#N/A
WBGene00012126		#N/A	#N/A
WBGene00012143		#N/A	#N/A
WBGene00012197		#N/A	#N/A
WBGene00012206		#N/A	#N/A
WBGene00012287	sre-33	#N/A	#N/A
WBGene00012291		#N/A	#N/A
WBGene00012293		#N/A	#N/A
WBGene00012322		#N/A	#N/A
WBGene00012407		#N/A	#N/A
WBGene00012413		#N/A	#N/A
WBGene00012421	Y9C2UA.1	#N/A	#N/A
WBGene00012434		#N/A	#N/A
WBGene00012437		#N/A	#N/A
WBGene00012470		#N/A	#N/A
WBGene00012478		#N/A	#N/A
WBGene00012530		#N/A	#N/A
WBGene00012544		#N/A	#N/A
WBGene00012556		#N/A	#N/A
WBGene00012605		#N/A	#N/A
WBGene00012606		#N/A	#N/A
WBGene00012713	Y39E4A.3	#N/A	#N/A
WBGene00012830		#N/A	#N/A
WBGene00012910		#N/A	#N/A
WBGene00012965		#N/A	#N/A
WBGene00013029	glrx-5	#N/A	#N/A
WBGene00013077		#N/A	#N/A
WBGene00013078		#N/A	#N/A
WBGene00013181		#N/A	#N/A
WBGene00013210		#N/A	#N/A
WBGene00013269		#N/A	#N/A
WBGene00013275		#N/A	#N/A
WBGene00013291		#N/A	#N/A
WBGene00013351		#N/A	#N/A
WBGene00013375	srsx-25	#N/A	#N/A
WBGene00013421		#N/A	#N/A
WBGene00013455	ssu-2	#N/A	#N/A
WBGene00013468	srz-96	#N/A	#N/A
WBGene00013477		#N/A	#N/A
WBGene00013507		#N/A	#N/A
WBGene00013509	Y71A12B.12	#N/A	#N/A
WBGene00013542		#N/A	#N/A
WBGene00013577		#N/A	#N/A
WBGene00013671		#N/A	#N/A
WBGene00013683	tag-301	#N/A	#N/A
WBGene00013720		#N/A	#N/A
WBGene00013746		#N/A	#N/A
WBGene00013819		#N/A	#N/A
WBGene00013835		#N/A	#N/A
WBGene00013860		#N/A	#N/A
WBGene00013872		#N/A	#N/A
WBGene00013884		#N/A	#N/A
WBGene00013924		#N/A	#N/A
WBGene00013943		#N/A	#N/A
WBGene00013946		#N/A	#N/A
WBGene00013947		#N/A	#N/A
WBGene00013969	ZK337.1	#N/A	#N/A
WBGene00014079		#N/A	#N/A
WBGene00014089		#N/A	#N/A
WBGene00014092	ZK822.5	#N/A	#N/A
WBGene00014095		#N/A	#N/A
WBGene00014103		#N/A	#N/A
WBGene00014108		#N/A	#N/A
WBGene00014109		#N/A	#N/A
WBGene00014131	sdz-38	#N/A	#N/A
WBGene00014202	mmcm-1	#N/A	#N/A
WBGene00014206	nit-1	#N/A	#N/A
WBGene00014207		#N/A	#N/A
WBGene00014224		#N/A	#N/A
WBGene00014258		#N/A	#N/A
WBGene00014262		#N/A	#N/A
WBGene00015025		#N/A	#N/A
WBGene00015063		#N/A	#N/A
WBGene00015097		#N/A	#N/A
WBGene00015124		#N/A	#N/A
WBGene00015148	B0336.11	#N/A	#N/A
WBGene00015182	B0416.7	#N/A	#N/A
WBGene00015212	B0496.3	#N/A	#N/A
WBGene00015248	mai-2	#N/A	#N/A
WBGene00015336	C02D5.2	#N/A	#N/A
WBGene00015337	C02D5.3	#N/A	#N/A
WBGene00015338		#N/A	#N/A
WBGene00015375		#N/A	#N/A
WBGene00015391	sdha-1	#N/A	#N/A
WBGene00015407		#N/A	#N/A
WBGene00015437	plsc-1	#N/A	#N/A
WBGene00015508		#N/A	#N/A
WBGene00015509	C06A6.4	#N/A	#N/A
WBGene00015566		#N/A	#N/A
WBGene00015680	C10G6.1	#N/A	#N/A
WBGene00015681		#N/A	#N/A
WBGene00015703		#N/A	#N/A
WBGene00015719		#N/A	#N/A
WBGene00015876		#N/A	#N/A
WBGene00015878		#N/A	#N/A
WBGene00015936		#N/A	#N/A
WBGene00015954		#N/A	#N/A
WBGene00015980		#N/A	#N/A
WBGene00016030	C24A1.3	#N/A	#N/A
WBGene00016039		#N/A	#N/A
WBGene00016057		#N/A	#N/A
WBGene00016116	C25H3.7	#N/A	#N/A
WBGene00016132		#N/A	#N/A
WBGene00016144	mmab-1	#N/A	#N/A
WBGene00016188		#N/A	#N/A
WBGene00016197	tag-327	#N/A	#N/A
WBGene00016210		#N/A	#N/A
WBGene00016211	sdz-3	#N/A	#N/A
WBGene00016212		#N/A	#N/A
WBGene00016216		#N/A	#N/A
WBGene00016233	srt-58	#N/A	#N/A
WBGene00016390		#N/A	#N/A
WBGene00016414		#N/A	#N/A
WBGene00016573		#N/A	#N/A
WBGene00016745		#N/A	#N/A
WBGene00016751		#N/A	#N/A
WBGene00016772	nhr-166	#N/A	#N/A
WBGene00016780		#N/A	#N/A
WBGene00016786	cyp-35A4	#N/A	#N/A
WBGene00016838		#N/A	#N/A
WBGene00016846		#N/A	#N/A
WBGene00016940		#N/A	#N/A
WBGene00016974		#N/A	#N/A
WBGene00016987	CC8.2	#N/A	#N/A
WBGene00017009	D1007.13	#N/A	#N/A
WBGene00017013	D1009.3	#N/A	#N/A
WBGene00017041		#N/A	#N/A
WBGene00017060		#N/A	#N/A
WBGene00017104		#N/A	#N/A
WBGene00017125	E04F6.5	#N/A	#N/A
WBGene00017127		#N/A	#N/A
WBGene00017128		#N/A	#N/A
WBGene00017129		#N/A	#N/A
WBGene00017149		#N/A	#N/A
WBGene00017222		#N/A	#N/A
WBGene00017250		#N/A	#N/A
WBGene00017266		#N/A	#N/A
WBGene00017301	F09F7.4	#N/A	#N/A
WBGene00017348		#N/A	#N/A
WBGene00017362		#N/A	#N/A
WBGene00017374		#N/A	#N/A
WBGene00017439		#N/A	#N/A
WBGene00017445		#N/A	#N/A
WBGene00017583		#N/A	#N/A
WBGene00017593		#N/A	#N/A
WBGene00017624		#N/A	#N/A
WBGene00017670		#N/A	#N/A
WBGene00017705		#N/A	#N/A
WBGene00017708		#N/A	#N/A
WBGene00017722		#N/A	#N/A
WBGene00017734		#N/A	#N/A
WBGene00017791		#N/A	#N/A
WBGene00017825		#N/A	#N/A
WBGene00017864	pcca-1	#N/A	#N/A
WBGene00017866	stn-2	#N/A	#N/A
WBGene00017874		#N/A	#N/A
WBGene00017887		#N/A	#N/A
WBGene00017923		#N/A	#N/A
WBGene00017931	F29G9.2	#N/A	#N/A
WBGene00017959	ugt-42	#N/A	#N/A
WBGene00017996		#N/A	#N/A
WBGene00018038		#N/A	#N/A
WBGene00018055		#N/A	#N/A
WBGene00018076		#N/A	#N/A
WBGene00018134		#N/A	#N/A
WBGene00018186		#N/A	#N/A
WBGene00018207		#N/A	#N/A
WBGene00018218	F40A3.3	#N/A	#N/A
WBGene00018219		#N/A	#N/A
WBGene00018265	nhr-182	#N/A	#N/A
WBGene00018271		#N/A	#N/A
WBGene00018302		#N/A	#N/A
WBGene00018315		#N/A	#N/A
WBGene00018356		#N/A	#N/A
WBGene00018357		#N/A	#N/A
WBGene00018361	F42G8.10	#N/A	#N/A
WBGene00018364	F42G9.6	#N/A	#N/A
WBGene00018367		#N/A	#N/A
WBGene00018391		#N/A	#N/A
WBGene00018392		#N/A	#N/A
WBGene00018393		#N/A	#N/A
WBGene00018407		#N/A	#N/A
WBGene00018419	F44E2.6	#N/A	#N/A
WBGene00018460		#N/A	#N/A
WBGene00018475	F45E12.5	#N/A	#N/A
WBGene00018478		#N/A	#N/A
WBGene00018491	F46E10.10	#N/A	#N/A
WBGene00018519	F46H5.3	#N/A	#N/A
WBGene00018607	F48E3.8	#N/A	#N/A
WBGene00018632	tag-296	#N/A	#N/A
WBGene00018655		#N/A	#N/A
WBGene00018719		#N/A	#N/A
WBGene00018720		#N/A	#N/A
WBGene00018723		#N/A	#N/A
WBGene00018759		#N/A	#N/A
WBGene00018763		#N/A	#N/A
WBGene00018817		#N/A	#N/A
WBGene00018832		#N/A	#N/A
WBGene00018876		#N/A	#N/A
WBGene00018925		#N/A	#N/A
WBGene00018961		#N/A	#N/A
WBGene00018998	F57B9.7	#N/A	#N/A
WBGene00019082		#N/A	#N/A
WBGene00019123		#N/A	#N/A
WBGene00019163	ubxn-6	#N/A	#N/A
WBGene00019170		#N/A	#N/A
WBGene00019203		#N/A	#N/A
WBGene00019234	ugt-8	#N/A	#N/A
WBGene00019249	H28G03.1	#N/A	#N/A
WBGene00019277	sgcb-1	#N/A	#N/A
WBGene00019299		#N/A	#N/A
WBGene00019332		#N/A	#N/A
WBGene00019358		#N/A	#N/A
WBGene00019381	K04C2.3	#N/A	#N/A
WBGene00019417	fbxb-52	#N/A	#N/A
WBGene00019437		#N/A	#N/A
WBGene00019447		#N/A	#N/A
WBGene00019519		#N/A	#N/A
WBGene00019636	K10F12.4	#N/A	#N/A
WBGene00019645		#N/A	#N/A
WBGene00019659		#N/A	#N/A
WBGene00019673		#N/A	#N/A
WBGene00019685		#N/A	#N/A
WBGene00019727		#N/A	#N/A
WBGene00019796		#N/A	#N/A
WBGene00019832		#N/A	#N/A
WBGene00019843		#N/A	#N/A
WBGene00019893	sgt-1	#N/A	#N/A
WBGene00019920		#N/A	#N/A
WBGene00019937		#N/A	#N/A
WBGene00020009		#N/A	#N/A
WBGene00020012	R11G1.6	#N/A	#N/A
WBGene00020027		#N/A	#N/A
WBGene00020105		#N/A	#N/A
WBGene00020108	R151.4	#N/A	#N/A
WBGene00020185	pgk-1	#N/A	#N/A
WBGene00020187	gsp-4	#N/A	#N/A
WBGene00020200	T04A6.1	#N/A	#N/A
WBGene00020260		#N/A	#N/A
WBGene00020330	T07H6.1	#N/A	#N/A
WBGene00020331		#N/A	#N/A
WBGene00020332		#N/A	#N/A
WBGene00020350		#N/A	#N/A
WBGene00020373	T09A12.2	#N/A	#N/A
WBGene00020382		#N/A	#N/A
WBGene00020417	nuo-2	#N/A	#N/A
WBGene00020471		#N/A	#N/A
WBGene00020635		#N/A	#N/A
WBGene00020636		#N/A	#N/A
WBGene00020653		#N/A	#N/A
WBGene00020689		#N/A	#N/A
WBGene00020750	nhr-222	#N/A	#N/A
WBGene00020782		#N/A	#N/A
WBGene00020784	tat-4	#N/A	#N/A
WBGene00020848		#N/A	#N/A
WBGene00020861		#N/A	#N/A
WBGene00020869		#N/A	#N/A
WBGene00020878		#N/A	#N/A
WBGene00020883	fbxa-64	#N/A	#N/A
WBGene00020895	T28D9.3	#N/A	#N/A
WBGene00020897		#N/A	#N/A
WBGene00020953		#N/A	#N/A
WBGene00020984		#N/A	#N/A
WBGene00021044		#N/A	#N/A
WBGene00021047	W05H7.4	#N/A	#N/A
WBGene00021052		#N/A	#N/A
WBGene00021066		#N/A	#N/A
WBGene00021079		#N/A	#N/A
WBGene00021113	gsp-3	#N/A	#N/A
WBGene00021220		#N/A	#N/A
WBGene00021248		#N/A	#N/A
WBGene00021331	glrx-10	#N/A	#N/A
WBGene00021334		#N/A	#N/A
WBGene00021439	Y39A3B.5	#N/A	#N/A
WBGene00021452		#N/A	#N/A
WBGene00021485		#N/A	#N/A
WBGene00021487		#N/A	#N/A
WBGene00021527		#N/A	#N/A
WBGene00021533	Y42G9A.3	#N/A	#N/A
WBGene00021558		#N/A	#N/A
WBGene00021571	srbc-81	#N/A	#N/A
WBGene00021589		#N/A	#N/A
WBGene00021610	nhr-237	#N/A	#N/A
WBGene00021611	nhr-238	#N/A	#N/A
WBGene00021656		#N/A	#N/A
WBGene00021713		#N/A	#N/A
WBGene00021729		#N/A	#N/A
WBGene00021805		#N/A	#N/A
WBGene00021818		#N/A	#N/A
WBGene00021826		#N/A	#N/A
WBGene00021871	Y54G2A.5	#N/A	#N/A
WBGene00021893		#N/A	#N/A
WBGene00021917		#N/A	#N/A
WBGene00021948		#N/A	#N/A
WBGene00021959		#N/A	#N/A
WBGene00021964		#N/A	#N/A
WBGene00021975		#N/A	#N/A
WBGene00021987	fbxa-40	#N/A	#N/A
WBGene00022020		#N/A	#N/A
WBGene00022049		#N/A	#N/A
WBGene00022072	cpg-9	#N/A	#N/A
WBGene00022102		#N/A	#N/A
WBGene00022115		#N/A	#N/A
WBGene00022126		#N/A	#N/A
WBGene00022127		#N/A	#N/A
WBGene00022151	Y71G12B.11	#N/A	#N/A
WBGene00022169		#N/A	#N/A
WBGene00022180	Y71H2AM.15	#N/A	#N/A
WBGene00022194		#N/A	#N/A
WBGene00022202		#N/A	#N/A
WBGene00022292		#N/A	#N/A
WBGene00022380		#N/A	#N/A
WBGene00022386	Y95B8A.6	#N/A	#N/A
WBGene00022397	Y97E10AR.2	#N/A	#N/A
WBGene00022411		#N/A	#N/A
WBGene00022456	Y110A7A.6	#N/A	#N/A
WBGene00022457		#N/A	#N/A
WBGene00022534	syn-16	#N/A	#N/A
WBGene00022555		#N/A	#N/A
WBGene00022582		#N/A	#N/A
WBGene00022611		#N/A	#N/A
WBGene00022664		#N/A	#N/A
WBGene00022674		#N/A	#N/A
WBGene00022735		#N/A	#N/A
WBGene00022747		#N/A	#N/A
WBGene00022772		#N/A	#N/A
WBGene00022801	tag-282	#N/A	#N/A
WBGene00022808		#N/A	#N/A
WBGene00022820		#N/A	#N/A
WBGene00022829		#N/A	#N/A
WBGene00022832		#N/A	#N/A
WBGene00022836		#N/A	#N/A
WBGene00022868		#N/A	#N/A
WBGene00023408	cex-2	#N/A	#N/A
WBGene00044070	tag-237	#N/A	#N/A
WBGene00044099	srd-75	#N/A	#N/A
WBGene00044197	fbxb-63	#N/A	#N/A
WBGene00044406		#N/A	#N/A
WBGene00044605		#N/A	#N/A
WBGene00044609		#N/A	#N/A
WBGene00044892		#N/A	#N/A

## Sheet: Larval neuron enriched
WB ID	Common name	Rank	Fold Change	SGP biased	hmc biased
WBGene00000037	ace-3	1188	1.84124	#N/A	WBGene00000037			genes	percentage
WBGene00000048	acr-9	1023	2.5615	#N/A	WBGene00000048		SGP	160	0.10356
WBGene00000060	acr-21	503	1.66343	#N/A	WBGene00000060		hmc	482	0.311974
WBGene00000068	acy-1	1066	2.51893	#N/A	WBGene00000068		Larval neuron	1545
WBGene00000072	add-1	1346	1.68427	#N/A	WBGene00000072
WBGene00000086	aex-3	493	2.81933	#N/A	WBGene00000086
WBGene00000092	ags-3	456	4.03015	#N/A	WBGene00000092
WBGene00000096	ahr-1	58	1.74957	#N/A	WBGene00000096
WBGene00000102	akt-1	1479	1.6387	#N/A	WBGene00000102
WBGene00000232	avr-14	793	2.63172	#N/A	WBGene00000232
WBGene00000277	cab-1	214	2.29193	#N/A	WBGene00000277
WBGene00000279	cah-1	301	3.18843	#N/A	WBGene00000279
WBGene00000281	cah-3	125	1.69189	#N/A	WBGene00000281
WBGene00000284	cah-6	785	3.01163	#N/A	WBGene00000284
WBGene00000288	cal-4	602	6.55507	#N/A	WBGene00000288
WBGene00000368	ccb-1	1498	1.51901	#N/A	WBGene00000368
WBGene00000403	cdh-11	201	3.75583	#N/A	WBGene00000403
WBGene00000441	ceh-18	1080	1.6066	#N/A	WBGene00000441
WBGene00000460	ceh-39	1058	1.59409	#N/A	WBGene00000460
WBGene00000462	ceh-41	711	2.0708	#N/A	WBGene00000462
WBGene00000478	cfz-2	757	1.94964	#N/A	WBGene00000478
WBGene00000510	cka-2	546	2.5944	#N/A	WBGene00000510
WBGene00000524	clc-3	663	3.94673	#N/A	WBGene00000524
WBGene00000527	cle-1	1459	2.89751	#N/A	WBGene00000527
WBGene00000545	clp-4	453	2.55517	#N/A	WBGene00000545
WBGene00000553	cmk-1	1368	3.86576	#N/A	WBGene00000553
WBGene00000554	cnb-1	87	2.32986	#N/A	WBGene00000554
WBGene00000832	ctn-1	520	1.86238	#N/A	WBGene00000832
WBGene00000845	cup-4	1099	1.84268	#N/A	WBGene00000845
WBGene00000862	cwp-4	908	4.36535	#N/A	WBGene00000862
WBGene00000900	daf-4	1133	1.97975	#N/A	WBGene00000900
WBGene00000901	daf-5	1326	1.71915	#N/A	WBGene00000901
WBGene00000914	daf-19	810	2.05285	#N/A	WBGene00000914
WBGene00000980	dhs-17	1221	2.44929	#N/A	WBGene00000980
WBGene00001052	dop-1	671	1.83386	#N/A	WBGene00001052
WBGene00001053	dop-2	1048	2.73636	#N/A	WBGene00001053
WBGene00001115	dyb-1	1507	1.76819	#N/A	WBGene00001115
WBGene00001147	eat-18	139	1.65348	#N/A	WBGene00001147
WBGene00001187	egl-19	1366	1.61317	#N/A	WBGene00001187
WBGene00001189	egl-21	829	3.92106	#N/A	WBGene00001189
WBGene00001190	egl-23	1523	1.50292	#N/A	WBGene00001190
WBGene00001211	egl-47	112	1.96293	#N/A	WBGene00001211
WBGene00001335	erp-1	991	2.78495	#N/A	WBGene00001335
WBGene00001368	exc-7	1139	1.65591	#N/A	WBGene00001368
WBGene00001410	feh-1	1143	1.61062	#N/A	WBGene00001410
WBGene00001444	flp-1	59	3.8356	#N/A	WBGene00001444
WBGene00001447	flp-4	284	5.57757	#N/A	WBGene00001447
WBGene00001448	flp-5	8	4.1277	#N/A	WBGene00001448
WBGene00001452	flp-9	527	5.46178	#N/A	WBGene00001452
WBGene00001453	flp-10	847	3.34405	#N/A	WBGene00001453
WBGene00001459	flp-16	39	4.0455	#N/A	WBGene00001459
WBGene00001464	flp-21	699	6.92742	#N/A	WBGene00001464
WBGene00001490	frm-3	890	1.96982	#N/A	WBGene00001490
WBGene00001519	gar-3	879	1.54643	#N/A	WBGene00001519
WBGene00001537	gcy-11	773	3.93934	#N/A	WBGene00001537
WBGene00001615	glr-4	458	3.37305	#N/A	WBGene00001615
WBGene00001648	goa-1	1160	2.17555	#N/A	WBGene00001648
WBGene00001664	gpa-2	96	3.69397	#N/A	WBGene00001664
WBGene00001677	gpa-15	1049	1.50455	#N/A	WBGene00001677
WBGene00001679	gpb-1	1293	2.14733	#N/A	WBGene00001679
WBGene00001680	gpb-2	701	2.58432	#N/A	WBGene00001680
WBGene00001681	gpc-1	171	5.52807	#N/A	WBGene00001681
WBGene00001682	gpc-2	1286	1.87413	#N/A	WBGene00001682
WBGene00001708	grk-1	838	1.74532	#N/A	WBGene00001708
WBGene00001759	gst-11	1057	3.06305	#N/A	WBGene00001759
WBGene00001803	gur-2	32	1.65453	#N/A	WBGene00001803
WBGene00001955	hlh-11	1167	1.59128	#N/A	WBGene00001955
WBGene00001987	hot-2	497	2.04269	#N/A	WBGene00001987
WBGene00001990	hot-5	12	6.56446	#N/A	WBGene00001990
WBGene00001991	hot-6	1193	2.34347	#N/A	WBGene00001991
WBGene00001992	hot-7	249	7.85819	#N/A	WBGene00001992
WBGene00002048	ida-1	551	2.76107	#N/A	WBGene00002048
WBGene00002101	ins-18	68	6.07592	#N/A	WBGene00002101
WBGene00002176	jip-1	197	2.67916	#N/A	WBGene00002176
WBGene00002177	jkk-1	350	3.97856	#N/A	WBGene00002177
WBGene00002178	jnk-1	206	2.69317	#N/A	WBGene00002178
WBGene00002182	kap-1	652	2.14531	#N/A	WBGene00002182
WBGene00002184	kel-1	361	1.81937	#N/A	WBGene00002184
WBGene00002189	kin-1	1314	1.80474	#N/A	WBGene00002189
WBGene00002190	kin-2	1063	2.44263	#N/A	WBGene00002190
WBGene00002217	klp-4	1256	1.79644	#N/A	WBGene00002217
WBGene00002239	ksr-1	381	1.6335	#N/A	WBGene00002239
WBGene00002245	lag-1	654	1.79289	#N/A	WBGene00002245
WBGene00003040	lin-59	1544	1.73435	#N/A	WBGene00003040
WBGene00003056	lon-2	283	1.67952	#N/A	WBGene00003056
WBGene00003143	max-1	893	2.49823	#N/A	WBGene00003143
WBGene00003150	mbk-2	955	1.86882	#N/A	WBGene00003150
WBGene00003166	mec-2	290	2.94844	#N/A	WBGene00003166
WBGene00003170	mec-6	1263	1.92385	#N/A	WBGene00003170
WBGene00003175	mec-12	719	5.9469	#N/A	WBGene00003175
WBGene00003182	mef-2	1447	1.54844	#N/A	WBGene00003182
WBGene00003368	mkk-4	1134	1.71884	#N/A	WBGene00003368
WBGene00003386	mod-1	696	2.88325	#N/A	WBGene00003386
WBGene00003401	mpk-1	688	2.67173	#N/A	WBGene00003401
WBGene00003404	mpz-1	1497	1.53046	#N/A	WBGene00003404
WBGene00003478	mtm-6	521	1.56992	#N/A	WBGene00003478
WBGene00003563	ncs-1	1404	2.47435	#N/A	WBGene00003563
WBGene00003569	ncx-4	519	4.53805	#N/A	WBGene00003569
WBGene00003578	ndx-1	923	2.10859	#N/A	WBGene00003578
WBGene00003599	nhl-3	1230	1.52544	#N/A	WBGene00003599
WBGene00003600	nhr-1	1299	1.71107	#N/A	WBGene00003600
WBGene00003602	nhr-3	896	1.70182	#N/A	WBGene00003602
WBGene00003630	nhr-40	947	1.73769	#N/A	WBGene00003630
WBGene00003746	nlp-8	805	5.40142	#N/A	WBGene00003746
WBGene00003748	nlp-10	169	5.85623	#N/A	WBGene00003748
WBGene00003749	nlp-11	309	5.02156	#N/A	WBGene00003749
WBGene00003750	nlp-12	885	1.65959	#N/A	WBGene00003750
WBGene00003808	npr-2	257	4.03641	#N/A	WBGene00003808
WBGene00003842	2006-10-01	765	1.96591	#N/A	WBGene00003842
WBGene00003966	pdl-1	61	5.8969	#N/A	WBGene00003966
WBGene00004036	plc-1	330	2.45628	#N/A	WBGene00004036
WBGene00004045	pll-1	25	2.75598	#N/A	WBGene00004045
WBGene00004048	plx-2	510	2.38643	#N/A	WBGene00004048
WBGene00004063	pmr-1	1149	1.53675	#N/A	WBGene00004063
WBGene00004091	pps-1	1107	1.75636	#N/A	WBGene00004091
WBGene00004152	pqn-70	662	1.62367	#N/A	WBGene00004152
WBGene00004207	ptb-1	1468	1.50601	#N/A	WBGene00004207
WBGene00004212	ptl-1	11	5.33656	#N/A	WBGene00004212
WBGene00004215	ptp-3	1503	1.60412	#N/A	WBGene00004215
WBGene00004256	pxn-1	436	2.84841	#N/A	WBGene00004256
WBGene00004267	rab-3	217	3.19861	#N/A	WBGene00004267
WBGene00004278	rab-19	738	1.92983	#N/A	WBGene00004278
WBGene00004285	rab-37	469	6.90845	#N/A	WBGene00004285
WBGene00004316	rbf-1	564	1.80958	#N/A	WBGene00004316
WBGene00004345	rgs-2	264	3.60191	#N/A	WBGene00004345
WBGene00004346	rgs-3	745	2.59356	#N/A	WBGene00004346
WBGene00004349	rgs-6	891	2.4271	#N/A	WBGene00004349
WBGene00004363	ric-3	685	1.76239	#N/A	WBGene00004363
WBGene00004364	ric-4	1	3.16426	#N/A	WBGene00004364
WBGene00004368	ric-19	791	2.87999	#N/A	WBGene00004368
WBGene00004370	rig-3	176	2.31184	#N/A	WBGene00004370
WBGene00004507	rpy-1	354	2.74092	#N/A	WBGene00004507
WBGene00004719	sad-1	751	2.93928	#N/A	WBGene00004719
WBGene00004729	sax-3	1034	1.71734	#N/A	WBGene00004729
WBGene00004732	sax-7	473	1.86858	#N/A	WBGene00004732
WBGene00004740	scd-2	192	3.62464	#N/A	WBGene00004740
WBGene00004749	sdn-1	1425	1.53619	#N/A	WBGene00004749
WBGene00004778	ser-3	910	4.27808	#N/A	WBGene00004778
WBGene00004793	shw-3	523	1.95565	#N/A	WBGene00004793
WBGene00004831	slo-2	706	2.62137	#N/A	WBGene00004831
WBGene00004893	sms-2	1329	1.76848	#N/A	WBGene00004893
WBGene00004910	snf-11	1455	1.75318	#N/A	WBGene00004910
WBGene00004913	snn-1	1119	3.26213	#N/A	WBGene00004913
WBGene00004921	snt-1	62	3.45067	#N/A	WBGene00004921
WBGene00004925	snt-5	1074	2.24163	#N/A	WBGene00004925
WBGene00004926	snt-6	590	6.34715	#N/A	WBGene00004926
WBGene00004944	sol-1	66	5.47893	#N/A	WBGene00004944
WBGene00004951	spc-1	292	1.64095	#N/A	WBGene00004951
WBGene00004969	spe-15	548	1.84884	#N/A	WBGene00004969
WBGene00005111	srd-33	492	1.64341	#N/A	WBGene00005111
WBGene00005713	srv-2	124	1.93641	#N/A	WBGene00005713
WBGene00005718	srv-7	345	2.34163	#N/A	WBGene00005718
WBGene00005936	srx-45	331	2.51804	#N/A	WBGene00005936
WBGene00006055	ssr-2	515	3.50575	#N/A	WBGene00006055
WBGene00006062	stn-1	300	2.69782	#N/A	WBGene00006062
WBGene00006064	sto-2	362	1.77366	#N/A	WBGene00006064
WBGene00006066	sto-4	175	3.00421	#N/A	WBGene00006066
WBGene00006067	sto-5	1273	1.61802	#N/A	WBGene00006067
WBGene00006306	sue-1	1126	3.5535	#N/A	WBGene00006306
WBGene00006363	syd-1	167	2.48505	#N/A	WBGene00006363
WBGene00006365	syg-1	159	1.52409	#N/A	WBGene00006365
WBGene00006412	nlg-1	1182	1.57464	#N/A	WBGene00006412
WBGene00006445	tag-68	912	2.21905	#N/A	WBGene00006445
WBGene00006468	tag-118	1534	2.14239	#N/A	WBGene00006468
WBGene00006483	tag-137	618	1.59823	#N/A	WBGene00006483
WBGene00006513	tag-168	832	1.67421	#N/A	WBGene00006513
WBGene00006535	tba-9	766	2.11655	#N/A	WBGene00006535
WBGene00006562	tdc-1	17	7.33967	#N/A	WBGene00006562
WBGene00006570	tig-2	545	1.83941	#N/A	WBGene00006570
WBGene00006594	tomo-1	1325	1.93103	#N/A	WBGene00006594
WBGene00006614	trp-1	94	2.22631	#N/A	WBGene00006614
WBGene00006668	twk-13	1550	1.85949	#N/A	WBGene00006668
WBGene00006681	twk-29	502	3.04408	#N/A	WBGene00006681
WBGene00006696	twk-46	216	1.75068	#N/A	WBGene00006696
WBGene00006712	ubc-17	1294	1.65264	#N/A	WBGene00006712
WBGene00006741	unc-1	840	2.49707	#N/A	WBGene00006741
WBGene00006742	unc-2	85	2.91497	#N/A	WBGene00006742
WBGene00006743	unc-3	382	2.91283	#N/A	WBGene00006743
WBGene00006746	unc-6	352	2.76104	#N/A	WBGene00006746
WBGene00006749	unc-9	705	2.48205	#N/A	WBGene00006749
WBGene00006750	unc-10	873	2.47685	#N/A	WBGene00006750
WBGene00006751	unc-11	809	3.49983	#N/A	WBGene00006751
WBGene00006752	unc-13	615	2.07733	#N/A	WBGene00006752
WBGene00006757	unc-18	127	2.44447	#N/A	WBGene00006757
WBGene00006761	unc-24	1506	2.16524	#N/A	WBGene00006761
WBGene00006768	unc-32	1491	2.0667	#N/A	WBGene00006768
WBGene00006780	unc-44	1249	1.65225	#N/A	WBGene00006780
WBGene00006784	unc-49	1452	1.67343	#N/A	WBGene00006784
WBGene00006786	unc-51	1419	1.52647	#N/A	WBGene00006786
WBGene00006792	unc-58	1537	1.70267	#N/A	WBGene00006792
WBGene00006803	unc-70	1127	1.59865	#N/A	WBGene00006803
WBGene00006808	unc-76	868	2.67429	#N/A	WBGene00006808
WBGene00006831	unc-104	506	3.38955	#N/A	WBGene00006831
WBGene00006839	unc-115	984	1.83873	#N/A	WBGene00006839
WBGene00006864	uvt-6	1267	2.26252	#N/A	WBGene00006864
WBGene00006881	vab-15	432	2.93383	#N/A	WBGene00006881
WBGene00006982	zig-5	1281	3.02003	#N/A	WBGene00006982
WBGene00007119		1162	4.12593	#N/A	WBGene00007119
WBGene00007176		1065	2.38073	#N/A	WBGene00007176
WBGene00007206		1375	1.50988	#N/A	WBGene00007206
WBGene00007260		1341	1.7053	#N/A	WBGene00007260
WBGene00007261		1075	2.39582	#N/A	WBGene00007261
WBGene00007338		1292	1.86484	#N/A	WBGene00007338
WBGene00007353		513	1.81319	#N/A	WBGene00007353
WBGene00007357		1055	2.11912	#N/A	WBGene00007357
WBGene00007417		1500	1.9227	#N/A	WBGene00007417
WBGene00007534		1403	1.58319	#N/A	WBGene00007534
WBGene00007614		808	2.17698	#N/A	WBGene00007614
WBGene00007757		1228	1.80037	#N/A	WBGene00007757
WBGene00007799	nrx-1	1140	3.19087	#N/A	WBGene00007799
WBGene00007837		598	1.87007	#N/A	WBGene00007837
WBGene00007862		786	3.8782	#N/A	WBGene00007862
WBGene00007877		313	2.65462	#N/A	WBGene00007877
WBGene00007908		67	2.86555	#N/A	WBGene00007908
WBGene00008018		190	5.73032	#N/A	WBGene00008018
WBGene00008021		193	2.16552	#N/A	WBGene00008021
WBGene00008168		943	2.55775	#N/A	WBGene00008168
WBGene00008310		607	2.30302	#N/A	WBGene00008310
WBGene00008315		561	8.14967	#N/A	WBGene00008315
WBGene00008348		1068	1.6867	#N/A	WBGene00008348
WBGene00008438		441	4.40008	#N/A	WBGene00008438
WBGene00008453		177	5.15177	#N/A	WBGene00008453
WBGene00008481		31	3.21706	#N/A	WBGene00008481
WBGene00008570		604	3.89059	#N/A	WBGene00008570
WBGene00008587		886	1.61773	#N/A	WBGene00008587
WBGene00008819		1282	1.54575	#N/A	WBGene00008819
WBGene00008820		556	5.43427	#N/A	WBGene00008820
WBGene00008885		1296	1.73083	#N/A	WBGene00008885
WBGene00008890		387	1.75694	#N/A	WBGene00008890
WBGene00008914		280	7.23392	#N/A	WBGene00008914
WBGene00008932		111	3.11682	#N/A	WBGene00008932
WBGene00008951		1120	1.59176	#N/A	WBGene00008951
WBGene00009200		371	2.44484	#N/A	WBGene00009200
WBGene00009221	acs-2	1545	1.50512	#N/A	WBGene00009221
WBGene00009258		597	3.23022	#N/A	WBGene00009258
WBGene00009315		1211	1.81129	#N/A	WBGene00009315
WBGene00009325		1014	2.45644	#N/A	WBGene00009325
WBGene00009558		343	3.53744	#N/A	WBGene00009558
WBGene00009619		1343	1.61869	#N/A	WBGene00009619
WBGene00009629		444	1.81312	#N/A	WBGene00009629
WBGene00009700		285	1.88178	#N/A	WBGene00009700
WBGene00009738		311	3.15099	#N/A	WBGene00009738
WBGene00009779		154	3.97731	#N/A	WBGene00009779
WBGene00009851		667	1.53874	#N/A	WBGene00009851
WBGene00009877		1442	1.50907	#N/A	WBGene00009877
WBGene00009917		730	4.31265	#N/A	WBGene00009917
WBGene00009920	abts-1	1560	1.67151	#N/A	WBGene00009920
WBGene00009932		994	1.66172	#N/A	WBGene00009932
WBGene00010043		379	3.15075	#N/A	WBGene00010043
WBGene00010045		1363	2.22895	#N/A	WBGene00010045
WBGene00010059		1424	1.99358	#N/A	WBGene00010059
WBGene00010073		38	2.35682	#N/A	WBGene00010073
WBGene00010143		714	1.72223	#N/A	WBGene00010143
WBGene00010188		1076	3.60296	#N/A	WBGene00010188
WBGene00010191		579	2.86216	#N/A	WBGene00010191
WBGene00010192		811	3.05719	#N/A	WBGene00010192
WBGene00010236		136	3.82044	#N/A	WBGene00010236
WBGene00010329		187	4.00249	#N/A	WBGene00010329
WBGene00010541		1558	1.6895	#N/A	WBGene00010541
WBGene00010558		253	2.81065	#N/A	WBGene00010558
WBGene00010592		612	3.42956	#N/A	WBGene00010592
WBGene00010636		1190	1.54472	#N/A	WBGene00010636
WBGene00010674		9	5.96172	#N/A	WBGene00010674
WBGene00010735		1370	1.89152	#N/A	WBGene00010735
WBGene00010756		1015	1.98176	#N/A	WBGene00010756
WBGene00010796		299	2.60018	#N/A	WBGene00010796
WBGene00010813		806	2.08525	#N/A	WBGene00010813
WBGene00010838		7	5.1102	#N/A	WBGene00010838
WBGene00010865		411	3.4228	#N/A	WBGene00010865
WBGene00010873		1331	1.5952	#N/A	WBGene00010873
WBGene00010884		1522	1.50325	#N/A	WBGene00010884
WBGene00010944		328	1.55158	#N/A	WBGene00010944
WBGene00011028		1305	1.85515	#N/A	WBGene00011028
WBGene00011217		1141	1.80347	#N/A	WBGene00011217
WBGene00011263		33	2.21063	#N/A	WBGene00011263
WBGene00011283		1205	1.59152	#N/A	WBGene00011283
WBGene00011289		15	3.46884	#N/A	WBGene00011289
WBGene00011326		807	1.62664	#N/A	WBGene00011326
WBGene00011381		693	4.48721	#N/A	WBGene00011381
WBGene00011383		118	3.60849	#N/A	WBGene00011383
WBGene00011392		637	4.1261	#N/A	WBGene00011392
WBGene00011423		692	1.74187	#N/A	WBGene00011423
WBGene00011433	pde-1	977	2.13825	#N/A	WBGene00011433
WBGene00011564		225	5.17753	#N/A	WBGene00011564
WBGene00011575		1410	1.67988	#N/A	WBGene00011575
WBGene00011732		684	2.63182	#N/A	WBGene00011732
WBGene00011765		1486	1.60875	#N/A	WBGene00011765
WBGene00011824		230	3.38161	#N/A	WBGene00011824
WBGene00011878		796	1.76415	#N/A	WBGene00011878
WBGene00011955		1400	1.58055	#N/A	WBGene00011955
WBGene00011996		888	1.97431	#N/A	WBGene00011996
WBGene00012009		182	3.33349	#N/A	WBGene00012009
WBGene00012019		1181	1.6776	#N/A	WBGene00012019
WBGene00012073		884	2.47944	#N/A	WBGene00012073
WBGene00012100		1355	1.89617	#N/A	WBGene00012100
WBGene00012124		822	2.29618	#N/A	WBGene00012124
WBGene00012148		1130	2.03715	#N/A	WBGene00012148
WBGene00012178		963	2.76547	#N/A	WBGene00012178
WBGene00012194		132	1.93097	#N/A	WBGene00012194
WBGene00012226		394	2.47507	#N/A	WBGene00012226
WBGene00012274		1387	1.71932	#N/A	WBGene00012274
WBGene00012290		655	3.22953	#N/A	WBGene00012290
WBGene00012440		120	2.73124	#N/A	WBGene00012440
WBGene00012759		875	2.71327	#N/A	WBGene00012759
WBGene00012763		476	2.28764	#N/A	WBGene00012763
WBGene00012765		594	2.50717	#N/A	WBGene00012765
WBGene00012853		682	6.62938	#N/A	WBGene00012853
WBGene00012856		28	3.16496	#N/A	WBGene00012856
WBGene00012897		673	2.40549	#N/A	WBGene00012897
WBGene00012989		953	3.84581	#N/A	WBGene00012989
WBGene00012993		1381	1.54804	#N/A	WBGene00012993
WBGene00013042		194	2.63553	#N/A	WBGene00013042
WBGene00013222		223	2.29876	#N/A	WBGene00013222
WBGene00013317		1002	2.27229	#N/A	WBGene00013317
WBGene00013456		1350	3.77003	#N/A	WBGene00013456
WBGene00013514		1333	1.8328	#N/A	WBGene00013514
WBGene00013588		397	4.67688	#N/A	WBGene00013588
WBGene00013642		1175	1.57448	#N/A	WBGene00013642
WBGene00013752		155	7.21175	#N/A	WBGene00013752
WBGene00013847		866	2.89328	#N/A	WBGene00013847
WBGene00013959		1388	1.75204	#N/A	WBGene00013959
WBGene00013962		931	3.32339	#N/A	WBGene00013962
WBGene00013970		398	2.86132	#N/A	WBGene00013970
WBGene00013994		263	1.90706	#N/A	WBGene00013994
WBGene00014021		1348	1.80517	#N/A	WBGene00014021
WBGene00014074		812	1.97712	#N/A	WBGene00014074
WBGene00014096		762	1.51937	#N/A	WBGene00014096
WBGene00014215	obr-3	1540	1.50981	#N/A	WBGene00014215
WBGene00014307		742	1.65687	#N/A	WBGene00014307
WBGene00014308		373	2.04348	#N/A	WBGene00014308
WBGene00014886		24	3.89018	#N/A	WBGene00014886
WBGene00015117		422	5.65272	#N/A	WBGene00015117
WBGene00015264		895	2.55047	#N/A	WBGene00015264
WBGene00015295	acl-12	929	1.65102	#N/A	WBGene00015295
WBGene00015322		1086	3.02246	#N/A	WBGene00015322
WBGene00015327		1079	1.65574	#N/A	WBGene00015327
WBGene00015354		570	6.12691	#N/A	WBGene00015354
WBGene00015494		525	3.82169	#N/A	WBGene00015494
WBGene00015531		100	1.86927	#N/A	WBGene00015531
WBGene00015671		344	4.07724	#N/A	WBGene00015671
WBGene00015674		857	1.54458	#N/A	WBGene00015674
WBGene00015678		449	3.08908	#N/A	WBGene00015678
WBGene00015729		318	2.62236	#N/A	WBGene00015729
WBGene00015750		1100	1.68708	#N/A	WBGene00015750
WBGene00015779		395	2.26445	#N/A	WBGene00015779
WBGene00015861		426	2.86977	#N/A	WBGene00015861
WBGene00015867		1496	1.62785	#N/A	WBGene00015867
WBGene00015935		49	4.92077	#N/A	WBGene00015935
WBGene00015938		1310	1.50046	#N/A	WBGene00015938
WBGene00016024		130	2.51653	#N/A	WBGene00016024
WBGene00016033		874	2.14449	#N/A	WBGene00016033
WBGene00016138		1166	1.67609	#N/A	WBGene00016138
WBGene00016237		878	3.19801	#N/A	WBGene00016237
WBGene00016292		613	1.65595	#N/A	WBGene00016292
WBGene00016321		1454	1.60654	#N/A	WBGene00016321
WBGene00016428		163	3.54764	#N/A	WBGene00016428
WBGene00016448		314	4.97477	#N/A	WBGene00016448
WBGene00016575		1354	1.69617	#N/A	WBGene00016575
WBGene00016600		761	1.63368	#N/A	WBGene00016600
WBGene00016703		916	2.74329	#N/A	WBGene00016703
WBGene00016706		1471	1.77066	#N/A	WBGene00016706
WBGene00016734		1438	2.05891	#N/A	WBGene00016734
WBGene00016738		88	3.73684	#N/A	WBGene00016738
WBGene00016806		831	2.27415	#N/A	WBGene00016806
WBGene00016841		749	3.03322	#N/A	WBGene00016841
WBGene00016916		42	2.68613	#N/A	WBGene00016916
WBGene00016957		846	2.74282	#N/A	WBGene00016957
WBGene00016958		789	4.91387	#N/A	WBGene00016958
WBGene00017042		222	2.18972	#N/A	WBGene00017042
WBGene00017193		418	4.06646	#N/A	WBGene00017193
WBGene00017260		1283	1.51937	#N/A	WBGene00017260
WBGene00017309		937	1.72533	#N/A	WBGene00017309
WBGene00017314		233	2.73909	#N/A	WBGene00017314
WBGene00017350		211	5.75182	#N/A	WBGene00017350
WBGene00017353		784	4.19224	#N/A	WBGene00017353
WBGene00017389		800	2.67455	#N/A	WBGene00017389
WBGene00017422		596	3.4799	#N/A	WBGene00017422
WBGene00017423		770	1.86585	#N/A	WBGene00017423
WBGene00017433		366	2.39409	#N/A	WBGene00017433
WBGene00017477		517	2.29285	#N/A	WBGene00017477
WBGene00017478		892	1.79956	#N/A	WBGene00017478
WBGene00017557		367	3.17514	#N/A	WBGene00017557
WBGene00017597		138	5.25353	#N/A	WBGene00017597
WBGene00017628		1124	1.76607	#N/A	WBGene00017628
WBGene00017637		1323	1.53129	#N/A	WBGene00017637
WBGene00017640		1122	2.02342	#N/A	WBGene00017640
WBGene00017659		1128	1.63953	#N/A	WBGene00017659
WBGene00017671		537	3.30105	#N/A	WBGene00017671
WBGene00017766		95	2.28681	#N/A	WBGene00017766
WBGene00017813		624	5.62667	#N/A	WBGene00017813
WBGene00017818		180	2.32385	#N/A	WBGene00017818
WBGene00017900		997	2.37358	#N/A	WBGene00017900
WBGene00017914		375	2.79212	#N/A	WBGene00017914
WBGene00017980		402	2.18628	#N/A	WBGene00017980
WBGene00018023		151	1.80557	#N/A	WBGene00018023
WBGene00018043		90	1.91477	#N/A	WBGene00018043
WBGene00018044		557	2.15475	#N/A	WBGene00018044
WBGene00018074		1306	3.28858	#N/A	WBGene00018074
WBGene00018175		1274	1.55464	#N/A	WBGene00018175
WBGene00018214		776	2.50701	#N/A	WBGene00018214
WBGene00018222		881	2.10924	#N/A	WBGene00018222
WBGene00018258		146	3.64206	#N/A	WBGene00018258
WBGene00018298		293	5.19429	#N/A	WBGene00018298
WBGene00018349		477	1.65759	#N/A	WBGene00018349
WBGene00018376		1125	2.64083	#N/A	WBGene00018376
WBGene00018423		1339	1.57179	#N/A	WBGene00018423
WBGene00018514		767	4.11346	#N/A	WBGene00018514
WBGene00018517		215	3.4382	#N/A	WBGene00018517
WBGene00018521		1392	1.99462	#N/A	WBGene00018521
WBGene00018523		760	1.68856	#N/A	WBGene00018523
WBGene00018639		410	3.51455	#N/A	WBGene00018639
WBGene00018837		188	3.92157	#N/A	WBGene00018837
WBGene00018855		505	4.20242	#N/A	WBGene00018855
WBGene00018871		1041	3.51228	#N/A	WBGene00018871
WBGene00018872		296	2.03136	#N/A	WBGene00018872
WBGene00018879		1131	1.60486	#N/A	WBGene00018879
WBGene00018985		1291	1.83073	#N/A	WBGene00018985
WBGene00019012		569	1.80129	#N/A	WBGene00019012
WBGene00019018	abts-3	1112	1.9596	#N/A	WBGene00019018
WBGene00019023		1236	2.15829	#N/A	WBGene00019023
WBGene00019156		44	2.71234	#N/A	WBGene00019156
WBGene00019160		646	4.47222	#N/A	WBGene00019160
WBGene00019167		205	3.15311	#N/A	WBGene00019167
WBGene00019180		443	2.76006	#N/A	WBGene00019180
WBGene00019263		294	4.34637	#N/A	WBGene00019263
WBGene00019265		1266	5.12066	#N/A	WBGene00019265
WBGene00019284		1265	2.18819	#N/A	WBGene00019284
WBGene00019324		725	5.84166	#N/A	WBGene00019324
WBGene00019479		207	3.00755	#N/A	WBGene00019479
WBGene00019480		746	3.85041	#N/A	WBGene00019480
WBGene00019485		1374	1.5733	#N/A	WBGene00019485
WBGene00019546		1509	1.58209	#N/A	WBGene00019546
WBGene00019643		427	2.13609	#N/A	WBGene00019643
WBGene00019828		1189	2.82437	#N/A	WBGene00019828
WBGene00019902		1386	2.26532	#N/A	WBGene00019902
WBGene00019987		942	1.57319	#N/A	WBGene00019987
WBGene00020051		1173	3.87198	#N/A	WBGene00020051
WBGene00020069		152	3.60322	#N/A	WBGene00020069
WBGene00020190		782	1.65111	#N/A	WBGene00020190
WBGene00020209		709	1.98611	#N/A	WBGene00020209
WBGene00020229		104	3.13635	#N/A	WBGene00020229
WBGene00020249		1561	2.02145	#N/A	WBGene00020249
WBGene00020294		82	2.72106	#N/A	WBGene00020294
WBGene00020317		391	3.66743	#N/A	WBGene00020317
WBGene00020324		413	2.48108	#N/A	WBGene00020324
WBGene00020368		75	3.51724	#N/A	WBGene00020368
WBGene00020390		74	2.95649	#N/A	WBGene00020390
WBGene00020502		1087	3.22245	#N/A	WBGene00020502
WBGene00020572		467	1.82922	#N/A	WBGene00020572
WBGene00020581		156	2.10259	#N/A	WBGene00020581
WBGene00020703		1239	2.81453	#N/A	WBGene00020703
WBGene00020721		45	2.06798	#N/A	WBGene00020721
WBGene00020722		204	2.47712	#N/A	WBGene00020722
WBGene00020854		512	3.84203	#N/A	WBGene00020854
WBGene00021019		634	2.10993	#N/A	WBGene00021019
WBGene00021185		982	1.53691	#N/A	WBGene00021185
WBGene00021219		423	1.90264	#N/A	WBGene00021219
WBGene00021353		511	3.05326	#N/A	WBGene00021353
WBGene00021511		779	2.12449	#N/A	WBGene00021511
WBGene00021693		1110	3.4816	#N/A	WBGene00021693
WBGene00021838		1212	1.79554	#N/A	WBGene00021838
WBGene00021890		914	2.77947	#N/A	WBGene00021890
WBGene00021950		123	2.4396	#N/A	WBGene00021950
WBGene00021981		1240	1.52458	#N/A	WBGene00021981
WBGene00022106		1218	1.82444	#N/A	WBGene00022106
WBGene00022144		732	3.55713	#N/A	WBGene00022144
WBGene00022158		1012	1.94583	#N/A	WBGene00022158
WBGene00022271		451	4.39431	#N/A	WBGene00022271
WBGene00022295		1102	1.64188	#N/A	WBGene00022295
WBGene00022374		384	1.54321	#N/A	WBGene00022374
WBGene00022396		22	3.79174	#N/A	WBGene00022396
WBGene00022472		421	5.51925	#N/A	WBGene00022472
WBGene00022500	lfi-1	326	2.14161	#N/A	WBGene00022500
WBGene00022518		860	1.9695	#N/A	WBGene00022518
WBGene00022620		289	1.77382	#N/A	WBGene00022620
WBGene00022623		691	1.97554	#N/A	WBGene00022623
WBGene00022633		274	1.87859	#N/A	WBGene00022633
WBGene00022635		27	3.21174	#N/A	WBGene00022635
WBGene00022647		901	2.70296	#N/A	WBGene00022647
WBGene00022675		1064	2.0481	#N/A	WBGene00022675
WBGene00022788		573	2.10405	#N/A	WBGene00022788
WBGene00023407	cex-1	909	1.58605	#N/A	WBGene00023407
WBGene00000004	aat-3	1538	1.67756	WBGene00000004	#N/A
WBGene00000058	acr-19	620	3.34376	WBGene00000058	#N/A
WBGene00000147	aph-1	1437	1.69636	WBGene00000147	#N/A
WBGene00000208	asc-1	996	3.09719	WBGene00000208	#N/A
WBGene00000249	bir-1	722	2.0053	WBGene00000249	#N/A
WBGene00000262	bra-1	580	1.70659	WBGene00000262	#N/A
WBGene00000464	ceh-44	535	3.31853	WBGene00000464	#N/A
WBGene00001454	flp-11	587	8.89271	WBGene00001454	#N/A
WBGene00001836	hda-3	143	1.62642	WBGene00001836	#N/A
WBGene00001841	hen-1	1053	2.76719	WBGene00001841	#N/A
WBGene00001915	his-41	148	1.95132	WBGene00001915	#N/A
WBGene00001976	hmg-11	1001	2.05665	WBGene00001976	#N/A
WBGene00003045	lir-2	1449	1.5006	WBGene00003045	#N/A
WBGene00003151	mca-1	1027	1.9205	WBGene00003151	#N/A
WBGene00003209	mel-26	1488	1.53286	WBGene00003209	#N/A
WBGene00003245	mig-13	988	1.82679	WBGene00003245	#N/A
WBGene00003637	nhr-47	324	1.7883	WBGene00003637	#N/A
WBGene00003741	nlp-3	374	6.85724	WBGene00003741	#N/A
WBGene00003778	nnt-1	1398	1.52654	WBGene00003778	#N/A
WBGene00003878	opt-3	1109	1.87935	WBGene00003878	#N/A
WBGene00003883	osm-1	905	3.37467	WBGene00003883	#N/A
WBGene00003884	osm-3	200	2.25378	WBGene00003884	#N/A
WBGene00003886	osm-6	700	1.75261	WBGene00003886	#N/A
WBGene00003902	pab-1	336	1.86515	WBGene00003902	#N/A
WBGene00003980	pes-7	582	1.6957	WBGene00003980	#N/A
WBGene00004056	pmk-2	1153	2.92068	WBGene00004056	#N/A
WBGene00004208	ptc-1	1476	1.52099	WBGene00004208	#N/A
WBGene00004344	rgs-1	1081	3.29237	WBGene00004344	#N/A
WBGene00004745	sdc-1	1253	1.55623	WBGene00004745	#N/A
WBGene00004825	skr-19	1358	1.50771	WBGene00004825	#N/A
WBGene00006459	tag-89	1357	1.76448	WBGene00006459	#N/A
WBGene00006528	tba-1	1483	1.62113	WBGene00006528	#N/A
WBGene00006608	tre-2	1397	1.5224	WBGene00006608	#N/A
WBGene00006633	tsp-7	733	3.4806	WBGene00006633	#N/A
WBGene00006654	ttx-3	1246	1.51601	WBGene00006654	#N/A
WBGene00006717	ubc-22	1174	1.79648	WBGene00006717	#N/A
WBGene00006766	unc-30	149	2.69732	WBGene00006766	#N/A
WBGene00006843	unc-119	976	2.134	WBGene00006843	#N/A
WBGene00006942	wrk-1	834	1.77189	WBGene00006942	#N/A
WBGene00007089		401	1.57442	WBGene00007089	#N/A
WBGene00007090		1059	1.61745	WBGene00007090	#N/A
WBGene00007162		173	1.59461	WBGene00007162	#N/A
WBGene00007173		474	2.05957	WBGene00007173	#N/A
WBGene00007299		241	3.68833	WBGene00007299	#N/A
WBGene00007531		218	3.14844	WBGene00007531	#N/A
WBGene00007548		46	2.41821	WBGene00007548	#N/A
WBGene00007730		1178	1.72328	WBGene00007730	#N/A
WBGene00008197		887	1.54666	WBGene00008197	#N/A
WBGene00008198		1548	2.08878	WBGene00008198	#N/A
WBGene00008206		999	1.51445	WBGene00008206	#N/A
WBGene00008208		1308	2.86736	WBGene00008208	#N/A
WBGene00008366		1031	1.63812	WBGene00008366	#N/A
WBGene00008720		1169	1.61802	WBGene00008720	#N/A
WBGene00008859		694	1.60737	WBGene00008859	#N/A
WBGene00008865		837	2.10946	WBGene00008865	#N/A
WBGene00008971		30	2.34515	WBGene00008971	#N/A
WBGene00008980	tag-299	678	1.62667	WBGene00008980	#N/A
WBGene00009271		1168	1.61664	WBGene00009271	#N/A
WBGene00009304	tag-271	661	1.95632	WBGene00009304	#N/A
WBGene00009373		369	2.33653	WBGene00009373	#N/A
WBGene00009529		454	1.81546	WBGene00009529	#N/A
WBGene00009729		1332	1.6067	WBGene00009729	#N/A
WBGene00009774		1409	3.60444	WBGene00009774	#N/A
WBGene00009819		273	2.41003	WBGene00009819	#N/A
WBGene00009885		1061	2.72441	WBGene00009885	#N/A
WBGene00010074		1406	2.0441	WBGene00010074	#N/A
WBGene00010122		1510	1.77436	WBGene00010122	#N/A
WBGene00010137		348	1.83393	WBGene00010137	#N/A
WBGene00010275		1017	1.9291	WBGene00010275	#N/A
WBGene00010587		913	2.76652	WBGene00010587	#N/A
WBGene00010647		1525	2.46091	WBGene00010647	#N/A
WBGene00010722		360	3.87323	WBGene00010722	#N/A
WBGene00010726		1237	1.51338	WBGene00010726	#N/A
WBGene00010981		312	1.59338	WBGene00010981	#N/A
WBGene00011231		1084	1.5772	WBGene00011231	#N/A
WBGene00011382		385	4.05255	WBGene00011382	#N/A
WBGene00011471		47	3.46709	WBGene00011471	#N/A
WBGene00011546		616	1.74594	WBGene00011546	#N/A
WBGene00011707		1327	1.60922	WBGene00011707	#N/A
WBGene00011866		317	4.12959	WBGene00011866	#N/A
WBGene00011935		593	2.86757	WBGene00011935	#N/A
WBGene00012128		989	1.52193	WBGene00012128	#N/A
WBGene00012281		71	1.69063	WBGene00012281	#N/A
WBGene00012326		986	1.64122	WBGene00012326	#N/A
WBGene00012441		310	1.55172	WBGene00012441	#N/A
WBGene00012468		243	1.7514	WBGene00012468	#N/A
WBGene00012546		1352	1.54918	WBGene00012546	#N/A
WBGene00012548		433	1.6509	WBGene00012548	#N/A
WBGene00012753		932	2.95082	WBGene00012753	#N/A
WBGene00012776		1039	1.90136	WBGene00012776	#N/A
WBGene00012826		1029	1.86189	WBGene00012826	#N/A
WBGene00013415		1011	1.91431	WBGene00013415	#N/A
WBGene00013638		1018	1.56018	WBGene00013638	#N/A
WBGene00013897		1098	1.51109	WBGene00013897	#N/A
WBGene00014035		1172	2.26781	WBGene00014035	#N/A
WBGene00014066	rev-1	1482	1.68973	WBGene00014066	#N/A
WBGene00014118		320	2.26538	WBGene00014118	#N/A
WBGene00014145		1334	1.72103	WBGene00014145	#N/A
WBGene00014166		736	3.05516	WBGene00014166	#N/A
WBGene00014255		1377	1.5016	WBGene00014255	#N/A
WBGene00014261		980	1.79851	WBGene00014261	#N/A
WBGene00015217	tag-224	794	2.53673	WBGene00015217	#N/A
WBGene00015251		1279	1.73481	WBGene00015251	#N/A
WBGene00015307		821	1.7296	WBGene00015307	#N/A
WBGene00015664		631	1.67431	WBGene00015664	#N/A
WBGene00015687		429	1.63899	WBGene00015687	#N/A
WBGene00016038	tag-306	877	1.80234	WBGene00016038	#N/A
WBGene00016248		255	2.41322	WBGene00016248	#N/A
WBGene00016293		1005	1.90726	WBGene00016293	#N/A
WBGene00016363	srab-4	576	1.96183	WBGene00016363	#N/A
WBGene00016454		1285	1.73196	WBGene00016454	#N/A
WBGene00016463		137	6.40704	WBGene00016463	#N/A
WBGene00016500	tag-253	957	2.36165	WBGene00016500	#N/A
WBGene00016748		450	1.85421	WBGene00016748	#N/A
WBGene00016761		210	2.0378	WBGene00016761	#N/A
WBGene00016903		278	1.91835	WBGene00016903	#N/A
WBGene00017010		1554	1.64361	WBGene00017010	#N/A
WBGene00017016		683	3.29146	WBGene00017016	#N/A
WBGene00017076		35	4.30126	WBGene00017076	#N/A
WBGene00017297		420	7.24943	WBGene00017297	#N/A
WBGene00017304		488	2.26905	WBGene00017304	#N/A
WBGene00017675		1415	2.001	WBGene00017675	#N/A
WBGene00017795		1414	1.50611	WBGene00017795	#N/A
WBGene00017950		1353	1.94971	WBGene00017950	#N/A
WBGene00018018		930	2.27003	WBGene00018018	#N/A
WBGene00018060		554	1.94754	WBGene00018060	#N/A
WBGene00018117		195	7.74216	WBGene00018117	#N/A
WBGene00018140		531	1.67501	WBGene00018140	#N/A
WBGene00018330	elks-1	1219	2.27819	WBGene00018330	#N/A
WBGene00018358		1315	2.57348	WBGene00018358	#N/A
WBGene00018462		614	2.27953	WBGene00018462	#N/A
WBGene00018476		542	6.40138	WBGene00018476	#N/A
WBGene00018567		1493	1.56609	WBGene00018567	#N/A
WBGene00018569		851	1.88122	WBGene00018569	#N/A
WBGene00019126		1495	1.50329	WBGene00019126	#N/A
WBGene00019840		592	2.56405	WBGene00019840	#N/A
WBGene00019892		232	2.15077	WBGene00019892	#N/A
WBGene00019944		978	1.58262	WBGene00019944	#N/A
WBGene00020045		54	2.9494	WBGene00020045	#N/A
WBGene00020138		1040	2.28776	WBGene00020138	#N/A
WBGene00020612		1199	2.52977	WBGene00020612	#N/A
WBGene00020664		823	1.848	WBGene00020664	#N/A
WBGene00020710		764	1.76486	WBGene00020710	#N/A
WBGene00020726		81	3.16311	WBGene00020726	#N/A
WBGene00020759		434	2.71469	WBGene00020759	#N/A
WBGene00020894		1460	1.51856	WBGene00020894	#N/A
WBGene00021039		585	2.74504	WBGene00021039	#N/A
WBGene00021049		1453	1.52932	WBGene00021049	#N/A
WBGene00021059		363	3.21014	WBGene00021059	#N/A
WBGene00021349		656	1.69174	WBGene00021349	#N/A
WBGene00021497		686	3.05645	WBGene00021497	#N/A
WBGene00021599	srt-42	212	2.35831	WBGene00021599	#N/A
WBGene00022175		115	2.66254	WBGene00022175	#N/A
WBGene00022279		1512	1.57211	WBGene00022279	#N/A
WBGene00022284		855	1.95187	WBGene00022284	#N/A
WBGene00022393		622	2.31496	WBGene00022393	#N/A
WBGene00022400		53	2.30479	WBGene00022400	#N/A
WBGene00022522		158	2.54841	WBGene00022522	#N/A
WBGene00022738		1251	1.66385	WBGene00022738	#N/A
WBGene00022803		1417	1.57059	WBGene00022803	#N/A
WBGene00022842		2	7.6602	#N/A	#N/A
WBGene00004779	ser-4	3	4.39992	#N/A	#N/A
WBGene00010235		4	3.20342	#N/A	#N/A
WBGene00017180		5	3.18014	#N/A	#N/A
WBGene00010375		6	1.86309	#N/A	#N/A
WBGene00010316		10	4.66934	#N/A	#N/A
WBGene00020444		13	6.0229	#N/A	#N/A
WBGene00004033	pkc-2	14	4.67611	#N/A	#N/A
WBGene00010982		16	3.47818	#N/A	#N/A
WBGene00018655		18	2.63572	#N/A	#N/A
WBGene00015158		19	4.20247	#N/A	#N/A
WBGene00006428	tag-49	20	3.65234	#N/A	#N/A
WBGene00018219		21	3.9249	#N/A	#N/A
WBGene00011434		23	3.8285	#N/A	#N/A
WBGene00020844		26	3.92495	#N/A	#N/A
WBGene00022086		29	2.12256	#N/A	#N/A
WBGene00002215	klc-2	34	1.5416	#N/A	#N/A
WBGene00013848		36	3.22595	#N/A	#N/A
WBGene00003859	oig-1	37	4.90529	#N/A	#N/A
WBGene00004897	snb-1	40	2.12631	#N/A	#N/A
WBGene00009900		41	2.27564	#N/A	#N/A
WBGene00019434		43	3.77497	#N/A	#N/A
WBGene00015033		48	5.52688	#N/A	#N/A
WBGene00002100	ins-17	50	4.64773	#N/A	#N/A
WBGene00000457	ceh-36	51	2.89344	#N/A	#N/A
WBGene00009095		52	3.03566	#N/A	#N/A
WBGene00008802		55	1.76096	#N/A	#N/A
WBGene00020573		56	6.96522	#N/A	#N/A
WBGene00017157		57	4.00587	#N/A	#N/A
WBGene00017880		60	3.42576	#N/A	#N/A
WBGene00000934	dat-1	63	6.65733	#N/A	#N/A
WBGene00003171	mec-7	64	3.61682	#N/A	#N/A
WBGene00016044		65	3.11606	#N/A	#N/A
WBGene00020159		69	3.0091	#N/A	#N/A
WBGene00003000	lin-11	70	5.22576	#N/A	#N/A
WBGene00004372	rig-5	72	2.55026	#N/A	#N/A
WBGene00015005		73	1.65575	#N/A	#N/A
WBGene00020023		76	3.27819	#N/A	#N/A
WBGene00021523		77	3.27867	#N/A	#N/A
WBGene00006411	tag-24	78	2.327	#N/A	#N/A
WBGene00019352		79	1.91621	#N/A	#N/A
WBGene00001135	eat-4	80	2.78455	#N/A	#N/A
WBGene00001451	flp-8	83	5.15493	#N/A	#N/A
WBGene00018005		84	7.31566	#N/A	#N/A
WBGene00003232	mgl-1	86	3.49126	#N/A	#N/A
WBGene00012116		89	2.65708	#N/A	#N/A
WBGene00017644	tag-291	91	2.72443	#N/A	#N/A
WBGene00019482		92	5.40546	#N/A	#N/A
WBGene00002141	inx-19	93	2.22072	#N/A	#N/A
WBGene00018924		97	4.29922	#N/A	#N/A
WBGene00018541		98	1.58883	#N/A	#N/A
WBGene00005641	sro-1	99	2.17737	#N/A	#N/A
WBGene00007881		101	3.95713	#N/A	#N/A
WBGene00022391		102	3.70868	#N/A	#N/A
WBGene00018727		103	3.03586	#N/A	#N/A
WBGene00018051		105	2.89331	#N/A	#N/A
WBGene00011223		106	4.90205	#N/A	#N/A
WBGene00001455	flp-12	107	4.30129	#N/A	#N/A
WBGene00003743	nlp-5	108	7.00629	#N/A	#N/A
WBGene00003758	nlp-20	109	3.1907	#N/A	#N/A
WBGene00020008		110	1.75272	#N/A	#N/A
WBGene00000054	acr-15	113	4.94388	#N/A	#N/A
WBGene00008287		114	4.02918	#N/A	#N/A
WBGene00003591	nex-4	116	4.92282	#N/A	#N/A
WBGene00021416		117	2.06055	#N/A	#N/A
WBGene00003178	mec-17	119	7.6339	#N/A	#N/A
WBGene00000167	apt-10	121	2.57821	#N/A	#N/A
WBGene00009768		122	4.61895	#N/A	#N/A
WBGene00008142		126	3.12129	#N/A	#N/A
WBGene00015921		128	2.51235	#N/A	#N/A
WBGene00009399		129	3.38062	#N/A	#N/A
WBGene00018803		131	2.79624	#N/A	#N/A
WBGene00004949	sox-2	133	2.87889	#N/A	#N/A
WBGene00000529	clh-2	134	2.82149	#N/A	#N/A
WBGene00015008		135	2.42812	#N/A	#N/A
WBGene00019734		140	4.78077	#N/A	#N/A
WBGene00003739	nlp-1	141	4.7382	#N/A	#N/A
WBGene00012660		142	1.73719	#N/A	#N/A
WBGene00006773	unc-37	144	1.72433	#N/A	#N/A
WBGene00003920	par-5	145	1.77242	#N/A	#N/A
WBGene00003772	nlr-1	147	2.0334	#N/A	#N/A
WBGene00018544		150	1.59779	#N/A	#N/A
WBGene00000280	cah-2	153	3.64241	#N/A	#N/A
WBGene00009562		157	4.28079	#N/A	#N/A
WBGene00006775	unc-39	160	1.7629	#N/A	#N/A
WBGene00017616		161	2.12047	#N/A	#N/A
WBGene00020690		162	3.31374	#N/A	#N/A
WBGene00001616	glr-5	165	8.79285	#N/A	#N/A
WBGene00006753	unc-14	166	2.54979	#N/A	#N/A
WBGene00015299		168	2.33391	#N/A	#N/A
WBGene00019696		170	1.70817	#N/A	#N/A
WBGene00007006	npr-3	172	2.67975	#N/A	#N/A
WBGene00003747	nlp-9	174	3.10612	#N/A	#N/A
WBGene00001553	gcy-33	178	5.04163	#N/A	#N/A
WBGene00009216		181	2.32431	#N/A	#N/A
WBGene00013287		183	2.09204	#N/A	#N/A
WBGene00008977		184	3.23057	#N/A	#N/A
WBGene00003745	nlp-7	185	5.4511	#N/A	#N/A
WBGene00000135	amt-3	186	2.41732	#N/A	#N/A
WBGene00021755		189	2.07087	#N/A	#N/A
WBGene00021775		191	2.24875	#N/A	#N/A
WBGene00001450	flp-7	196	5.17607	#N/A	#N/A
WBGene00016809		198	2.11866	#N/A	#N/A
WBGene00009055		199	2.6928	#N/A	#N/A
WBGene00019904		202	4.08148	#N/A	#N/A
WBGene00010974		203	3.39071	#N/A	#N/A
WBGene00020043		208	2.48792	#N/A	#N/A
WBGene00019861		209	5.8417	#N/A	#N/A
WBGene00013307		213	1.84566	#N/A	#N/A
WBGene00018281		219	3.22345	#N/A	#N/A
WBGene00003756	nlp-18	220	3.67945	#N/A	#N/A
WBGene00015495		221	2.68609	#N/A	#N/A
WBGene00016935		224	2.38614	#N/A	#N/A
WBGene00013455	ssu-2	226	2.67449	#N/A	#N/A
WBGene00012779		227	3.76156	#N/A	#N/A
WBGene00000051	acr-12	228	2.63784	#N/A	#N/A
WBGene00003479	mtm-9	229	1.90423	#N/A	#N/A
WBGene00001445	flp-2	231	6.09901	#N/A	#N/A
WBGene00015704		234	2.25946	#N/A	#N/A
WBGene00009262		235	2.53481	#N/A	#N/A
WBGene00007855		236	2.0301	#N/A	#N/A
WBGene00018560		237	4.79772	#N/A	#N/A
WBGene00015948		238	5.81473	#N/A	#N/A
WBGene00015735		239	2.21551	#N/A	#N/A
WBGene00008656		240	4.11352	#N/A	#N/A
WBGene00008513		242	5.08125	#N/A	#N/A
WBGene00022402		244	1.75863	#N/A	#N/A
WBGene00001587	ggr-2	245	1.69706	#N/A	#N/A
WBGene00017156		246	1.60345	#N/A	#N/A
WBGene00008589		247	4.96586	#N/A	#N/A
WBGene00016979		248	2.67851	#N/A	#N/A
WBGene00000301	cav-1	250	3.64782	#N/A	#N/A
WBGene00007345		251	1.96248	#N/A	#N/A
WBGene00021972		252	2.23371	#N/A	#N/A
WBGene00016149		254	2.38585	#N/A	#N/A
WBGene00002104	ins-21	256	2.29922	#N/A	#N/A
WBGene00019200		258	2.96296	#N/A	#N/A
WBGene00006576	tkr-1	259	2.57905	#N/A	#N/A
WBGene00001959	hlh-15	260	1.59454	#N/A	#N/A
WBGene00014213		261	2.01738	#N/A	#N/A
WBGene00018213		262	2.19432	#N/A	#N/A
WBGene00011251		265	3.6765	#N/A	#N/A
WBGene00018002		266	1.92398	#N/A	#N/A
WBGene00016538		267	3.31995	#N/A	#N/A
WBGene00001461	flp-18	268	4.18843	#N/A	#N/A
WBGene00001026	dnj-8	269	1.67361	#N/A	#N/A
WBGene00015864		270	3.42896	#N/A	#N/A
WBGene00017098		271	1.8914	#N/A	#N/A
WBGene00012340		272	2.93804	#N/A	#N/A
WBGene00013761		275	1.98739	#N/A	#N/A
WBGene00007408		276	6.80191	#N/A	#N/A
WBGene00016436		277	7.32542	#N/A	#N/A
WBGene00001462	flp-19	279	4.14302	#N/A	#N/A
WBGene00000286	cal-2	281	3.14389	#N/A	#N/A
WBGene00015503		282	1.94023	#N/A	#N/A
WBGene00016616		286	2.31848	#N/A	#N/A
WBGene00018284		287	5.51775	#N/A	#N/A
WBGene00017053		288	2.52232	#N/A	#N/A
WBGene00016028		291	4.24441	#N/A	#N/A
WBGene00008760		295	3.49793	#N/A	#N/A
WBGene00022247		297	2.6311	#N/A	#N/A
WBGene00000069	acy-2	298	3.29736	#N/A	#N/A
WBGene00016025	xbx-4	302	1.74248	#N/A	#N/A
WBGene00003557	nca-1	303	2.25329	#N/A	#N/A
WBGene00019789		304	1.84648	#N/A	#N/A
WBGene00009967		305	1.99826	#N/A	#N/A
WBGene00005701	sru-38	306	1.81683	#N/A	#N/A
WBGene00016107		307	1.52557	#N/A	#N/A
WBGene00019988		308	2.33235	#N/A	#N/A
WBGene00020929		315	5.26715	#N/A	#N/A
WBGene00012808		316	3.86196	#N/A	#N/A
WBGene00019149		319	3.63289	#N/A	#N/A
WBGene00013782		321	2.78441	#N/A	#N/A
WBGene00002230	klp-20	322	2.28103	#N/A	#N/A
WBGene00011303		323	1.90036	#N/A	#N/A
WBGene00009623		325	3.89086	#N/A	#N/A
WBGene00002105	ins-22	327	6.49155	#N/A	#N/A
WBGene00005609	srj-21	329	1.87009	#N/A	#N/A
WBGene00019669		332	2.97072	#N/A	#N/A
WBGene00009105		333	1.79383	#N/A	#N/A
WBGene00018642		334	2.27381	#N/A	#N/A
WBGene00010506		335	1.72126	#N/A	#N/A
WBGene00019375		337	1.73416	#N/A	#N/A
WBGene00000453	ceh-32	338	2.68006	#N/A	#N/A
WBGene00009958		339	3.89379	#N/A	#N/A
WBGene00018067		340	2.00646	#N/A	#N/A
WBGene00011442		341	2.31009	#N/A	#N/A
WBGene00002084	ins-1	342	4.10527	#N/A	#N/A
WBGene00013309		346	1.77208	#N/A	#N/A
WBGene00021881		347	2.51279	#N/A	#N/A
WBGene00020712		349	2.48601	#N/A	#N/A
WBGene00006818	unc-86	351	2.12555	#N/A	#N/A
WBGene00017306		353	1.83136	#N/A	#N/A
WBGene00008808		355	2.13373	#N/A	#N/A
WBGene00017857		356	1.66052	#N/A	#N/A
WBGene00001612	glr-1	357	4.23164	#N/A	#N/A
WBGene00000955	des-2	358	4.24224	#N/A	#N/A
WBGene00013898		359	2.38321	#N/A	#N/A
WBGene00008840		364	1.90824	#N/A	#N/A
WBGene00017568		365	2.51571	#N/A	#N/A
WBGene00001458	flp-15	368	4.23533	#N/A	#N/A
WBGene00004204	psa-4	370	1.60192	#N/A	#N/A
WBGene00003570	ncx-5	372	1.60838	#N/A	#N/A
WBGene00000951	deg-3	376	3.22765	#N/A	#N/A
WBGene00022401		377	2.02836	#N/A	#N/A
WBGene00003885	osm-5	378	5.17513	#N/A	#N/A
WBGene00019230		380	1.53511	#N/A	#N/A
WBGene00010833		383	1.56122	#N/A	#N/A
WBGene00016966		386	2.00455	#N/A	#N/A
WBGene00013717		388	1.94446	#N/A	#N/A
WBGene00008543		389	5.87435	#N/A	#N/A
WBGene00012289		390	2.72776	#N/A	#N/A
WBGene00003685	nhr-95	392	1.68806	#N/A	#N/A
WBGene00016503		393	4.44941	#N/A	#N/A
WBGene00006774	unc-38	396	2.15208	#N/A	#N/A
WBGene00043315		399	1.57786	#N/A	#N/A
WBGene00020048		400	2.67347	#N/A	#N/A
WBGene00003755	nlp-17	403	4.03835	#N/A	#N/A
WBGene00009100		404	2.44284	#N/A	#N/A
WBGene00005958	srx-67	405	1.51012	#N/A	#N/A
WBGene00007191		406	2.53959	#N/A	#N/A
WBGene00019355		407	6.24562	#N/A	#N/A
WBGene00000447	ceh-24	408	1.99544	#N/A	#N/A
WBGene00000485	che-3	409	3.8743	#N/A	#N/A
WBGene00019853	srsx-20	412	1.66876	#N/A	#N/A
WBGene00022828		414	2.37123	#N/A	#N/A
WBGene00000492	che-13	415	2.61328	#N/A	#N/A
WBGene00019293		416	4.35693	#N/A	#N/A
WBGene00019750		417	4.81532	#N/A	#N/A
WBGene00012372		419	2.54585	#N/A	#N/A
WBGene00002113	ins-30	424	8.57192	#N/A	#N/A
WBGene00014774		425	1.61701	#N/A	#N/A
WBGene00011923		428	2.93219	#N/A	#N/A
WBGene00001165	efn-4	430	1.67127	#N/A	#N/A
WBGene00017907		431	2.76597	#N/A	#N/A
WBGene00018736		435	2.2461	#N/A	#N/A
WBGene00009579		437	1.70261	#N/A	#N/A
WBGene00012184		438	1.99216	#N/A	#N/A
WBGene00001440	fkh-8	439	4.52545	#N/A	#N/A
WBGene00003759	nlp-21	440	8.34722	#N/A	#N/A
WBGene00021027		442	3.00801	#N/A	#N/A
WBGene00019269		445	2.04869	#N/A	#N/A
WBGene00004367	ric-8	446	1.84245	#N/A	#N/A
WBGene00015866		447	4.2081	#N/A	#N/A
WBGene00017198		448	4.02539	#N/A	#N/A
WBGene00013548		452	1.80231	#N/A	#N/A
WBGene00011794		455	1.89264	#N/A	#N/A
WBGene00012421		457	3.551	#N/A	#N/A
WBGene00003849	odr-2	459	3.5624	#N/A	#N/A
WBGene00012586		460	1.90741	#N/A	#N/A
WBGene00013882		461	3.33407	#N/A	#N/A
WBGene00007247		462	1.50354	#N/A	#N/A
WBGene00019228		463	1.53245	#N/A	#N/A
WBGene00016262		464	4.06206	#N/A	#N/A
WBGene00021439		465	2.2357	#N/A	#N/A
WBGene00012632		468	3.04886	#N/A	#N/A
WBGene00001518	gar-2	470	2.64006	#N/A	#N/A
WBGene00006762	unc-25	471	4.7855	#N/A	#N/A
WBGene00009660		472	2.16599	#N/A	#N/A
WBGene00011060		475	4.90135	#N/A	#N/A
WBGene00022682		478	2.30604	#N/A	#N/A
WBGene00016384		479	1.79946	#N/A	#N/A
WBGene00017400		480	2.57668	#N/A	#N/A
WBGene00003744	nlp-6	481	7.7255	#N/A	#N/A
WBGene00012062		482	3.22948	#N/A	#N/A
WBGene00005101	srd-23	483	3.22818	#N/A	#N/A
WBGene00022836		484	2.03005	#N/A	#N/A
WBGene00000455	ceh-34	485	1.91314	#N/A	#N/A
WBGene00003751	nlp-13	486	6.19689	#N/A	#N/A
WBGene00002243	lad-2	487	3.35301	#N/A	#N/A
WBGene00002222	klp-11	489	1.67985	#N/A	#N/A
WBGene00014159		490	2.21446	#N/A	#N/A
WBGene00006744	unc-4	491	2.75072	#N/A	#N/A
WBGene00019360		494	2.38201	#N/A	#N/A
WBGene00009333		495	1.68706	#N/A	#N/A
WBGene00017580		496	2.73639	#N/A	#N/A
WBGene00011896		498	1.97689	#N/A	#N/A
WBGene00000907	daf-11	499	2.66534	#N/A	#N/A
WBGene00014175		500	4.05315	#N/A	#N/A
WBGene00012461		501	2.3224	#N/A	#N/A
WBGene00011428		504	7.39268	#N/A	#N/A
WBGene00000903	daf-7	507	1.80953	#N/A	#N/A
WBGene00004777	ser-2	508	2.25593	#N/A	#N/A
WBGene00018700		509	2.91067	#N/A	#N/A
WBGene00022015		514	1.78805	#N/A	#N/A
WBGene00019974		516	1.96305	#N/A	#N/A
WBGene00009916		518	1.83846	#N/A	#N/A
WBGene00011868		522	1.9802	#N/A	#N/A
WBGene00007809		524	4.55439	#N/A	#N/A
WBGene00006309	sul-2	526	6.87766	#N/A	#N/A
WBGene00012130		528	2.57073	#N/A	#N/A
WBGene00001627	gly-2	529	1.78115	#N/A	#N/A
WBGene00011644		530	3.40699	#N/A	#N/A
WBGene00022533		532	2.03545	#N/A	#N/A
WBGene00022469		533	2.30387	#N/A	#N/A
WBGene00001844	hid-1	534	2.12648	#N/A	#N/A
WBGene00022720		536	2.75227	#N/A	#N/A
WBGene00006687	twk-35	538	2.29753	#N/A	#N/A
WBGene00009376		539	5.0473	#N/A	#N/A
WBGene00002106	ins-23	540	4.28141	#N/A	#N/A
WBGene00018041		541	1.99157	#N/A	#N/A
WBGene00016911	drn-1	543	4.51827	#N/A	#N/A
WBGene00001957	hlh-13	544	2.97828	#N/A	#N/A
WBGene00019753		547	1.8874	#N/A	#N/A
WBGene00016618		549	1.69325	#N/A	#N/A
WBGene00009042		550	2.66987	#N/A	#N/A
WBGene00010603		552	1.97935	#N/A	#N/A
WBGene00011327		553	1.99711	#N/A	#N/A
WBGene00020996		555	6.34398	#N/A	#N/A
WBGene00019188		558	3.26178	#N/A	#N/A
WBGene00007981		559	2.85331	#N/A	#N/A
WBGene00011998		560	2.51024	#N/A	#N/A
WBGene00018482		562	1.92116	#N/A	#N/A
WBGene00006778	unc-42	563	3.77808	#N/A	#N/A
WBGene00014079		565	1.74933	#N/A	#N/A
WBGene00017921		566	2.01774	#N/A	#N/A
WBGene00020689		568	2.15473	#N/A	#N/A
WBGene00017983		571	1.94707	#N/A	#N/A
WBGene00018363		572	3.35915	#N/A	#N/A
WBGene00009544		574	1.57234	#N/A	#N/A
WBGene00005947	srx-56	575	1.75303	#N/A	#N/A
WBGene00020657		577	2.41746	#N/A	#N/A
WBGene00006783	unc-47	578	2.46903	#N/A	#N/A
WBGene00003774	nmr-1	581	2.0901	#N/A	#N/A
WBGene00018565		583	5.8045	#N/A	#N/A
WBGene00000501	cho-1	584	2.76259	#N/A	#N/A
WBGene00022592		586	3.02234	#N/A	#N/A
WBGene00021417		588	1.60725	#N/A	#N/A
WBGene00000463	ceh-43	589	1.68503	#N/A	#N/A
WBGene00022815	asic-1	591	2.01716	#N/A	#N/A
WBGene00002123	inx-1	595	1.94836	#N/A	#N/A
WBGene00015118		599	2.62085	#N/A	#N/A
WBGene00007816		600	1.60165	#N/A	#N/A
WBGene00017976		601	3.94828	#N/A	#N/A
WBGene00016016		603	2.31167	#N/A	#N/A
WBGene00010221		605	1.57389	#N/A	#N/A
WBGene00008757		606	2.72139	#N/A	#N/A
WBGene00004276	rab-14	608	2.45785	#N/A	#N/A
WBGene00003168	mec-4	609	2.68376	#N/A	#N/A
WBGene00008783		610	3.24002	#N/A	#N/A
WBGene00015626		611	3.89997	#N/A	#N/A
WBGene00019821		617	1.62577	#N/A	#N/A
WBGene00000188	arl-3	619	2.6362	#N/A	#N/A
WBGene00008997		621	2.11233	#N/A	#N/A
WBGene00017020		623	1.74446	#N/A	#N/A
WBGene00017150		625	3.04929	#N/A	#N/A
WBGene00001626	gly-1	626	1.76105	#N/A	#N/A
WBGene00007086		627	1.60596	#N/A	#N/A
WBGene00020942		628	2.30885	#N/A	#N/A
WBGene00010864	xbx-3	629	2.49728	#N/A	#N/A
WBGene00001172	egl-3	630	3.82677	#N/A	#N/A
WBGene00010290		632	4.70396	#N/A	#N/A
WBGene00015437		633	3.20861	#N/A	#N/A
WBGene00009326		635	2.80708	#N/A	#N/A
WBGene00010262		636	7.88296	#N/A	#N/A
WBGene00004912	sng-1	639	4.92752	#N/A	#N/A
WBGene00016917		640	1.84033	#N/A	#N/A
WBGene00000095	aha-1	641	1.71996	#N/A	#N/A
WBGene00006475	tag-126	642	1.7615	#N/A	#N/A
WBGene00012967		643	2.50159	#N/A	#N/A
WBGene00020889		644	1.83096	#N/A	#N/A
WBGene00007374		645	1.9188	#N/A	#N/A
WBGene00005105	srd-27	648	2.44387	#N/A	#N/A
WBGene00020524		649	1.63675	#N/A	#N/A
WBGene00020144		650	1.76735	#N/A	#N/A
WBGene00002107	ins-24	651	11.9446	#N/A	#N/A
WBGene00000484	che-2	653	1.81054	#N/A	#N/A
WBGene00011581		657	1.51313	#N/A	#N/A
WBGene00018880		658	2.51836	#N/A	#N/A
WBGene00013534		659	2.73267	#N/A	#N/A
WBGene00005139	srd-62	660	2.31762	#N/A	#N/A
WBGene00001446	flp-3	664	4.80895	#N/A	#N/A
WBGene00013195		665	4.84526	#N/A	#N/A
WBGene00018191		666	1.71447	#N/A	#N/A
WBGene00012099		668	3.99061	#N/A	#N/A
WBGene00007337		669	1.69862	#N/A	#N/A
WBGene00012833		670	3.0289	#N/A	#N/A
WBGene00021527		672	2.60791	#N/A	#N/A
WBGene00020563		674	1.5315	#N/A	#N/A
WBGene00008248	srsx-27	675	1.74764	#N/A	#N/A
WBGene00010349		676	1.86161	#N/A	#N/A
WBGene00008300		677	2.82816	#N/A	#N/A
WBGene00016121		679	2.95563	#N/A	#N/A
WBGene00017981		680	1.68506	#N/A	#N/A
WBGene00015209		681	2.41922	#N/A	#N/A
WBGene00010561		687	1.69679	#N/A	#N/A
WBGene00013883		689	1.69195	#N/A	#N/A
WBGene00003377	mls-2	690	2.3144	#N/A	#N/A
WBGene00006833	unc-108	695	1.56484	#N/A	#N/A
WBGene00000481	cha-1	697	6.87276	#N/A	#N/A
WBGene00004280	rab-27	698	4.47828	#N/A	#N/A
WBGene00011352	rskn-1	703	2.35469	#N/A	#N/A
WBGene00007647		704	2.37855	#N/A	#N/A
WBGene00021268		707	5.23133	#N/A	#N/A
WBGene00020485		708	1.59548	#N/A	#N/A
WBGene00007746		710	2.67484	#N/A	#N/A
WBGene00000952	del-1	712	2.64593	#N/A	#N/A
WBGene00006008	srx-117	713	1.58884	#N/A	#N/A
WBGene00011523		715	1.65654	#N/A	#N/A
WBGene00018590		716	1.64986	#N/A	#N/A
WBGene00010507		717	1.9686	#N/A	#N/A
WBGene00003412	mrp-6	718	1.75391	#N/A	#N/A
WBGene00010971		720	4.17461	#N/A	#N/A
WBGene00008265		721	3.48223	#N/A	#N/A
WBGene00008115		723	2.58429	#N/A	#N/A
WBGene00019603		724	1.76083	#N/A	#N/A
WBGene00018641		726	1.81472	#N/A	#N/A
WBGene00003471	mtd-1	727	3.84926	#N/A	#N/A
WBGene00001202	egl-36	728	2.40199	#N/A	#N/A
WBGene00016109		729	2.90608	#N/A	#N/A
WBGene00011888		731	2.52499	#N/A	#N/A
WBGene00002181	kal-1	734	1.76817	#N/A	#N/A
WBGene00017136		735	1.85472	#N/A	#N/A
WBGene00000134	amt-2	737	2.02271	#N/A	#N/A
WBGene00017320		739	3.60948	#N/A	#N/A
WBGene00008256		740	1.68234	#N/A	#N/A
WBGene00008746		741	3.11052	#N/A	#N/A
WBGene00011737		743	1.67372	#N/A	#N/A
WBGene00011545		744	1.62231	#N/A	#N/A
WBGene00008075		747	5.7291	#N/A	#N/A
WBGene00020298		748	1.62687	#N/A	#N/A
WBGene00017129		750	3.52918	#N/A	#N/A
WBGene00014161		752	1.961	#N/A	#N/A
WBGene00014140		753	1.84505	#N/A	#N/A
WBGene00009379		754	2.44322	#N/A	#N/A
WBGene00010970		755	2.3641	#N/A	#N/A
WBGene00020586		756	2.22535	#N/A	#N/A
WBGene00001517	gar-1	758	1.97105	#N/A	#N/A
WBGene00001460	flp-17	759	4.70757	#N/A	#N/A
WBGene00006782	unc-46	763	1.9423	#N/A	#N/A
WBGene00013914		768	2.75527	#N/A	#N/A
WBGene00020151		769	2.17455	#N/A	#N/A
WBGene00009780		771	3.66027	#N/A	#N/A
WBGene00021224		772	2.92596	#N/A	#N/A
WBGene00017122		774	1.90072	#N/A	#N/A
WBGene00014200		775	3.25637	#N/A	#N/A
WBGene00021071		777	1.9254	#N/A	#N/A
WBGene00021220		778	7.56388	#N/A	#N/A
WBGene00000295	cat-1	780	2.07165	#N/A	#N/A
WBGene00020161		781	2.78369	#N/A	#N/A
WBGene00003775	nmr-2	783	3.20475	#N/A	#N/A
WBGene00003753	nlp-15	787	6.54079	#N/A	#N/A
WBGene00011372		788	3.02034	#N/A	#N/A
WBGene00009387		790	1.68219	#N/A	#N/A
WBGene00007607		792	2.75783	#N/A	#N/A
WBGene00003641	nhr-51	795	2.10402	#N/A	#N/A
WBGene00003740	nlp-2	797	3.63838	#N/A	#N/A
WBGene00018905		798	2.81551	#N/A	#N/A
WBGene00001456	flp-13	799	7.12833	#N/A	#N/A
WBGene00022278		801	1.79597	#N/A	#N/A
WBGene00018294	tag-283	802	2.00994	#N/A	#N/A
WBGene00010918		803	2.71151	#N/A	#N/A
WBGene00021116		804	2.96591	#N/A	#N/A
WBGene00009140		813	1.77266	#N/A	#N/A
WBGene00014101		814	2.37557	#N/A	#N/A
WBGene00002086	ins-3	815	2.31935	#N/A	#N/A
WBGene00017038		816	1.80802	#N/A	#N/A
WBGene00009580	xbx-6	817	1.53619	#N/A	#N/A
WBGene00020825		818	3.41521	#N/A	#N/A
WBGene00019006		819	1.69931	#N/A	#N/A
WBGene00020415		820	2.10424	#N/A	#N/A
WBGene00010730		825	2.05824	#N/A	#N/A
WBGene00007883		826	10.3325	#N/A	#N/A
WBGene00011997		827	6.23809	#N/A	#N/A
WBGene00017834		828	2.3182	#N/A	#N/A
WBGene00009825		830	2.42269	#N/A	#N/A
WBGene00006352	sur-6	833	1.59319	#N/A	#N/A
WBGene00020583		835	1.84088	#N/A	#N/A
WBGene00015707		836	2.00905	#N/A	#N/A
WBGene00001377	eya-1	839	1.64303	#N/A	#N/A
WBGene00015996		841	2.55915	#N/A	#N/A
WBGene00004265	qui-1	842	2.76139	#N/A	#N/A
WBGene00007951		843	1.6354	#N/A	#N/A
WBGene00015706		844	4.78847	#N/A	#N/A
WBGene00002232	kpc-1	845	1.73813	#N/A	#N/A
WBGene00019623		848	2.1828	#N/A	#N/A
WBGene00008216		849	1.66857	#N/A	#N/A
WBGene00013114		850	2.232	#N/A	#N/A
WBGene00006721	ubh-1	852	2.56816	#N/A	#N/A
WBGene00020861		853	2.36385	#N/A	#N/A
WBGene00022409	srt-53	854	1.67913	#N/A	#N/A
WBGene00017699		856	1.95466	#N/A	#N/A
WBGene00020718		858	1.86503	#N/A	#N/A
WBGene00015560		859	6.3548	#N/A	#N/A
WBGene00000960	dgk-3	861	1.79322	#N/A	#N/A
WBGene00003892	osm-12	862	1.71778	#N/A	#N/A
WBGene00008307		863	2.16166	#N/A	#N/A
WBGene00003047	lis-1	864	2.15151	#N/A	#N/A
WBGene00022202		865	4.98133	#N/A	#N/A
WBGene00011337		867	2.67543	#N/A	#N/A
WBGene00016682		870	1.6861	#N/A	#N/A
WBGene00003106	mab-9	871	1.69827	#N/A	#N/A
WBGene00002233	kqt-1	872	1.68267	#N/A	#N/A
WBGene00017799		876	1.57076	#N/A	#N/A
WBGene00016311		880	2.30026	#N/A	#N/A
WBGene00000383	cdc-14	882	1.68925	#N/A	#N/A
WBGene00016341		883	2.08761	#N/A	#N/A
WBGene00022404	srsx-5	889	1.72231	#N/A	#N/A
WBGene00002980	lgg-1	894	1.8844	#N/A	#N/A
WBGene00012132		897	4.07979	#N/A	#N/A
WBGene00017965		898	2.07563	#N/A	#N/A
WBGene00003807	npr-1	899	2.00413	#N/A	#N/A
WBGene00004924	snt-4	900	4.26794	#N/A	#N/A
WBGene00004780	ser-7	902	2.95761	#N/A	#N/A
WBGene00020714		903	4.24239	#N/A	#N/A
WBGene00018468		906	1.93263	#N/A	#N/A
WBGene00009208		907	2.34592	#N/A	#N/A
WBGene00020547	srz-7	911	1.8199	#N/A	#N/A
WBGene00008795		915	1.59127	#N/A	#N/A
WBGene00016200		917	1.89254	#N/A	#N/A
WBGene00001449	flp-6	918	6.18307	#N/A	#N/A
WBGene00016216		919	1.56335	#N/A	#N/A
WBGene00008025		920	1.81293	#N/A	#N/A
WBGene00020198		921	4.37875	#N/A	#N/A
WBGene00019496		922	1.80343	#N/A	#N/A
WBGene00017653		924	2.50061	#N/A	#N/A
WBGene00018747		925	1.55129	#N/A	#N/A
WBGene00006441	tag-64	926	2.67186	#N/A	#N/A
WBGene00004950	sox-3	927	1.51956	#N/A	#N/A
WBGene00008773		928	1.93525	#N/A	#N/A
WBGene00001548	gcy-23	933	1.98639	#N/A	#N/A
WBGene00000897	daf-1	934	2.12791	#N/A	#N/A
WBGene00011630		935	1.55371	#N/A	#N/A
WBGene00000452	ceh-31	936	1.5828	#N/A	#N/A
WBGene00020260		938	1.66542	#N/A	#N/A
WBGene00015618		939	1.86542	#N/A	#N/A
WBGene00017174	tat-6	940	1.90199	#N/A	#N/A
WBGene00017599		941	2.34971	#N/A	#N/A
WBGene00017330	sre-10	944	1.6478	#N/A	#N/A
WBGene00015424		945	2.9015	#N/A	#N/A
WBGene00000591	coh-1	946	1.75201	#N/A	#N/A
WBGene00019765		948	3.41647	#N/A	#N/A
WBGene00008437		949	4.4694	#N/A	#N/A
WBGene00012962		950	1.63209	#N/A	#N/A
WBGene00005036	sra-10	951	1.91562	#N/A	#N/A
WBGene00006682	twk-30	952	2.13241	#N/A	#N/A
WBGene00006852	unc-129	954	2.52214	#N/A	#N/A
WBGene00007604		956	2.96861	#N/A	#N/A
WBGene00015062		958	2.58001	#N/A	#N/A
WBGene00003403	mps-1	959	1.9548	#N/A	#N/A
WBGene00016466		960	1.73944	#N/A	#N/A
WBGene00006756	unc-17	961	4.51546	#N/A	#N/A
WBGene00017036		962	1.6405	#N/A	#N/A
WBGene00009827		964	2.30358	#N/A	#N/A
WBGene00000055	acr-16	965	2.1115	#N/A	#N/A
WBGene00004727	sax-1	966	1.61709	#N/A	#N/A
WBGene00007554		967	1.56896	#N/A	#N/A
WBGene00000042	acr-2	968	2.19265	#N/A	#N/A
WBGene00007645		969	2.03213	#N/A	#N/A
WBGene00020582		970	1.93622	#N/A	#N/A
WBGene00011528		971	2.03316	#N/A	#N/A
WBGene00018306		972	2.14423	#N/A	#N/A
WBGene00015708		973	2.37371	#N/A	#N/A
WBGene00017063		974	2.40934	#N/A	#N/A
WBGene00021044		975	1.55385	#N/A	#N/A
WBGene00008973		979	1.89443	#N/A	#N/A
WBGene00015799		981	1.6937	#N/A	#N/A
WBGene00012244		983	1.60945	#N/A	#N/A
WBGene00016247		985	2.38822	#N/A	#N/A
WBGene00009074		987	1.58312	#N/A	#N/A
WBGene00022063		990	2.76339	#N/A	#N/A
WBGene00016167		992	1.65793	#N/A	#N/A
WBGene00005509	srh-305	993	1.67325	#N/A	#N/A
WBGene00010569		995	1.75445	#N/A	#N/A
WBGene00001594	glc-4	998	2.94156	#N/A	#N/A
WBGene00019069		1000	2.11491	#N/A	#N/A
WBGene00015868		1003	2.12969	#N/A	#N/A
WBGene00020790		1004	2.12683	#N/A	#N/A
WBGene00013111		1006	3.2218	#N/A	#N/A
WBGene00021452		1007	1.66217	#N/A	#N/A
WBGene00012016		1008	2.49976	#N/A	#N/A
WBGene00007272		1009	2.09428	#N/A	#N/A
WBGene00016289		1010	1.77269	#N/A	#N/A
WBGene00005477	srh-271	1013	1.59284	#N/A	#N/A
WBGene00009743		1016	1.54812	#N/A	#N/A
WBGene00018285		1019	2.06072	#N/A	#N/A
WBGene00016801		1020	2.02611	#N/A	#N/A
WBGene00003620	nhr-21	1021	2.16223	#N/A	#N/A
WBGene00015363		1022	1.65402	#N/A	#N/A
WBGene00021781		1024	2.43208	#N/A	#N/A
WBGene00006646	tsp-20	1025	1.61997	#N/A	#N/A
WBGene00002109	ins-26	1026	11.4754	#N/A	#N/A
WBGene00015934		1028	1.9929	#N/A	#N/A
WBGene00012948		1030	1.68872	#N/A	#N/A
WBGene00012193		1032	1.60043	#N/A	#N/A
WBGene00022060		1033	1.90065	#N/A	#N/A
WBGene00020196		1035	2.78943	#N/A	#N/A
WBGene00022435		1036	1.71369	#N/A	#N/A
WBGene00013518		1037	1.73772	#N/A	#N/A
WBGene00018068		1038	2.41707	#N/A	#N/A
WBGene00018696		1042	2.1075	#N/A	#N/A
WBGene00006755	unc-16	1043	1.6274	#N/A	#N/A
WBGene00010201		1044	2.92332	#N/A	#N/A
WBGene00003856	odr-10	1045	4.87144	#N/A	#N/A
WBGene00017615	srsx-32	1046	1.53017	#N/A	#N/A
WBGene00012391		1047	5.31051	#N/A	#N/A
WBGene00009965		1050	1.77022	#N/A	#N/A
WBGene00020345		1051	1.77876	#N/A	#N/A
WBGene00013416		1052	2.64646	#N/A	#N/A
WBGene00008610		1054	2.66661	#N/A	#N/A
WBGene00002027	hsr-9	1056	1.68029	#N/A	#N/A
WBGene00015053		1060	2.91012	#N/A	#N/A
WBGene00011316		1062	1.75183	#N/A	#N/A
WBGene00001124	dyf-8	1067	1.5173	#N/A	#N/A
WBGene00013734		1069	1.63687	#N/A	#N/A
WBGene00022733		1070	1.80003	#N/A	#N/A
WBGene00000398	cdh-6	1071	2.59966	#N/A	#N/A
WBGene00012353		1072	1.55493	#N/A	#N/A
WBGene00021361		1073	1.56283	#N/A	#N/A
WBGene00016661		1077	1.64803	#N/A	#N/A
WBGene00013187		1078	1.90198	#N/A	#N/A
WBGene00006532	tba-6	1082	1.53109	#N/A	#N/A
WBGene00012588		1083	1.91331	#N/A	#N/A
WBGene00006068	sto-6	1085	2.17679	#N/A	#N/A
WBGene00011678		1088	3.10476	#N/A	#N/A
WBGene00006671	twk-17	1089	1.51222	#N/A	#N/A
WBGene00022585		1091	1.91721	#N/A	#N/A
WBGene00007177		1092	1.80411	#N/A	#N/A
WBGene00011839		1093	1.95423	#N/A	#N/A
WBGene00001499	fsn-1	1094	2.196	#N/A	#N/A
WBGene00000899	daf-3	1095	1.89397	#N/A	#N/A
WBGene00019339		1096	2.07965	#N/A	#N/A
WBGene00022457		1097	1.92078	#N/A	#N/A
WBGene00043461		1101	1.59106	#N/A	#N/A
WBGene00003167	mec-3	1103	2.57262	#N/A	#N/A
WBGene00017236		1104	2.17921	#N/A	#N/A
WBGene00001129	dyf-13	1105	2.08084	#N/A	#N/A
WBGene00015470		1106	2.29522	#N/A	#N/A
WBGene00017489		1108	2.49825	#N/A	#N/A
WBGene00009826		1111	2.01501	#N/A	#N/A
WBGene00009887		1113	1.70414	#N/A	#N/A
WBGene00010610		1114	1.55093	#N/A	#N/A
WBGene00018089		1115	2.81964	#N/A	#N/A
WBGene00021257		1116	1.62046	#N/A	#N/A
WBGene00019872		1117	1.55808	#N/A	#N/A
WBGene00006538	tbb-4	1118	1.88898	#N/A	#N/A
WBGene00021125	ccb-2	1121	1.57043	#N/A	#N/A
WBGene00009503		1123	2.05502	#N/A	#N/A
WBGene00004803	sir-2.4	1129	2.706	#N/A	#N/A
WBGene00005517	sri-5	1132	1.53162	#N/A	#N/A
WBGene00015260		1135	1.61987	#N/A	#N/A
WBGene00013964		1136	2.69089	#N/A	#N/A
WBGene00013509		1137	1.58319	#N/A	#N/A
WBGene00001552	gcy-32	1138	2.27713	#N/A	#N/A
WBGene00001374	exp-2	1142	2.20904	#N/A	#N/A
WBGene00044098		1144	2.1263	#N/A	#N/A
WBGene00008996		1145	1.64177	#N/A	#N/A
WBGene00019067		1146	2.33082	#N/A	#N/A
WBGene00011682		1147	2.60261	#N/A	#N/A
WBGene00011145		1148	2.36111	#N/A	#N/A
WBGene00007253		1150	2.0625	#N/A	#N/A
WBGene00000241	bbs-1	1151	2.46904	#N/A	#N/A
WBGene00013043		1152	1.58086	#N/A	#N/A
WBGene00006779	unc-43	1154	1.63228	#N/A	#N/A
WBGene00018136		1155	2.72216	#N/A	#N/A
WBGene00003423	msi-1	1156	2.00905	#N/A	#N/A
WBGene00003818	nsf-1	1157	2.45383	#N/A	#N/A
WBGene00044099	srd-75	1158	1.76704	#N/A	#N/A
WBGene00011995		1159	1.54113	#N/A	#N/A
WBGene00008065		1161	1.61634	#N/A	#N/A
WBGene00022527		1163	4.16323	#N/A	#N/A
WBGene00020749	srbc-67	1164	2.14841	#N/A	#N/A
WBGene00000431	ceh-6	1165	1.5922	#N/A	#N/A
WBGene00012221		1170	1.55151	#N/A	#N/A
WBGene00013748	ssu-1	1171	1.58184	#N/A	#N/A
WBGene00017748		1176	1.62763	#N/A	#N/A
WBGene00003841	ocr-4	1177	1.68106	#N/A	#N/A
WBGene00001224	ehs-1	1179	1.76762	#N/A	#N/A
WBGene00016100		1180	1.54515	#N/A	#N/A
WBGene00005037	sra-11	1183	1.54088	#N/A	#N/A
WBGene00001788	gst-40	1184	3.17842	#N/A	#N/A
WBGene00003443	msp-50	1185	1.51288	#N/A	#N/A
WBGene00013446		1186	1.55233	#N/A	#N/A
WBGene00016328	pde-5	1187	1.87584	#N/A	#N/A
WBGene00019319		1192	1.64164	#N/A	#N/A
WBGene00020266		1194	1.51602	#N/A	#N/A
WBGene00019999	srab-14	1195	2.01659	#N/A	#N/A
WBGene00018918		1197	6.81713	#N/A	#N/A
WBGene00019424		1198	2.0684	#N/A	#N/A
WBGene00008665		1200	2.16046	#N/A	#N/A
WBGene00011250		1201	1.54346	#N/A	#N/A
WBGene00001544	gcy-19	1202	1.98264	#N/A	#N/A
WBGene00003179	mec-18	1203	3.07984	#N/A	#N/A
WBGene00017635		1204	1.50372	#N/A	#N/A
WBGene00010064		1206	1.51515	#N/A	#N/A
WBGene00000259	bpl-1	1207	1.96092	#N/A	#N/A
WBGene00003752	nlp-14	1208	2.98445	#N/A	#N/A
WBGene00001541	gcy-15	1209	1.63595	#N/A	#N/A
WBGene00010224		1210	2.23525	#N/A	#N/A
WBGene00007665		1213	1.7154	#N/A	#N/A
WBGene00015466		1214	1.56107	#N/A	#N/A
WBGene00005370	srh-154	1215	1.55323	#N/A	#N/A
WBGene00001043	dnj-25	1216	1.72143	#N/A	#N/A
WBGene00017315		1217	1.77585	#N/A	#N/A
WBGene00009107		1220	1.73579	#N/A	#N/A
WBGene00013557		1222	1.53344	#N/A	#N/A
WBGene00006207	str-162	1223	1.63111	#N/A	#N/A
WBGene00018772		1224	1.56236	#N/A	#N/A
WBGene00009087		1225	3.74688	#N/A	#N/A
WBGene00021254		1226	1.86192	#N/A	#N/A
WBGene00013159		1227	2.21339	#N/A	#N/A
WBGene00010898	nph-1	1229	2.30363	#N/A	#N/A
WBGene00011138		1231	2.55447	#N/A	#N/A
WBGene00021258		1232	1.83547	#N/A	#N/A
WBGene00017493		1233	1.5189	#N/A	#N/A
WBGene00013819		1234	2.77918	#N/A	#N/A
WBGene00001816	haf-6	1235	2.08944	#N/A	#N/A
WBGene00004126	pqn-39	1238	1.52014	#N/A	#N/A
WBGene00007349		1241	1.95551	#N/A	#N/A
WBGene00009803		1242	1.78914	#N/A	#N/A
WBGene00003642	nhr-52	1243	2.11387	#N/A	#N/A
WBGene00013855		1244	2.05738	#N/A	#N/A
WBGene00006669	twk-14	1245	1.62994	#N/A	#N/A
WBGene00007115		1247	1.90662	#N/A	#N/A
WBGene00016404		1248	1.87324	#N/A	#N/A
WBGene00020716		1250	1.63071	#N/A	#N/A
WBGene00005064	sra-38	1252	1.50265	#N/A	#N/A
WBGene00008765		1254	1.62731	#N/A	#N/A
WBGene00019554		1255	1.88731	#N/A	#N/A
WBGene00016165		1257	2.24943	#N/A	#N/A
WBGene00021953		1258	1.58144	#N/A	#N/A
WBGene00011256		1259	1.66641	#N/A	#N/A
WBGene00007098		1260	3.96632	#N/A	#N/A
WBGene00015263		1261	1.66973	#N/A	#N/A
WBGene00001613	glr-2	1262	2.69518	#N/A	#N/A
WBGene00015559		1268	2.01583	#N/A	#N/A
WBGene00000059	acr-20	1269	2.22163	#N/A	#N/A
WBGene00020584		1270	1.67536	#N/A	#N/A
WBGene00008463		1271	1.57762	#N/A	#N/A
WBGene00013011		1272	1.61881	#N/A	#N/A
WBGene00015287		1275	1.5002	#N/A	#N/A
WBGene00010060		1276	1.68926	#N/A	#N/A
WBGene00004281	rab-28	1277	3.27903	#N/A	#N/A
WBGene00008051		1278	1.95184	#N/A	#N/A
WBGene00000043	acr-3	1280	1.61814	#N/A	#N/A
WBGene00019831		1284	2.72631	#N/A	#N/A
WBGene00015478		1287	1.87191	#N/A	#N/A
WBGene00021980		1288	1.6368	#N/A	#N/A
WBGene00020405		1289	1.76353	#N/A	#N/A
WBGene00000435	ceh-10	1290	1.75721	#N/A	#N/A
WBGene00017352		1295	1.64244	#N/A	#N/A
WBGene00006981	zig-4	1297	1.66232	#N/A	#N/A
WBGene00005959	srx-68	1298	1.6207	#N/A	#N/A
WBGene00010046		1300	1.63177	#N/A	#N/A
WBGene00012084		1301	1.91605	#N/A	#N/A
WBGene00015214		1302	1.77235	#N/A	#N/A
WBGene00009109		1303	2.06721	#N/A	#N/A
WBGene00010287		1304	2.13012	#N/A	#N/A
WBGene00003174	mec-10	1307	1.84679	#N/A	#N/A
WBGene00019870		1309	1.60391	#N/A	#N/A
WBGene00006979	zig-2	1311	1.90777	#N/A	#N/A
WBGene00010554		1313	1.55366	#N/A	#N/A
WBGene00013890		1316	1.59487	#N/A	#N/A
WBGene00000440	ceh-17	1317	1.62485	#N/A	#N/A
WBGene00001182	egl-13	1318	1.61721	#N/A	#N/A
WBGene00013812		1319	1.64349	#N/A	#N/A
WBGene00004006	pgp-12	1320	1.55017	#N/A	#N/A
WBGene00016984		1321	1.85808	#N/A	#N/A
WBGene00009822		1322	1.54455	#N/A	#N/A
WBGene00002363	let-92	1324	1.58328	#N/A	#N/A
WBGene00011449		1328	2.04274	#N/A	#N/A
WBGene00005006	spr-1	1330	1.78995	#N/A	#N/A
WBGene00020086		1335	1.58338	#N/A	#N/A
WBGene00043308		1336	2.05996	#N/A	#N/A
WBGene00011261	nph-4	1337	1.57138	#N/A	#N/A
WBGene00021909		1338	2.84641	#N/A	#N/A
WBGene00019873		1340	1.99749	#N/A	#N/A
WBGene00015962	srbc-8	1342	1.53829	#N/A	#N/A
WBGene00011453		1344	1.98251	#N/A	#N/A
WBGene00019394		1345	1.75519	#N/A	#N/A
WBGene00000910	daf-14	1347	1.6874	#N/A	#N/A
WBGene00018882		1349	1.50917	#N/A	#N/A
WBGene00018750		1351	2.48506	#N/A	#N/A
WBGene00012002		1356	1.6602	#N/A	#N/A
WBGene00000160	apb-1	1360	1.61659	#N/A	#N/A
WBGene00001400	fax-1	1361	1.67738	#N/A	#N/A
WBGene00001910	his-36	1362	1.59463	#N/A	#N/A
WBGene00022614		1364	2.61477	#N/A	#N/A
WBGene00000490	che-11	1365	2.76356	#N/A	#N/A
WBGene00001561	gei-4	1367	1.89407	#N/A	#N/A
WBGene00019444		1369	1.67552	#N/A	#N/A
WBGene00008280		1371	1.86592	#N/A	#N/A
WBGene00016184		1372	1.74368	#N/A	#N/A
WBGene00011254		1373	4.54857	#N/A	#N/A
WBGene00021461		1376	1.8642	#N/A	#N/A
WBGene00015977		1378	1.5433	#N/A	#N/A
WBGene00022668		1379	1.95059	#N/A	#N/A
WBGene00017458		1380	1.51107	#N/A	#N/A
WBGene00015745		1382	2.00506	#N/A	#N/A
WBGene00020302		1383	2.35048	#N/A	#N/A
WBGene00021222		1384	4.54681	#N/A	#N/A
WBGene00020936		1385	1.56555	#N/A	#N/A
WBGene00003450	msp-57	1389	1.61576	#N/A	#N/A
WBGene00007403		1390	1.69519	#N/A	#N/A
WBGene00001663	gpa-1	1391	1.68301	#N/A	#N/A
WBGene00016579	sre-14	1393	1.68498	#N/A	#N/A
WBGene00009164		1394	1.60198	#N/A	#N/A
WBGene00016314		1395	1.53437	#N/A	#N/A
WBGene00014916		1396	1.54112	#N/A	#N/A
WBGene00012513		1399	2.37849	#N/A	#N/A
WBGene00009135		1401	1.57544	#N/A	#N/A
WBGene00007486		1402	1.68399	#N/A	#N/A
WBGene00013136		1405	1.52415	#N/A	#N/A
WBGene00007285		1407	1.50554	#N/A	#N/A
WBGene00001558	gdi-1	1408	1.56242	#N/A	#N/A
WBGene00000157	aps-2	1411	1.58243	#N/A	#N/A
WBGene00006840	unc-116	1412	1.57364	#N/A	#N/A
WBGene00014231		1413	1.90767	#N/A	#N/A
WBGene00000369	ccf-1	1416	1.51112	#N/A	#N/A
WBGene00010642		1418	1.6111	#N/A	#N/A
WBGene00016244		1420	1.68299	#N/A	#N/A
WBGene00022810		1421	1.62817	#N/A	#N/A
WBGene00043817		1422	1.63598	#N/A	#N/A
WBGene00019871		1423	1.71533	#N/A	#N/A
WBGene00011924		1426	1.66129	#N/A	#N/A
WBGene00012137	asic-2	1427	1.60138	#N/A	#N/A
WBGene00015200		1428	1.79304	#N/A	#N/A
WBGene00017045		1429	1.84734	#N/A	#N/A
WBGene00011500		1430	1.58846	#N/A	#N/A
WBGene00000920	daf-28	1431	6.03276	#N/A	#N/A
WBGene00020585		1432	1.8879	#N/A	#N/A
WBGene00021756		1433	1.53515	#N/A	#N/A
WBGene00006985	zig-8	1434	1.6497	#N/A	#N/A
WBGene00000149	apl-1	1435	1.65683	#N/A	#N/A
WBGene00011414		1436	4.15278	#N/A	#N/A
WBGene00013778		1439	1.99549	#N/A	#N/A
WBGene00019108		1440	1.66403	#N/A	#N/A
WBGene00020700		1441	1.50429	#N/A	#N/A
WBGene00022696		1443	1.69619	#N/A	#N/A
WBGene00015408		1444	1.94211	#N/A	#N/A
WBGene00014122		1445	1.59933	#N/A	#N/A
WBGene00001535	gcy-8	1446	2.87273	#N/A	#N/A
WBGene00020552		1448	1.52967	#N/A	#N/A
WBGene00015569		1450	1.56275	#N/A	#N/A
WBGene00006959	xbp-1	1451	1.60503	#N/A	#N/A
WBGene00009461		1456	1.56712	#N/A	#N/A
WBGene00018344		1457	1.80483	#N/A	#N/A
WBGene00010179		1458	1.5932	#N/A	#N/A
WBGene00003367	mix-1	1461	1.52976	#N/A	#N/A
WBGene00009801		1462	1.63231	#N/A	#N/A
WBGene00008379		1463	1.70808	#N/A	#N/A
WBGene00019395		1464	1.83807	#N/A	#N/A
WBGene00001130	dyn-1	1465	2.31776	#N/A	#N/A
WBGene00021383		1466	2.36019	#N/A	#N/A
WBGene00017544		1467	1.95159	#N/A	#N/A
WBGene00020736		1469	1.67889	#N/A	#N/A
WBGene00001543	gcy-18	1470	1.71711	#N/A	#N/A
WBGene00018481		1472	1.68523	#N/A	#N/A
WBGene00007943		1473	1.52096	#N/A	#N/A
WBGene00006845	unc-122	1474	1.89962	#N/A	#N/A
WBGene00021734		1475	1.73093	#N/A	#N/A
WBGene00013326		1477	1.96462	#N/A	#N/A
WBGene00011745	sre-4	1478	1.57256	#N/A	#N/A
WBGene00002632	let-413	1480	1.57657	#N/A	#N/A
WBGene00016842		1481	1.51892	#N/A	#N/A
WBGene00001675	gpa-13	1484	2.37566	#N/A	#N/A
WBGene00017014	dylt-2	1485	1.54406	#N/A	#N/A
WBGene00005251	srh-28	1487	1.60261	#N/A	#N/A
WBGene00018920		1489	1.93745	#N/A	#N/A
WBGene00000248	ben-1	1490	1.66737	#N/A	#N/A
WBGene00000001	aap-1	1492	1.60179	#N/A	#N/A
WBGene00001676	gpa-14	1494	2.93366	#N/A	#N/A
WBGene00006657	twk-2	1499	1.60885	#N/A	#N/A
WBGene00001621	glt-3	1501	1.68661	#N/A	#N/A
WBGene00015303		1502	1.53988	#N/A	#N/A
WBGene00021239		1504	1.74561	#N/A	#N/A
WBGene00006167	str-116	1505	2.03492	#N/A	#N/A
WBGene00000053	acr-14	1508	1.52538	#N/A	#N/A
WBGene00009716		1511	1.55405	#N/A	#N/A
WBGene00002981	lgg-2	1513	1.76557	#N/A	#N/A
WBGene00007900		1514	1.72502	#N/A	#N/A
WBGene00018654		1515	1.74153	#N/A	#N/A
WBGene00017255		1516	2.13406	#N/A	#N/A
WBGene00018637		1517	1.60936	#N/A	#N/A
WBGene00008911		1518	1.51554	#N/A	#N/A
WBGene00016580		1519	1.98434	#N/A	#N/A
WBGene00007856		1520	1.5181	#N/A	#N/A
WBGene00011332		1521	1.5077	#N/A	#N/A
WBGene00007666		1524	1.50364	#N/A	#N/A
WBGene00004148	pqn-65	1527	1.76333	#N/A	#N/A
WBGene00000161	apa-2	1528	1.5201	#N/A	#N/A
WBGene00001637	gly-12	1529	1.94546	#N/A	#N/A
WBGene00020137		1530	1.65635	#N/A	#N/A
WBGene00013486		1531	1.82669	#N/A	#N/A
WBGene00002126	inx-4	1532	3.02481	#N/A	#N/A
WBGene00000950	deg-1	1533	1.62345	#N/A	#N/A
WBGene00002261	ldb-1	1535	1.82085	#N/A	#N/A
WBGene00018603		1536	1.81135	#N/A	#N/A
WBGene00008732		1539	1.91711	#N/A	#N/A
WBGene00021346		1541	1.70129	#N/A	#N/A
WBGene00000071	acy-4	1542	1.65245	#N/A	#N/A
WBGene00015561		1543	1.60836	#N/A	#N/A
WBGene00005344	srh-127	1546	1.53565	#N/A	#N/A
WBGene00011476		1547	1.59151	#N/A	#N/A
WBGene00003890	osm-10	1549	1.60283	#N/A	#N/A
WBGene00000542	clp-1	1551	1.62953	#N/A	#N/A
WBGene00016744		1552	1.73987	#N/A	#N/A
WBGene00002264	lec-1	1553	1.74889	#N/A	#N/A
WBGene00009711		1555	1.77411	#N/A	#N/A
WBGene00018290		1556	1.55117	#N/A	#N/A
WBGene00012142		1557	1.53085	#N/A	#N/A
WBGene00001593	glc-3	1559	1.5269	#N/A	#N/A
WBGene00017715		1562	2.96197	#N/A	#N/A

## Sheet: hmc-muscle-neuron overlap
WBGeneID	Gene	Brief Description
WBGene00000092	ags-3	ags-3 encodes a protein containing N-terminal TRP domains and C-terminal GPR domains that is a member of the Activator of G Protein Signaling 3 (AGS3) family of proteins that includes mammalian AGS3 and LPN and Drosophila RAPSYNOID; in C. elegans, AGS-3 is involved in polarity and spindle orientation during early embryogenesis; in addition, AGS-3, along with the RIC-8 guanine nucleotide exchange …
WBGene00000281	cah-3	cah-3 encodes a putative carbonic anhydrase, closely similar to itsparalog CAH-5; cah-3 is expressed in intestine and head (includingneurons) of L3 larvae through adults, and its transcription ismoderately stimulated by DBL-1 and SMA-2; CAH-3 is bound by CKU-80 intwo-hybrid assays, but has no obvious function in mass RNAi assays.
WBGene00000441	ceh-18	ceh-18 encodes a POU-class homeodomain transcription factor; CEH-18 is required in hermaphrodites for specific aspects of gonadal sheath cell differentiation, such as normal cell shape and position, that are essential for negative regulation of oocyte meiotic maturation by the sheath cells; in this process, CEH-18 functions in parallel with the VAB-1/Ephrin receptor as part of a sperm-sensing che…
WBGene00000554	cnb-1	cnb-1 encodes an ortholog of calcineurin B, the regulatory subunit of the protein phosphatase 2B with four EF-hand motifs for calcium binding, that binds TAX-6 (a calcineurin A ortholog) in a calcium-dependent manner; CNB-1 binds calcium, enhances the phosphatase activity of TAX-6 in vitro, promotes transcription of rcn-1, and is required for normal cuticle formation, sperm morphology, and brood …
WBGene00000832	ctn-1	ctn-1 encodes a protein that belongs to the alpha-catulin family of catenin-like proteins; CTN-1 physically interacts in vivo with DYB-1/dystrobrevin; a ctn-1::GFP fusion is expressed in body wall, vulval, and anal muscles; in body wall muscles, CTN-1::GFP localizes to the plasma membranes near dense bodies.
WBGene00001490	frm-3
WBGene00001519	gar-3	gar-3 encodes a G protein-linked muscarinic acetylcholine receptor; GAR-3 activity is required for regulation of membrane potential and excitation-contraction coupling in pharyngeal muscle and thus, for normal feeding behavior; in regulating pharyngeal pumping, GAR-3 likely acts upstream of GPB-2, a G-protein beta-subunit; GAR-3 also acts cell-autonomously in motor neurons to recruit the SPHK-1 s…
WBGene00002184	kel-1	kel-1 encodes a BTB/POZ- and Kelch motif-containing protein orthologous to Drosophila Kelch, which is essential for actin organization in ovarian ring canals; in C. elegans, kel-1 is required for regulating feeding during larval development and more specifically, for pharyngeal isthmus peristalsis and efficient trapping of food in the pharynx; KEL-1 is first expressed at the 1.5-fold stage of emb…
WBGene00002189	kin-1	kin-1 encodes multiple isoforms of a serine/threonine protein kinase that is orthologous to cAMP-dependent protein kinase (protein kinase A or PKA) catalytic subunits; KIN-1 is able to phosphorylate histone H2B in vitro and is associated with both particulate (~65%) and cytosolic (35%) cellular fractions; KIN-1 is expressed at low levels during embryogenesis, but its expression level increases in…
WBGene00002239	ksr-1	ksr-1 encodes one of two C. elegans Kinase Suppressor of Ras paralogs; during development, ksr-1 functions singly to control sex myoblast migration and redundantly with ksr-2 to control development of the vulva, excretory system, and male spicules; as ksr-2; ksr-1 doubly mutant animals have severely reduced or absent MPK-1/ERK diphosphorylation levels in somatic tissue, KSR-2 and KSR-1 likely fun…
WBGene00003166	mec-2	The mec-2 gene encodes a stomatin homolog required to sense gentle mechanical stimuli (e.g. touch) along the body wall.
WBGene00003386	mod-1	mod-1 encodes a serotonin-gated chloride channel; contrary to published literature, MOD-1 activity is NOT required for the enhanced slowing response exhibited by food-deprived animals upon encountering a bacterial food source; subsequent studies have shown that mod-1 mutants (n3034, ok103, nr2043) do not exhibit reduced enhanced slowing and that the behavioral defect of the original isolate and m…
WBGene00003578	ndx-1	The ndx-1 gene encodes a NUDIX hydrolase.
WBGene00004036	plc-1	plc-1 encodes a predicted phospholipase C that affects fertility and possesses two functional domains not commonly seen in other phospholipases: a C-terminal Ras-associating domain with structural similarity to RalGDS and AF-6, and an N-terminal CDC25-like domain that possesses structural homology to guanine nucleotide exchange proteins for Ras.
WBGene00004363	ric-3	ric-3 encodes a novel, highly charged protein with two transmembrane domains and extensive coiled-coil domains; RIC-3 is necessary for the maturation and function of at least four nicotinic acetylcholine receptors; specifically, it is needed for assembly or trafficking of the DEG-3 nicotinic acetylcholine receptor; RIC-3 levels and hence, activity, are regulated by BATH-42, a BTB and MATH domain-…
WBGene00004910	snf-11	snf-11 encodes an electrogenic, Na[+]/Cl[-]-coupled, high-affinity GABA transporter that is required in vivo for GABA uptake, and for normal aldicarb sensitivity; SNF-11 is orthologous to human SLC6A1 (OMIM:137165); SNF-11 is selective for GABA with a Kt of ~15 microM, has an EC50 value of 168 microM, is blocked by GAT1 inhibitor SKF89976A, and has a 2:1:1 stoichiometry of Na[+]:Cl[-]:GABA; SNF-1…
WBGene00006062	stn-1	stn-1 encodes a syntrophin, a PDZ and PH domain-containing adaptor protein, with homology to vertebrate alpha and beta-syntrophins; stn-1 activity is required in muscles for normal locomotory behavior: in the absence of stn-1, animals are hyperactive, display exaggerated head movement when moving forward, and hypercontract upon backward locomotion; stn-1 is likely to function in the same pathway …
WBGene00006067	sto-5
WBGene00006365	syg-1	syg-1 encodes a novel transmembrane protein that is a member of the immunoglobulin superfamily of proteins; during larval development, SYG-1 activity is required cell autonomously within the HSNL neuron to specify proper synaptic specificity with its targets, such as vulval muscles and the VC neuron; in regulating synapse formation, SYG-1 acts as a receptor for a second immunoglobulin superfamily…
WBGene00006412	nlg-1	nlg-1 encodes the sole C. elegans neuroligin homolog; nlg-1 activity is required for a subset of sensory behaviors and sensory processing, and for normal sensitivity to oxidative stress and mercury compounds; NLG-1 is expressed in a variety of neurons, including sensory, motor, and interneurons, and localizes to synaptic regions.
WBGene00006570	tig-2	tig-2 (like dbl-1, daf-7, and unc-129) encodes a TGF-beta-like protein.
WBGene00006749	unc-9	unc-9 encodes an innexin, an integral transmembrane channel protein that is a structural component of invertebrate gap junctions; UNC-9 is required for normal forward locomotion and egg-laying and also plays a role in the response to antihelminthics and volatile anesthetics; UNC-9 may form a functional pair with UNC-7, another C. elegans innexin, as mutations in unc-7 result in defects nearly ide…
WBGene00006780	unc-44
WBGene00006784	unc-49	unc-49 encodes multiple subunits of a heteromeric GABA receptor; unc-49 activity is required for postsynaptic GABA responsiveness and thus for normal regulation of locomotion; UNC-49::GFP reporter fusions for at least two isoforms are expressed in dorsal and ventral head and body wall muscles, with isoform-specific expression also seen in the sphincter muscle; UNC-49::GFP subcellular localization…
WBGene00006803	unc-70	unc-70 encodes two isoforms of a beta-spectrin ortholog required for normal body curvature and shape, normal movement, and correct localization of the alpha-spectrin SPC-1; the predominant UNC-70 isoform is expressed in all embryonic cells except the intestine, at the plasma membrane at sites of intercellular contact; UNC-70 becomes largely restricted to muscles and neurons from hatching to adult…
WBGene00007206	B0564.6
WBGene00007338	C05C12.6
WBGene00007353	C06A1.2
WBGene00008310	C54E10.6
WBGene00008819	shw-1
WBGene00010191	dmsr-1	dmsr-1 is a G-protein coupled peptide receptor, orthologous to human GPR142 (G protein-coupled receptor 142) and GPR139 (G protein-coupled receptor 139); is activated in vitro by FLP-13 peptides and is required in vivo for the somnogenic effects of flp-13; it is also required for sleep after exposures to heat or ultraviolet light, which cause cellular stress.
WBGene00014074	ZK757.2
WBGene00014096	ZK829.7
WBGene00015935	C17H12.10
WBGene00016428	dmsr-7
WBGene00016706	C46C11.3
WBGene00016734	C46H11.10
WBGene00017314	lgc-39
WBGene00017597	F19C7.8
WBGene00017659	F21C10.10
WBGene00017818	F26D11.1
WBGene00017980	F32B5.7
WBGene00019018	abts-3	abts-3 encodes an anion transporter; abts-3 promoter gfp fusions are expressed in neurons and hypodermal cells in a pattern coincident with abts-1.
WBGene00021219	Y19D10A.4
WBGene00022675	gbb-2	gbb-2 encodes a subunit of the GABAB receptor dimer (GBB-1/2) that is required for inhibition of cholinergic motor neurons by GABA, and thus for normally restrained movement and aldicarb resistance; gbb-2(tm1165) mutants move abnormally fast, with abnormally few changes of direction; GBB-2 is orthologous to human GABBR2 (OMIM:607340, associated with susceptibility to nicotine dependence).
WBGene00009932

## Sheet: hmc-muscle GO terms
Analysis Type:	PANTHER Overrepresentation Test (Released 20190308)
Annotation Version and Release Date:	PANTHER version 14.0 Released 2018-12-03
Analyzed List:	Client Text Box Input (Caenorhabditis elegans)
Reference List:	Caenorhabditis elegans (all genes in database)
Test Type:	FISHER
Correction:	FDR
PANTHER GO-Slim Biological Process	Caenorhabditis elegans (19921)	hmc-muscle (324)	expected	over/under	Fold Enrichment	raw P-value	FDR
muscle contraction (GO:0006936)	33	7	0.54	+	13.04	2.99e-06	0.00143
muscle system process (GO:0003012)	33	7	0.54	+	13.04	2.99e-06	0.00215
pyruvate metabolic process (GO:0006090)	19	4	0.31	+	12.94	0.000448	0.0431
carboxylic acid metabolic process (GO:0019752)	118	10	1.92	+	5.21	4.11e-05	0.0118
oxoacid metabolic process (GO:0043436)	118	10	1.92	+	5.21	4.11e-05	0.0148
organic acid metabolic process (GO:0006082)	158	10	2.57	+	3.89	0.000388	0.04
small molecule metabolic process (GO:0044281)	77	8	1.25	+	6.39	6.52e-05	0.0157
carbohydrate metabolic process (GO:0005975)	57	9	0.93	+	9.71	1.02e-06	0.00148
chemical synaptic transmission (GO:0007268)	152	10	2.47	+	4.05	0.00029	0.0419
anterograde trans-synaptic signaling (GO:0098916)	152	10	2.47	+	4.05	0.00029	0.038
trans-synaptic signaling (GO:0099537)	153	10	2.49	+	4.02	0.000305	0.0366
synaptic signaling (GO:0099536)	153	10	2.49	+	4.02	0.000305	0.0338
cell-cell signaling (GO:0007267)	169	11	2.75	+	4	0.000159	0.0287
signaling (GO:0023052)	170	11	2.76	+	3.98	0.000167	0.0268
regulation of biological quality (GO:0065008)	251	14	4.08	+	3.43	0.000101	0.0209
top level - gray

## Sheet: hmc-neuron GO terms
Analysis Type:	PANTHER Overrepresentation Test (Released 20190308)
Annotation Version and Release Date:	PANTHER version 14.0 Released 2018-12-03
Analyzed List:	Client Text Box Input (Caenorhabditis elegans)
Reference List:	Caenorhabditis elegans (all genes in database)
Test Type:	FISHER
Correction:	FDR
PANTHER GO-Slim Biological Process	Caenorhabditis elegans (19921)	hmc-neuron (475)	expected	over/under	Fold Enrichment	raw P-value	FDR
ammonium transport (GO:0015696)	9	4	0.21	+	18.64	0.000176	0.00904
cation transport (GO:0006812)	89	9	2.12	+	4.24	0.00047	0.0212
establishment of localization (GO:0051234)	805	35	19.19	+	1.82	0.000937	0.0307
regulation of ion transport (GO:0043269)	14	6	0.33	+	17.97	4.54e-06	0.000436
regulation of transport (GO:0051049)	44	9	1.05	+	8.58	3.33e-06	0.000343
regulation of localization (GO:0032879)	52	9	1.24	+	7.26	1.11e-05	0.000839
regulation of biological process (GO:0050789)	1531	83	36.51	+	2.27	5.86e-12	2.81e-09
biological regulation (GO:0065007)	1685	92	40.18	+	2.29	1.99e-13	1.43e-10
regulation of exocytosis (GO:0017157)	14	6	0.33	+	17.97	4.54e-06	0.000363
regulation of secretion by cell (GO:1903530)	14	6	0.33	+	17.97	4.54e-06	0.000385
regulation of cellular process (GO:0050794)	1017	68	24.25	+	2.8	8.07e-14	1.16e-10
regulation of secretion (GO:0051046)	14	6	0.33	+	17.97	4.54e-06	0.000409
drug transport (GO:0015893)	12	5	0.29	+	17.47	3.29e-05	0.00216
response to chemical (GO:0042221)	154	11	3.67	+	3	0.00172	0.0487
microtubule organizing center organization (GO:0031023)	12	4	0.29	+	13.98	0.000423	0.0197
synaptic vesicle exocytosis (GO:0016079)	13	4	0.31	+	12.9	0.000543	0.0224
synaptic vesicle transport (GO:0048489)	13	4	0.31	+	12.9	0.000543	0.0217
synaptic signaling (GO:0099536)	153	21	3.65	+	5.76	7.74e-10	1.24e-07
chemical synaptic transmission (GO:0007268)	152	21	3.62	+	5.79	6.95e-10	2e-07
cell-cell signaling (GO:0007267)	169	22	4.03	+	5.46	7.51e-10	1.55e-07
regulation of biological quality (GO:0065008)	251	18	5.98	+	3.01	6.52e-05	0.00361
anterograde trans-synaptic signaling (GO:0098916)	152	21	3.62	+	5.79	6.95e-10	1.67e-07
vesicle-mediated transport in synapse (GO:0099003)	14	5	0.33	+	14.98	5.95e-05	0.00343
signaling (GO:0023052)	170	22	4.05	+	5.43	8.3e-10	1.2e-07
trans-synaptic signaling (GO:0099537)	153	21	3.65	+	5.76	7.74e-10	1.39e-07
organic hydroxy compound transport (GO:0015850)	17	5	0.41	+	12.33	0.000127	0.00679
response to calcium ion (GO:0051592)	14	4	0.33	+	11.98	0.000686	0.0253
response to metal ion (GO:0010038)	16	4	0.38	+	10.48	0.00105	0.0328
transmembrane receptor protein serine/threonine kinase signaling pathway (GO:0007178)	17	4	0.41	+	9.87	0.00127	0.0381
signal transduction (GO:0007165)	860	56	20.51	+	2.73	4.2e-11	1.51e-08
G-protein coupled receptor signaling pathway, coupled to cyclic nucleotide second messenger (GO:0007187)	36	7	0.86	+	8.15	5.54e-05	0.00333
G-protein coupled receptor signaling pathway (GO:0007186)	78	15	1.86	+	8.07	3.82e-09	5e-07
calcium-mediated signaling (GO:0019722)	27	5	0.64	+	7.77	0.000803	0.0282
second-messenger-mediated signaling (GO:0019932)	86	14	2.05	+	6.83	8.1e-08	8.98e-06
intracellular signal transduction (GO:0035556)	360	30	8.58	+	3.49	1.19e-08	1.43e-06
regulation of cellular metabolic process (GO:0031323)	33	6	0.79	+	7.63	0.000263	0.0126
cAMP-mediated signaling (GO:0019933)	38	6	0.91	+	6.62	0.000515	0.0225
cyclic-nucleotide-mediated signaling (GO:0019935)	56	9	1.34	+	6.74	1.88e-05	0.00135
regulation of cAMP-mediated signaling (GO:0043949)	38	6	0.91	+	6.62	0.000515	0.0218
regulation of intracellular signal transduction (GO:1902531)	58	7	1.38	+	5.06	0.000772	0.0278
regulation of signal transduction (GO:0009966)	121	10	2.89	+	3.47	0.001	0.032
regulation of signaling (GO:0023051)	122	10	2.91	+	3.44	0.00106	0.0325
regulation of response to stimulus (GO:0048583)	17	4	0.41	+	9.87	0.00127	0.0373
vesicle fusion to plasma membrane (GO:0099500)	46	7	1.1	+	6.38	0.000217	0.0108
vesicle fusion (GO:0006906)	60	7	1.43	+	4.89	0.000926	0.031
vesicle organization (GO:0016050)	118	10	2.81	+	3.55	0.000837	0.0287
regulation of adenylate cyclase activity (GO:0045761)	40	6	0.95	+	6.29	0.000657	0.0256
regulation of lyase activity (GO:0051339)	40	6	0.95	+	6.29	0.000657	0.0249
regulation of membrane potential (GO:0042391)	116	12	2.77	+	4.34	4.57e-05	0.00286
intracellular protein transport (GO:0006886)	322	18	7.68	+	2.34	0.00142	0.0408
Unclassified (UNCLASSIFIED)	14579	305	347.62	-	0.88	2.19e-05	0.0015
top level - gray

## Sheet: synapse
Gene	hmc-biased	SGP-biased	Molecular description	Function
dgk-1	dgk-1		Diacylglycerol (DAG) Kinase	Converts DAG to phosphatidic acid, reducing unc-13 activity and inhibiting exocytosis
dyn-1			Dynamin	Fission of vesicles during endocytosis
eat-11			GBP-2, a β5 homolog	Regulator of RGSs EGL-10 and EAT-16
eat-16	eat-16		RGS (regulator of G-protein signaling)	Negatively regulates EGL-30 activity
egl-8		egl-8	Phospholipase C	Produces DAG from PIP2 leading to increased unc-13 activity
egl-10	egl-10		RGS (regulator of G-protein signaling)	Negatively regulates GOA-1 activity
egl-30	egl-30		G-protein alpha subunit, Gαq	Activates PLC, increasing DAG leading to unc-13-dependent priming
ehs-1			Eps15 homolog	Functions in endocytosis, precise role unknown
goa-1	goa-1		G-protein alpha subunit, Gαo	Mediates serotonin inhibition of exocyotsis by decreasing unc-13 activity
lin-10	lin-10		MINT (Munc18-interacting molecule)	Unknown function
rab-3	rab-3		Rab3, small GTPase	Unknown function, vesicle localization
ric-4	ric-4		SNAP-25, SNARE protein	Vesicle fusion
snb-1			Synaptobrevin, SNARE protein	Vesicle fusion
snt-1	snt-1		Synaptotagmin	Ca2+-sensor in exocytosis/AP-2 binding partner in endocytosis
unc-2	unc-2		α subunit of voltage-gated Ca2+ channel	Evoked release, Ca2+ influx at terminals
unc-10	unc-10		Rim (rab (and Munc-13) interacting protein)	Priming
unc-11	unc-11		AP180 adaptor protein	Clathrin recruitment
unc-13	unc-13		Phorbol ester/DAG binding protein	Priming, promoting open syntaxin
unc-18	unc-18		Syntaxin binding protein of the sec-1/Munc18 family	Role controversial, involved in vesicle docking but also implicated in priming and fusion
unc-26			Synaptojanin, a phosphoinositide phosphatase	Endocytic budding, fission, clathrin uncoating
unc-31	unc-31		CAPS (calcium activated protein for secretion)	Required for peptidergic granule exocytosis
unc-57			endophilin	Required to target synaptojanin (UNC-26) to vesicles, implicated in vesicle endocytic budding, fission and clathrin uncoating
unc-64			Syntaxin, SNARE protein	Vesicle fusion

## Sheet: muscle
Gene	structural component	filament	SGP-biased	hmc-biased	muscle enriched
act-1	actin	thin
act-2	actin	thin	act-2
act-3	actin	thin
act-4	actin	thin		act-4
lev-11	tropomyosin	thin			lev-11
pat-10	troponin C	thin		pat-10	pat-10
tnt-1	troponin I	thin
tnt-2	troponin I	thin			tnt-2
tnt-3	troponin I	thin			tnt-3
mup-2	troponin T	thin			mup-2
ketn-1	kettin	thin		ketn-1	ketn-1
ttn-1	Titin	thin			ttn-1
myo-3	myosin heavy chain	thick		myo-3	myo-3
unc-54	myosin heavy chain	thick		unc-54	unc-54
unc-15	paramyosin	thick			unc-15
unc-22	twitchin	thick		unc-22	unc-22

## Sheet: signaling
Gene	structural component	SGP mean FPKM	hmc mean FPKM	log2[fold change]
flp-1	FMRF-like	35.0381	117.998	-1.37591
flp-2		1.99151	3.36965	-0.485614
flp-3		2.76611	6.01198	-0.959929
flp-4		2.67072	7.57458	-1.24808
flp-5		6.07416	86.9746	-3.56414
flp-6		5.06349	10.5759	-0.758411
flp-7		1.25372	1.93758	-0.495807
flp-8		2.32298	3.89015	-0.577051
flp-9		8.47167	94.3585	-3.11702
flp-10		34.0862	435.887	-3.52916
flp-11		351.919	20.4694	4.52073
flp-12		5.6968	11.8071	-0.758241
flp-13		2.44357	4.51917	-0.49193
flp-14		4.1022	9.75238	-0.933924
flp-15		9.3802	18.5963	-0.600728
flp-16		5.83088	163.444	-4.54658
flp-17		3.84257	8.8126	-1.03423
flp-18		8.38151	22.4713	-1.12266
flp-19		5.14638	9.28463	-0.662902
flp-20		1.76812	2.85076	-0.535992
flp-21		5.43229	13.8636	-1.15601
flp-22		8.51865	19.6479	-0.935086
flp-24		7.32704	15.7157	-0.777162
flp-25		1.46126	2.5154	-0.464144
flp-26		4.12495	7.38712	-0.625742
flp-27		6.25719	12.2117	-0.613663
flp-28		6.39824	14.4806	-0.904108
flp-32		1.87676	4.59864	-0.975223
flp-33		2.01815	2.65961	-0.0248767
flp-34		1.50788	22.8418	-3.72753
ins-1	insulin-like	1.2805	3.03662	-1.08624
ins-10		2.52379	2.12635	0.367412
ins-11		2.09253	0.349773	3.96012
ins-13		0.0497376	1.03346	-2.15942
ins-14		2.98638	0.478816	3.45268
ins-17		4.68985	10.9267	-0.911653
ins-18		1.81211	4.12506	-1.01654
ins-24		0.619957	1.17097	-1.09398
ins-27		1.51616	5.42116	-1.9455
ins-30		1.17828	2.08521	-0.542614
ins-35		7.56525	0.159749	5.86911
