# Supplementary material for: mRNA profiling reveals significant transcriptional differences between a multipotent progenitor and its differentiated sister
Source: BMC Genomics. 2019 May 28;20:427. doi: 10.1186/s12864-019-5821-z (PMC6540470; doi:10.1186/s12864-019-5821-z)
Supplement: Supplementary file 5 — Comparisons of this dataset to other publicly available datasets. Included in this file are: 1- SGP-biased genes that are also annotated as expressed in SGPs on http://wormbase.org, 2- hmc-biased genes that are also annotated as expressed in hmcs on wormbase.org, 3- SGP enriched genes [18] that are also detected in our study, 4- C. elegans transcription factors in the wTF2.0 dataset [54] that are SGP-biased in our dataset, and 5- expression results for C. elegans homologs of pluripotency factors. (XLSX 152 kb) [file 12864_2019_5821_MOESM5_ESM.xlsx]

## Sheet: Legend
Additional File 5 (xlsx): Comparisons of this dataset to other publicly available datasets
Included in this file are: SGP-biased genes that are also annotated as expressed in SGPs on wormbase.org, hmc-biased genes that are also annotated as expressed in hmcs on wormbase.org, SGP enriched genes [19] that are also detected in our study, C. elegans transcription factors in the wTF2.0 dataset [52] that are SGP-biased in our dataset, and expression results for C. elegans homologs of pluripo…
WB SGP genes. Genes annotated as expressed in SGPs were queried against our dataset. We report mean counts and mean FPKM in each cell type (SGPs and hmcs).
WB hmc genes. Genes annotated as expressed in hmcs were queried against our dataset. We report mean counts and mean FPKM in each cell type (SGPs and hmcs).
Kroetz and Zarkower. Genes reported to be enriched in SGPs by Kroetz & Zarkower (2015) were queried against our dataset. We report mean counts and mean FPKM in each cell type (SGPs and hmcs) as well as the log2(fold change) and p-value for the differential expression analysis. Only statistically significant expression differences (p≤0.01) are listed.
wTF2.0. SGP-biased genes that are found in the C. elegans compendium of transcription factors, wTF2.0 (Reece-Hoyes et al., 2005). We report mean counts and mean FPKM in each cell type (SGPs and hmcs) as well as the log2(fold change) and p-value for the differential expression analysis.
Pluripotency factors. Gene expression results for C. elegans homologs of the core pluripotency factors. We report mean counts and mean FPKM in each cell type (SGPs and hmcs) as well as the log2(fold change) and p-value for the differential expression analysis.

## Sheet: WB SGP genes
gene	WBGeneID	hmc mean counts	hmc mean FPKM	SGP mean counts	SGP mean FPKM
mig-6	WBGene00003242	1.2858e+06	8227.87	185936	978.128
R11A5.3	WBGene00011231	890.5	41.1094	13767.2	562.118
egl-43	WBGene00001207	252.75	4.82156	18784.2	300.871
ceh-8	WBGene00000433	145	4.04608	12609.4	293.086
tra-1	WBGene00006604	438.25	6.33997	16272.6	239.495
lin-26	WBGene00003012	923.75	16.4737	13422.8	192.357
pes-1	WBGene00003976	60.25	1.88924	5231.2	156.796
ckb-3	WBGene00000513	184.75	4.57384	4837.4	106.257
dgn-1	WBGene00000961	258	3.28485	6836.8	74.5181
mig-2	WBGene00003239	1271.5	35.7422	2951.8	71.3045
egl-27	WBGene00001194	8952.75	87.0706	5804	62.9475
nhr-25	WBGene00003623	192	2.39162	5485.8	56.9733
cki-1	WBGene00000516	4543.5	173.067	1555.2	51.964
mdl-1	WBGene00003163	3594.75	95.9916	1695.2	38.7009
gem-4	WBGene00001577	25143.2	381.743	2624.2	35.2416
K03B8.8	WBGene00010525	16.5	0.661265	1218.2	31.4704
cgef-1	WBGene00006496	999.5	16.9302	1844.8	27.9072
tag-77	WBGene00006450	1594.5	15.749	3352.8	26.9675
mig-38	WBGene00009587	7096.5	44.0144	5283	24.6723
wdr-5.1	WBGene00006474	747.75	17.8993	1161.2	23.3962
catp-6	WBGene00012341	9675.25	85.5464	3044.6	22.6205
F52D2.7	WBGene00018689	41.25	0.852688	1148.8	19.3701
mig-5	WBGene00003241	484	7.31942	1474.4	18.4337
inx-8	WBGene00002130	16.5	0.348622	954.4	17.4524
inx-9	WBGene00002131	9	0.296747	866	16.6378
gem-1	WBGene00008214	1539	16.4735	1542	14.1589
daf-12	WBGene00000908	835	7.81587	1516.8	11.6392
pix-1	WBGene00010776	344.5	5.02314	830.4	9.91826
gon-14	WBGene00002148	1112	11.6982	966.6	8.34761
mdf-1	WBGene00003160	737	10.7993	666.8	7.98477
mcm-4	WBGene00003156	271.75	3.72593	476.2	5.63521
mnp-1	WBGene00007139	11281.5	128.702	556.6	4.99272
dsh-2	WBGene00001102	224.75	2.99844	359.2	4.01306
gon-4	WBGene00001653	424.25	3.42616	587.8	3.96368
fkh-6	WBGene00001438	23.25	0.145505	144.6	3.52608
nhr-111	WBGene00003701	0.25	0.0149944	33	0.899167
hlh-2	WBGene00001949	7963.5	166.526	32.4	0.659035
swt-3	WBGene00007384	40.25	0.853149	24	0.457505
unc-39	WBGene00006775	2.5	0.0993231	10.4	0.313411
sdz-1	WBGene00015129	4	0.109959	9.8	0.219065
ect-2	WBGene00002297	154.5	1.50956	18	0.177352
inx-14	WBGene00002136	183	3.80516	10.4	0.158555
inx-21	WBGene00002143	44.5	0.820022	10.4	0.150239
inx-22	WBGene00002144	18.5	0.404279	6.2	0.0709992
hnd-1	WBGene00001981	2.5	0.12585	0.8	0.0413753

## Sheet: WB hmc genes
gene	WBGeneID	hmc mean counts	hmc mean FPKM	SGP mean counts	SGP mean FPKM
lbp-1	WBGene00002253	339730	17295.9	4161	184.528
mig-6	WBGene00003242	1.2858e+06	8227.87	185936	978.128
ost-1	WBGene00003893	160508	4639.85	2286.2	55.8999
emb-9	WBGene00001263	388178	2245.96	3970.2	19.6781
cle-1	WBGene00000527	130622	1829.81	569.2	6.40688
snf-11	WBGene00004910	82236.2	1208.92	308.6	3.90542
glb-26	WBGene00011913	1252.75	813.243	6.2	1.91051
gpc-1	WBGene00001681	21887.8	732.587	82.6	2.39899
vdac-1	WBGene00019900	23324.2	694.566	12743	331.017
dmd-4	WBGene00007776	13548.2	554.72	29	0.829454
alh-1	WBGene00000107	22388.8	436.143	4735.2	81.173
gem-4	WBGene00001577	25143.2	381.743	2624.2	35.2416
ipla-6	WBGene00022233	19015.8	312.187	24180.2	334.522
dig-1	WBGene00000998	375944	286.599	2709	1.64571
aex-2	WBGene00000085	9723	246.366	26	0.640061
dpf-2	WBGene00001055	19378	242.165	114.8	1.40526
C06G3.5	WBGene00015551	10679.8	241.855	8334.8	165.088
ptb-1	WBGene00004207	10097.5	135.97	1214.4	16.6993
madd-2	WBGene00016539	7167	112.072	1778.4	22.1394
nstp-4	WBGene00015404	3768	93.0602	857.4	18.864
cgt-3	WBGene00019127	4574.5	85.178	2083	31.9516
R53.5	WBGene00011274	1940.75	79.7678	2528.8	92.1895
rab-39	WBGene00004286	2166.5	77.2764	1427.6	44.3534
bgal-1	WBGene00011832	5125.25	75.8858	75.8	1.04688
T13H5.6	WBGene00011760	3517.25	70.5609	73	1.29696
ppk-1	WBGene00004087	5243.5	67.134	1388.8	15.1859
Y41D4A.4	WBGene00021506	4354.75	65.3727	696.8	9.11987
T10B11.6	WBGene00020402	2119.75	55.2716	3963.8	89.4099
hex-1	WBGene00020509	2645	48.6927	89.8	1.26775
erd-2	WBGene00001331	3049.25	47.2024	1730.6	29.4731
kin-32	WBGene00002213	4068.5	46.3428	3878.6	36.7827
C18F10.7	WBGene00015978	2639.25	42.5787	2716.4	36.5729
gon-1	WBGene00001650	7841	40.6727	30.6	0.156667
snx-1	WBGene00004927	2028.5	37.376	692.4	10.7113
cfim-2	WBGene00008362	1378.75	28.3203	1487.6	25.556
mct-6	WBGene00015676	1707.5	22.7677	7380.4	85.8957
atg-16.1	WBGene00017178	1322.25	21.151	2582.2	35.0873
gfat-1	WBGene00008546	1140	14.8925	710	8.43895
bkip-1	WBGene00014569	288	13.705	8.4	0.44782
R02E4.1	WBGene00019826	420.25	11.9519	75.6	1.90197
tre-2	WBGene00006608	489	7.93769	2550.2	33.6873
F16H11.1	WBGene00017530	356.75	6.8883	13.6	0.239408
C01G10.7	WBGene00007234	224.5	5.46713	268.2	5.52437
tor-1	WBGene00006597	211	5.04853	6	0.119055
prx-11	WBGene00004196	95.25	3.18822	348.6	10.6189
ckb-2	WBGene00000512	122.25	3.12314	282.6	3.94593
myrf-1	WBGene00004134	300.5	2.94546	290	2.23908
lgc-35	WBGene00012915	125.5	2.45033	3.4	0.0841714
C23H4.6	WBGene00007694	198.75	1.92752	0.8	0.0115147
glc-4	WBGene00001594	90.25	1.65442	82.4	1.40833
arg-1	WBGene00000185	54.25	1.40706	1.2	0.0238968
ZC373.5	WBGene00013870	42.25	1.08337	105	1.99384
ceh-74	WBGene00013876	22.25	0.99256	113	3.40797
grd-14	WBGene00001703	27.5	0.930668	28.4	0.868509
W02B3.4	WBGene00020924	39.5	0.72686	120	2.28841
nas-32	WBGene00003550	34.75	0.596609	271.4	2.41235
ddo-3	WBGene00017648	16	0.522492	0.8	0.023032
srh-132	WBGene00005349	4.75	0.152393	0.2	0.00970996
daf-36	WBGene00007536	1.75	0.0566965	0.4	0.0136805
djr-1.2	WBGene00016789	1	0.0401673	0.2	0.0165902
tyr-3	WBGene00009001	0	0	60.2	0.759714

## Sheet: Kroetz and Zarkower
gene	WBGeneID	SGP mean counts	hmc mean counts	SGP mean FPKM	hmc mean FPKM	log2fold change	adjusted p-value
F14H12.7	WBGene00017474	197.2	0	9.67967	0	10.0108	2.19e-19
fbxc-42	WBGene00018455	122	0.25	2.93607	0.0259902	8.55538	2.38e-14
T21E8.4	WBGene00011902	94.6	0.25	4.4126	0.0318247	8.2129	1.07e-12
T06G6.4	WBGene00011546	4314.2	20.25	101.333	0.673193	8.07364	9.37e-40
C05C10.1	WBGene00007328	1599.6	8.5	30.9677	0.175093	7.94596	1.76e-11
nhr-148	WBGene00015396	46.8	0	1.23853	0	7.93226	5.65e-11
C29F9.5	WBGene00016220	176	0.75	3.97272	0.0206091	7.89077	4.29e-16
T04D3.1	WBGene00011431	1541.8	7.75	28.5063	0.150533	7.88703	3.31e-40
K04H4.5	WBGene00010574	121.8	0.5	3.69318	0	7.85862	1.99e-14
C50H2.6	WBGene00008242	272.2	1.25	8.71665	0.019629	7.84628	1.72e-24
ocam-1	WBGene00011363	3062.8	18.5	171.745	1.28773	7.75611	1.4e-13
F19B10.5	WBGene00017587	68.4	0.25	1.73416	0	7.73924	5.77e-12
grl-3	WBGene00001712	150.2	0.75	3.78951	0.0309817	7.71261	4.54e-15
H16D19.4	WBGene00010402	558.2	3	21.1834	0.066046	7.65421	1.49e-36
F32D1.8	WBGene00017987	4172	25.5	118.523	1.1448	7.60036	1.12e-30
T22C8.4	WBGene00011925	8208.2	58.5	209.306	1.60452	7.5821	1.07e-10
sdz-27	WBGene00011124	11623.2	81.75	441.698	3.29242	7.52123	2.71e-30
fbxa-72	WBGene00017962	387.6	2.5	8.74094	0.0885062	7.46629	2.6e-24
C50H2.7	WBGene00008243	87.2	0.5	3.13619	0.0470965	7.44056	2.93e-12
ZK829.3	WBGene00014094	736	5	13.9692	0.103064	7.28584	1.79e-38
K03H9.3	WBGene00019372	324.2	2.25	4.9672	0.040858	7.24912	9.74e-26
F13A2.9	WBGene00044531	1019.8	7.75	39.3628	0.576408	7.24424	4.36e-35
F26A1.9	WBGene00017807	850.4	6.75	18.9894	0.168841	7.19567	9.86e-40
K09C4.9	WBGene00019553	673.8	6.5	33.1396	0.346537	7.15462	5.48e-07
Y47G6A.3	WBGene00021633	43.6	0.25	1.39128	0.0172447	7.12869	2.76e-09
F14H12.6	WBGene00017473	846.4	7.75	38.7247	0.350659	7.12704	5.09e-11
F31B9.3	WBGene00009280	5248.8	49.5	226.384	2.09717	7.11122	2.03e-10
F13A2.5	WBGene00017414	1181.2	10	48.0916	0.509097	7.09398	9.63e-29
fbxc-39	WBGene00018456	748	6.25	12.8493	0.135317	7.0373	3.13e-49
fbxc-40	WBGene00016295	3376.6	33	68.7567	0.836081	7.01892	3.48e-28
cyp-13A2	WBGene00011676	2232.6	21.75	36.5382	0.405846	6.98136	2.86e-13
F13A2.1	WBGene00017410	743	7	10.8774	0.374867	6.96772	1.73e-26
C13A2.1	WBGene00015718	1291.2	14	16.373	0.248715	6.9312	2.98e-09
F55B12.10	WBGene00077439	698.6	6.5	22.3759	0.389855	6.91908	3.28e-39
W08E12.8	WBGene00021089	9762.4	106.25	411.516	4.99722	6.91101	4.77e-12
T03E6.9	WBGene00045356	872.6	8.25	19.4499	0.166202	6.88033	1.1e-29
pes-1	WBGene00003976	5231.2	60.25	156.796	1.88924	6.87143	4.76e-10
T24C12.1	WBGene00020764	1926	23.25	38.77	0.640372	6.78522	1.84e-08
F17A2.13	WBGene00008904	259.6	2.5	5.59194	0.0772778	6.75813	4.14e-28
R07E5.6	WBGene00011114	243.6	2.5	4.35899	0.061775	6.71178	3.05e-24
Y43D4A.5	WBGene00012791	3954.4	49	27.5225	0.324976	6.7039	1.91e-08
col-181	WBGene00000754	2476.6	31	59.4813	0.846455	6.67608	6.33e-12
C29F9.6	WBGene00016221	2509.8	31	70.4932	1.04093	6.67574	3.13e-10
K04G2.7	WBGene00010566	378.2	3.5	11.3744	0.224029	6.67396	1.13e-31
F45C12.15	WBGene00018446	1014	11.25	15.0322	0.231608	6.66985	1.66e-34
F32H2.11	WBGene00043049	116.2	1.25	2.92125	0.037526	6.66215	5.61e-13
nhr-152	WBGene00015705	2963.6	35	58.3532	0.903218	6.61561	4.34e-26
ptr-18	WBGene00004232	1479.6	18.5	13.4467	0.209446	6.60733	2.42e-09
C03B1.3	WBGene00015374	450.4	6.25	18.5703	0.400992	6.59374	3.43e-09
col-63	WBGene00000639	5245	71.75	106.072	1.60915	6.5906	9.87e-08
F19B10.4	WBGene00017586	1092.2	13.5	20.7816	0.349624	6.58641	4.59e-28
cog-1	WBGene00000584	6069.6	84.75	138.334	2.04518	6.58374	1.35e-10
T23F6.5	WBGene00011952	359.4	4.25	4.93775	0.0923255	6.58361	1.79e-24
T05A8.7	WBGene00020233	569	7	11.1539	0.178565	6.54994	1.05e-27
inx-9	WBGene00002131	866	9	16.6378	0.296747	6.5388	1.21e-47
egl-43	WBGene00001207	18784.2	252.75	300.871	4.82156	6.5211	1.23e-28
R11.3	WBGene00011228	581.2	6.5	8.29198	0.111057	6.51458	2.69e-53
che-14	WBGene00000493	1589.4	22.5	13.9803	0.255365	6.47953	5.36e-26
C28G1.4	WBGene00016189	815.2	10.5	6.42277	0.0928342	6.469	1.19e-36
fbxa-83	WBGene00013453	1199.6	16	29.3828	0.475286	6.41432	7.57e-23
fbxb-45	WBGene00019705	785.2	10.5	20.1984	0.319929	6.41389	1.71e-32
C29G2.1	WBGene00016229	836.6	13.75	28.163	0.624237	6.40511	1.12e-05
F53C3.8	WBGene00018752	4181	57.75	95.4845	1.53662	6.3867	4.57e-45
K03B8.8	WBGene00010525	1218.2	16.5	31.4704	0.661265	6.36616	6.81e-24
C29G2.2	WBGene00016230	482.2	8.25	13.1294	0.141765	6.35605	4.1e-05
nhr-94	WBGene00003684	3796.8	58.25	80.2765	1.54961	6.23278	4.93e-33
F34H10.4	WBGene00009381	1465	19.75	23.7612	0.302738	6.21637	2.91e-39
ncr-2	WBGene00003562	6041.6	106	40.126	0.877364	6.21182	1.88e-09
C53A3.2	WBGene00016892	3036.4	40.75	35.5466	0.520575	6.13864	5.28e-48
T04A6.2	WBGene00020201	82.8	1.25	2.511	0.0563645	6.13455	7.03e-12
mes-1	WBGene00003219	548.6	9.75	4.38867	0.0916293	6.13018	1.51e-21
F12E12.12	WBGene00086558	442	6.75	9.62532	0.252816	6.12177	4.99e-37
T22E5.3	WBGene00020691	154.8	2.5	2.37942	0.0641919	6.07371	8.2e-17
T01B11.1	WBGene00020138	237.8	4	5.48546	0.151397	6.07329	1.67e-21
lag-2	WBGene00002246	846.4	14.5	17.2617	0.383472	6.06546	7.83e-27
F55G11.1	WBGene00010122	140.8	2.25	3.33714	0.0750172	6.05205	1.04e-19
Y38H6C.17	WBGene00012629	1299.6	25.25	24.0458	0.656381	5.9987	1.79e-24
C15C7.6	WBGene00015792	1179.2	24.75	23.7355	0.449063	5.98649	5.31e-08
crn-4	WBGene00000797	722.8	11.25	16.1285	0.381094	5.97625	1.97e-61
K08H2.4	WBGene00010691	611.8	11.5	29.5646	0.509585	5.95215	4.98e-30
C06C3.4	WBGene00007375	225.2	3.75	4.27176	0.0901011	5.95057	1.09e-29
C03B1.14	WBGene00015382	979.6	19.25	30.0697	0.736791	5.92624	3.65e-22
C10A4.3	WBGene00015664	740.8	14.25	26.3502	0.683337	5.90983	2.8e-30
inx-8	WBGene00002130	954.4	16.5	17.4524	0.348622	5.88903	6.82e-40
lips-7	WBGene00015645	137	2.75	3.74904	0.169577	5.86071	3.32e-10
F55G1.7	WBGene00018903	584	12	14.8881	0.368422	5.83299	4.42e-27
C24H10.3	WBGene00016069	166.4	3.25	8.02055	0.247528	5.76808	8.42e-25
F59E11.7	WBGene00019113	3526.8	72.75	98.5811	2.40786	5.76608	6.21e-57
Y32G9B.1	WBGene00021309	2524.8	60	50.691	1.41066	5.73227	5.14e-20
T09B4.4	WBGene00020378	1111.2	24.75	51.3872	1.35254	5.69406	7.62e-34
irk-2	WBGene00002150	1694.2	35.75	22.1716	0.58885	5.67231	5.12e-36
T16G12.4	WBGene00011805	2702.6	61.5	92.2411	2.3034	5.66937	3.88e-35
oct-2	WBGene00003843	3742	88	42.3232	1.19927	5.64618	5.67e-29
nas-7	WBGene00003526	1506.8	33.5	28.3291	0.80254	5.59665	5.35e-57
F47B10.9	WBGene00009820	1713.8	44	46.2999	1.50959	5.58712	3.25e-22
H20E11.3	WBGene00019215	366.6	9	8.16404	0.273347	5.57192	3.01e-20
K08C7.4	WBGene00010647	4982.8	112.5	160.238	4.40653	5.56551	1.32e-41
lam-3	WBGene00002248	1533.8	33	4.30319	0.133718	5.55092	1.61e-17
cutl-14	WBGene00015231	1277	26.75	31.4003	0.710611	5.55069	4.17e-72
ztf-26	WBGene00010137	132.8	3.25	2.85786	0.0805503	5.5433	2.26e-15
T22B2.3	WBGene00020667	106.2	2.5	1.70167	0.0595955	5.50692	6.3e-18
C16C10.9	WBGene00007629	705.4	17.5	20.8934	0.576189	5.45713	2.08e-28
Y59E1B.2	WBGene00021991	180	5.25	2.28438	0.093565	5.45262	0.000344873
T08G5.3	WBGene00011624	69.8	1.5	2.15414	0.187574	5.43217	4.34e-10
C39B10.3	WBGene00008023	389.8	10.5	15.6093	0.576985	5.387	9.01e-30
col-137	WBGene00000710	79.2	2	2.15899	0.0497688	5.37912	4.7e-15
C55C3.1	WBGene00016951	139	4	2.01193	0.073488	5.35086	1.97e-13
fkb-4	WBGene00001429	1449.2	38	40.4945	1.28455	5.34771	2.96e-34
F59B2.8	WBGene00010310	695.2	19.75	12.9009	0.450368	5.3383	1.04e-33
F45E4.5	WBGene00018470	5175.4	125.75	275.043	8.55825	5.33537	5.68e-28
Y59E1B.1	WBGene00021990	370.4	12.5	9.47799	0.628422	5.32278	0.00296689
T25G12.11	WBGene00020817	3341	87	86.9761	2.91397	5.31034	2.58e-31
T10B5.2	WBGene00020388	412	11.25	5.68378	0.208993	5.30532	1.17e-19
Y57G11C.42	WBGene00013331	226.2	5.75	3.69131	0.184699	5.30151	1.86e-16
acdh-5	WBGene00016491	111.8	3	2.04736	0.08135	5.23201	1.71e-14
W06D4.3	WBGene00012297	64.8	1.75	1.72826	0.0883127	5.2059	1.19e-13
F59E11.6	WBGene00019112	47	1.25	1.25028	0.0281307	5.19308	5.94e-10
ptr-16	WBGene00004230	741.2	20	6.98639	0.258038	5.19217	1.11e-23
F55D12.5	WBGene00010113	12895.2	429.75	173.225	6.40898	5.18018	7.07e-18
F14E5.3	WBGene00008801	82.6	2.25	1.35723	0.0621792	5.15178	1.1e-15
oac-7	WBGene00007835	839.8	23	9.73196	0.366302	5.14929	1.23e-52
nnt-1	WBGene00003778	18187.6	624.5	155.793	5.95087	5.11913	4.11e-24
tag-275	WBGene00016423	344.6	12.25	6.13391	0.341842	5.09976	1.54e-13
C27A12.4	WBGene00016155	619.8	23.75	11.8128	0.489629	5.07865	1.78e-06
ZK930.4	WBGene00014154	131.8	4	4.90383	0.197279	5.07817	4.48e-19
lin-46	WBGene00003031	898.4	30.25	16.8474	0.640022	5.0751	7.79e-22
F23C8.7	WBGene00017736	608.4	20.5	11.5043	0.416558	5.05591	2.21e-21
F32D8.3	WBGene00009328	139.4	4.5	4.528	0.210652	5.00408	3.94e-18
F47G3.3	WBGene00018578	975.6	34.25	14.0837	0.633883	4.98123	6.23e-40
C31C9.7	WBGene00007841	3117	99.25	177.955	6.8232	4.94128	4.75e-72
adt-1	WBGene00000082	596.4	20.25	3.24454	0.165651	4.94062	3.19e-18
C24A1.2	WBGene00016029	570.2	17.5	8.65968	0.260797	4.92825	1.02e-36
F52D2.7	WBGene00018689	1148.8	41.25	19.3701	0.852688	4.90769	5.16e-50
T24E12.11	WBGene00020778	659.8	23.5	21.5807	0.871846	4.85303	7e-31
R10E11.9	WBGene00011220	29.6	1	1.10759	0.0690308	4.83071	1.53e-07
W03F9.4	WBGene00021002	9034.4	281.75	96.4937	3.98359	4.81228	1.35e-26
F48G7.2	WBGene00018614	1688.4	69.5	60.3235	2.77624	4.80875	7.87e-29
F48G7.10	WBGene00018621	1134.4	39.5	38.2053	1.75208	4.78433	5.8e-69
ckb-3	WBGene00000513	4837.4	184.75	106.257	4.57384	4.77494	1.31e-32
catp-1	WBGene00013672	4871.6	189.25	36.0681	1.78	4.73406	1.51e-32
ptr-23	WBGene00004237	5778.2	232	46.8889	2.37651	4.72934	4.02e-30
T10B5.10	WBGene00020396	1047	39.75	20.8173	1.17842	4.72322	3.03e-30
Y37A1A.4	WBGene00045063	1122.2	45.25	9.64491	0.738309	4.66864	2.57e-16
C27H2.5	WBGene00045063	1122.2	45.25	9.64491	0.738309	4.66864	2.57e-16
Y45F10A.3	WBGene00012866	2058.6	89.25	64.6114	2.91556	4.64228	2.24e-42
C48B4.9	WBGene00008172	1050.8	49.75	35.7835	1.7871	4.63899	2.77e-18
ptd-2	WBGene00004211	314.4	12.75	3.12108	0.222936	4.62913	9.15e-21
F14B8.6	WBGene00017448	12324.6	548.75	214.646	10.7514	4.62632	9.35e-51
twk-22	WBGene00006675	368	16.5	3.23649	0.180623	4.62181	1.69e-18
C27B7.6	WBGene00007763	352.4	15	6.20535	0.286784	4.60195	2.93e-42
C07B5.6	WBGene00007410	195.4	8.25	7.5976	0.432127	4.58029	2.2e-27
F56H11.2	WBGene00010175	1910.4	82.25	61.0814	3.41469	4.54829	2.87e-47
C09F9.3	WBGene00007480	5903.6	280.75	51.4069	2.68762	4.54582	9.96e-33
nhr-162	WBGene00016367	327	14.25	6.85819	0.47037	4.53176	5.12e-33
F32A11.7	WBGene00009311	734.8	36.75	8.27146	0.595349	4.52794	2.35e-05
H09G03.1	WBGene00019174	379.6	17.5	9.51464	0.316745	4.48608	3.31e-30
K02G10.3	WBGene00019345	1109.2	52.75	19.2974	1.13206	4.45377	3.27e-32
Y71F9B.9	WBGene00022130	498.6	26	15.4664	0.709107	4.41896	9.78e-27
W01A11.1	WBGene00020909	5681.4	292	109.639	6.79477	4.40001	1.18e-46
Y11D7A.7	WBGene00012431	721	43.75	26.641	1.98023	4.39714	6.47e-13
F54H12.5	WBGene00018845	79.2	4	1.77878	0.13642	4.38032	5.6e-13
ZK945.4	WBGene00014166	930.2	50.75	15.4923	0.978629	4.36604	3.89e-27
spr-3	WBGene00005008	476.4	23.5	5.20967	0.33469	4.36554	2.1e-42
C10A4.10	WBGene00050957	441	22.75	13.277	0.783223	4.34009	6.52e-23
ZK688.7	WBGene00022802	4204	216.25	201.428	12.0256	4.30641	6.31e-57
K07A1.13	WBGene00010617	42	2.25	1.5376	0.0817163	4.30362	2.5e-09
B0454.6	WBGene00015197	1245.4	67.25	16.9371	1.16043	4.29596	1.31e-31
C32D5.12	WBGene00016319	174.4	8.75	4.00411	0.341517	4.29354	9.79e-16
W01A8.2	WBGene00012164	1128.2	65.25	61.9054	4.70847	4.28814	3.68e-26
nhr-76	WBGene00015497	145.2	9.75	2.47078	0.196136	4.27597	0.000492531
F23C8.1	WBGene00017731	415.8	23.25	8.03118	0.59439	4.25778	1.34e-30
H05L14.2	WBGene00010367	4997	293.5	17.8363	1.34931	4.24849	1.6e-24
fbxa-69	WBGene00010018	2062.8	119.25	40.1903	2.81816	4.23946	3.26e-31
R13.3	WBGene00011258	308.4	17.5	4.68641	0.16607	4.20041	2.77e-34
T23B12.5	WBGene00020720	350.4	20.5	9.88755	0.713093	4.18385	5.68e-19
fbxa-143	WBGene00044661	144	9	3.44597	0.256458	4.15803	3.73e-11
nhr-139	WBGene00016365	309.4	18.5	7.07762	0.600646	4.11121	2.16e-28
Y51A2D.21	WBGene00044210	2142.2	123.25	119.714	7.74965	4.09645	2.2e-30
nhr-211	WBGene00020152	568.4	34.5	11.8745	0.928395	4.08674	2.06e-38
C06B8.7	WBGene00007372	2598	160.5	7.3758	0.562139	4.08479	4.65e-48
Y7A5A.2	WBGene00012408	121.6	7	5.59453	0.562267	4.07996	9.31e-08
nhr-92	WBGene00003682	609.8	39	12.0446	0.842942	4.06878	8.7e-35
fbxc-36	WBGene00019918	1133.4	67.5	27.8391	2.06033	4.05774	5.42e-30
ZK930.3	WBGene00014153	8444.8	573.25	252.352	20.3169	4.05768	4.63e-11
mab-7	WBGene00003104	74.4	5	1.72421	0.160932	4.04035	2.04e-09
cyp-34A6	WBGene00015041	126.8	9.75	2.35573	0.256495	4.01749	2.21e-07
sago-1	WBGene00019666	5638.4	359.5	50.5468	3.93285	4.01225	4.11e-34
nhr-163	WBGene00016368	265	15	6.37435	0.400832	4.00753	2.72e-26
nhr-206	WBGene00011097	1341	87.5	25.4177	2.21095	3.99944	7.14e-26
C54D10.13	WBGene00045400	125.6	8.25	5.4489	0.411958	3.98573	9.09e-11
nhr-140	WBGene00016366	326.8	21.5	6.66388	0.588952	3.98344	4.47e-26
B0395.2	WBGene00007174	532.6	35.25	9.37202	0.85915	3.97743	3.46e-19
T10E9.8	WBGene00020418	365.2	23.75	11.2995	0.965761	3.96943	7.28e-27
T20D4.6	WBGene00020612	66.4	4.25	1.17473	0.118358	3.96724	1.51e-12
nhr-286	WBGene00044699	576.6	39.5	11.4021	0.910594	3.95864	4.59e-32
F16A11.1	WBGene00008876	9573.4	655.5	106.368	8.36294	3.93259	4.42e-57
fbxa-2	WBGene00011752	121	8.5	2.92913	0.256957	3.89571	2.58e-19
Y73C8B.1	WBGene00022258	767.2	53	19.2988	1.32315	3.89372	1.04e-25
Y47G7B.2	WBGene00021654	638.2	47.25	10.7803	1.05805	3.89055	3.52e-15
F43G6.4	WBGene00009657	4547.4	352	105.854	9.52449	3.88708	1.7e-09
F46C8.8	WBGene00018487	58.2	4	1.4707	0.0728127	3.87188	1.72e-10
C10A4.7	WBGene00015668	35.8	2.5	1.14055	0.063887	3.85988	1.4e-05
F13A7.11	WBGene00008726	1279.4	86	42.2186	3.78322	3.80794	3.26e-18
F12E12.11	WBGene00044811	383.6	28.5	10.6593	0.937247	3.70423	1.26e-37
atg-10	WBGene00008427	170.8	13.5	8.63425	0.863863	3.69787	1.6e-13
Y81G3A.4	WBGene00013592	43.6	3	1.17963	0.0666482	3.69176	8.29e-07
K09C4.7	WBGene00019552	389.4	30.75	4.50312	1.46482	3.66105	1.68e-21
C35E7.5	WBGene00016457	1378.8	108.25	9.53841	0.906238	3.65191	2.25e-31
sod-3	WBGene00004932	344.6	28.75	13.6757	1.28634	3.64435	7.67e-12
T12G3.4	WBGene00011739	1005.4	90.75	33.6825	2.67742	3.63851	6.12e-22
K09C4.6	WBGene00019551	1189	97.25	32.918	3.20694	3.59508	3.63e-16
F25B3.5	WBGene00009102	2396.6	194.25	47.0716	4.22514	3.58988	1.17e-42
T13F3.8	WBGene00044205	133.4	12.75	3.86567	0.512315	3.58316	5.25e-07
K08B5.1	WBGene00019518	91.4	8.5	1.72506	0.238259	3.56514	1.72e-07
T01C3.11	WBGene00011325	320.6	25.75	14.9286	1.94631	3.55995	6e-08
C48B4.10	WBGene00008173	1751.6	177.5	59.0846	6.87462	3.548	2.94e-15
rnh-1.2	WBGene00014163	547.8	53	6.98975	0.762924	3.54536	1.3e-18
H12D21.10	WBGene00010386	119.8	12.75	2.07724	0.256838	3.52306	3.84e-06
C42D4.3	WBGene00016596	2005.8	168.5	59.2698	6.00969	3.52095	3.96e-12
F10D11.6	WBGene00008652	1086.4	99.75	10.0837	1.04556	3.52066	1.74e-08
Y42A5A.1	WBGene00012776	1284.2	121	10.2519	1.22819	3.45424	2.01e-10
T07A5.7	WBGene00045475	57	4.75	1.11489	0.096803	3.42777	5.03e-07
cyp-31A2	WBGene00010354	433.8	44.5	6.592	0.939587	3.41154	4.14e-18
B0454.5	WBGene00015196	35	3	1.53699	0.218289	3.40867	0.000111524
fbxc-50	WBGene00015912	147.2	15.25	3.37091	0.405034	3.38836	1.11e-12
nhr-180	WBGene00017961	1100.8	114.75	22.6781	2.6743	3.37986	3.03e-27
gbh-1	WBGene00001522	632.6	62	12.5245	1.03562	3.37423	1.97e-15
Y47D3B.4	WBGene00012941	229.8	22.5	3.65295	0.162262	3.37154	1.89e-18
M02D8.3	WBGene00019729	2228.8	222.75	20.2044	2.52361	3.33671	2.73e-13
ugt-20	WBGene00019516	276.8	31.25	4.16253	0.623343	3.32892	1.47e-14
C06E4.8	WBGene00015537	63.8	6.75	1.84014	0.194511	3.2721	1.29e-11
T21G5.6	WBGene00044898	70.2	7.25	3.13686	0.320596	3.25866	4.16e-07
mom-1	WBGene00003394	1127.2	124	19.3127	2.65935	3.23713	3.96e-33
EEED8.15	WBGene00017143	166.8	20.5	3.54357	0.492217	3.17062	2.08e-08
T28F4.3	WBGene00012138	147.8	15.25	2.29107	0.312486	3.16682	1.09e-08
jud-4	WBGene00007262	49.6	5.5	1.36953	0.137631	3.16096	4.47e-05
H36L18.2	WBGene00010424	27.8	3	1.29058	0.311245	3.13336	0.000170955
cyp-13A10	WBGene00014254	220.6	25.25	3.56157	0.544471	3.12117	6.25e-09
F32D8.7	WBGene00009331	265.6	29.75	6.89199	0.820021	3.06823	3.33e-08
Y54G2A.40	WBGene00044495	235.4	30.25	2.98013	0.53209	3.06021	8.1e-13
F16B12.7	WBGene00008883	208	25.25	4.17719	0.771897	3.03655	2.08e-11
mut-14	WBGene00003507	908.8	129.75	15.8783	2.40161	3.03517	1.16e-12
F35C5.12	WBGene00009400	67.2	8.5	3.97248	0.794124	2.93532	0.000115142
twk-5	WBGene00006660	1524.2	201.75	40.8854	6.02936	2.90602	1.93e-19
F01D5.10	WBGene00008500	63.6	8.75	1.36135	0.247539	2.88306	4.2e-09
cyp-34A2	WBGene00011699	102.2	11	2.01059	0.333445	2.88228	0.000598293
fbxa-120	WBGene00016346	81	11.25	1.82972	0.346663	2.87212	1.8e-09
F23D12.10	WBGene00045291	1088.4	134.25	14.6835	1.71864	2.81768	9.34e-09
nhr-116	WBGene00003706	189	30.25	3.51162	0.697753	2.79798	0.000140773
C33A12.19	WBGene00007890	613.8	89.25	20.9937	3.47975	2.79488	5.72e-11
sod-5	WBGene00007036	101.4	14.5	3.80283	0.709324	2.79087	8.31e-06
Y55F3C.9	WBGene00044459	482.2	78.25	6.48393	1.34249	2.7816	3.59e-10
F37B4.10	WBGene00018140	775.8	113.75	20.567	3.92868	2.73455	1.35e-18
C47D12.5	WBGene00008139	12015.8	1912.5	343.939	62.5433	2.67471	4.71e-29
C31H5.7	WBGene00007858	61	10.5	3.63603	0.714043	2.64525	2.47e-06
zif-1	WBGene00006977	1634.4	282.25	24.2226	5.06344	2.63809	6.29e-13
fkh-6	WBGene00001438	144.6	23.25	3.52608	0.145505	2.59985	1.04e-08
fbxa-90	WBGene00013623	433.2	70.5	11.6701	2.29168	2.56349	5.76e-18
fbxa-189	WBGene00009840	130.4	24.25	1.92313	0.48385	2.56279	7.26e-05
K06B9.6	WBGene00044478	62.4	11.5	1.61316	0.381996	2.54932	9.35e-06
col-101	WBGene00000675	187.4	35	4.51054	1.16153	2.51024	2.29e-05
Y39H10B.2	WBGene00044527	60.6	12.25	2.32308	0.656694	2.46267	0.00010994
F42C5.3	WBGene00018345	46.6	9.25	1.35948	0.332096	2.43241	0.000617806
T10D4.3	WBGene00020407	1811.2	362.25	36.2438	8.57533	2.38066	2.4e-10
sir-2.3	WBGene00004802	60.6	10	1.73107	0.425112	2.3695	0.000202035
K09E3.6	WBGene00019577	301.6	58	6.46709	1.52872	2.35591	7.37e-21
nhr-170	WBGene00008309	331.4	70.25	5.98488	1.41798	2.32571	2.91e-11
R186.1	WBGene00011305	285.6	62	6.2647	1.44952	2.26652	1.71e-09
F59B2.5	WBGene00010309	1170.6	287.75	19.0113	5.93139	2.04115	5.27e-07
ZK1010.4	WBGene00014178	93.4	25.25	3.51235	1.22265	2.02435	0.00171772
F20C5.5	WBGene00008970	1375.6	334.25	15.4152	4.72987	1.98385	1.26e-05
C48B4.8	WBGene00008171	284	85	9.88389	3.0391	1.95928	0.000445624
fbxa-179	WBGene00045292	363	80.75	7.27301	1.27283	1.9525	0.000106528
T15H9.2	WBGene00011788	496	145	12.7995	4.4876	1.89002	2.88e-07
prx-11	WBGene00004196	348.6	95.25	10.6189	3.18822	1.87605	3.66e-05
C48B4.13	WBGene00008176	203.4	52.5	10.0355	2.87665	1.86916	6.16e-05
Y95B8A.2	WBGene00022383	828.6	216.75	24.9528	7.4654	1.86194	4.29e-05
F58E2.3	WBGene00019047	207	64	2.62558	1.01019	1.79809	7.46e-05
F32D1.7	WBGene00017986	497.6	160.5	11.8101	4.62597	1.72657	0.000174091
C50A2.2	WBGene00016796	1455.2	460.5	16.9513	6.64547	1.69262	0.00196284
fbxa-63	WBGene00022485	632	200	16.984	6.23862	1.67478	3.59e-09
Y71H2B.8	WBGene00022197	868.2	266.25	16.4701	6.70631	1.6738	2.49e-20
unc-119	WBGene00006843	1048.8	337.75	33.4063	12.6127	1.59391	1.1e-08
ubc-22	WBGene00006717	827.6	320.25	24.2819	11.276	1.38474	1.08e-07
nrf-6	WBGene00003813	379.2	152	3.87353	1.94065	1.3814	2.24e-05
H02I12.5	WBGene00010353	151	64.75	2.65843	1.81622	1.36013	0.000827384
Y87G2A.2	WBGene00013594	267.4	100.75	7.12971	3.48452	1.32756	0.00750118
F09F7.5	WBGene00017302	627.4	260.5	8.28797	4.28463	1.30132	1.19e-07
F57G8.5	WBGene00010214	584.8	266	9.77594	5.46806	1.12158	3.99e-05
F59B2.9	WBGene00010311	238.2	106.75	4.64654	2.54095	1.10306	0.00411429
Y39B6A.42	WBGene00012700	132.8	68.75	5.6828	2.96147	1.09601	0.00776587
M05D6.9	WBGene00010881	326	155	9.17093	2.74298	1.0494	0.000477973
B0546.4	WBGene00015251	12575	5921.25	443.26	234.885	1.02606	1.46e-05
F42G2.6	WBGene00018355	90.4	187.75	1.09761	2.67949	-1.15619	0.00788837
C24B5.4	WBGene00016046	18.6	50.25	0.565339	1.52515	-1.39208	0.00249427
B0284.2	WBGene00007132	153.2	474.25	2.63925	10.067	-1.65559	0.00247432
zmp-1	WBGene00006987	409	1305.5	6.71547	19.551	-1.66026	4.75e-07
F19B10.10	WBGene00017589	686	2191.5	8.98689	33.5242	-1.75344	3.97e-06
nhr-115	WBGene00003705	21.8	89.5	0.498316	2.04343	-1.95853	0.000788647
Y46G5A.7	WBGene00012899	377.8	1505.75	10.5948	43.7877	-2.02888	8.09e-12
F58E6.13	WBGene00077697	12.6	51.75	0.501857	1.27081	-2.16294	0.000176208
ctl-3	WBGene00013220	893	5121.5	8.04337	62.4541	-2.52692	8.42e-12
T27A8.1	WBGene00012073	14.2	84	0.293218	1.76496	-2.56152	1.33e-07
T19D2.1	WBGene00020567	52.2	325.25	0.533465	3.30709	-2.75119	9.79e-11
Y46G5A.8	WBGene00012900	107.8	786	4.1365	36.4279	-2.8547	4.55e-13
Y6E2A.5	WBGene00012399	89	805.25	1.72658	12.808	-3.05946	6.19e-12
inx-11	WBGene00002133	425.6	3658	7.44041	72.39	-3.13434	4.08e-20
gem-4	WBGene00001577	2624.2	25143.2	35.2416	381.743	-3.3574	2e-28
Y54F10BM.13	WBGene00021867	27.4	326.25	0.876349	11.0067	-3.68836	2.03e-18
B0205.4	WBGene00015019	28.8	648.75	0.604386	13.9962	-4.63389	2.07e-17
Y6E2A.4	WBGene00012398	138.2	8662	2.48983	164.548	-5.99435	7.47e-67
W04G5.8	WBGene00012268	10	3314.5	0.221365	76.4199	-8.40022	1.15e-116
F13A2.2	WBGene00017411	15117.2	119.75	361.672	3.27143
C10A4.5	WBGene00015666	17025.2	129.5	293.149	2.42851
ceh-8	WBGene00000433	12609.4	145	293.086	4.04608
C36B7.2	WBGene00016465	14900.2	150.75	267.392	2.87692
F54B11.8	WBGene00010031	9423.6	66.25	258.021	2.04883
R07E5.4	WBGene00011112	4065.4	42.5	131.74	1.56561
C36B7.4	WBGene00016467	1830.4	12.75	126.581	1.06828
C36B7.4	WBGene00016467	1830.4	12.75	126.581	1.06828
R53.7	WBGene00011276	7582	10892	106.093	174.981
mod-5	WBGene00003387	7444.6	95	85.3939	1.20324
C03B1.4	WBGene00015375	2754.6	26.5	78.024	0.78862
F14H12.8	WBGene00017475	1830.4	32.25	48.4226	1.03981
C49C3.15	WBGene00008204	1308.4	682	41.1456	23.845
F38E11.9	WBGene00009544	1068.4	629.5	29.4146	17.8078
xtr-2	WBGene00006966	1648.8	27.5	29.3734	0.570055
T09A12.2	WBGene00020373	695	670	28.0685	30.0604
T11A5.1	WBGene00045419	4862.4	3676.75	26.1952	29.5925
ZK899.2	WBGene00014141	1376.6	45	26.0884	1.01203
F49E2.2	WBGene00009886	1015.2	855.25	13.9215	13.4077
C56E6.2	WBGene00016970	468.2	184.75	11.0939	4.47792
fbxa-128	WBGene00012923	381.4	682.25	9.79441	20.2849
fbxa-76	WBGene00044675	270.6	180.75	8.11532	5.94159
B0034.1	WBGene00015002	248.6	78.25	7.37264	2.77315
ZK1055.6	WBGene00022847	447.2	290.5	6.57904	5.12646
F19B10.2	WBGene00017584	173.8	59.25	5.90119	2.03673
F42A8.1	WBGene00009626	185.4	178.25	3.95512	4.70369
ZK616.2	WBGene00022772	55.8	49.5	3.87146	4.15691
fbxc-51	WBGene00021576	215.4	91.5	3.72011	1.9245
C14C11.2	WBGene00015766	231	132.25	3.63393	2.52345
col-14	WBGene00000603	134.8	195.5	3.55475	5.20211
haf-6	WBGene00001816	260.2	204.25	3.54628	3.30628
gst-9	WBGene00001757	91.4	73	3.24978	3.08065
C27D9.1	WBGene00016163	201	108.25	2.82076	1.71784
F21G4.5	WBGene00009026	118.4	105.25	2.80434	3.05308
col-97	WBGene00000672	102	184	2.67109	4.56746
C50H11.1	WBGene00016849	163.8	142.25	2.63463	2.89208
C14A4.7	WBGene00007558	53.2	31	2.40746	1.48414
col-48	WBGene00000625	81.4	122.5	2.22559	3.4507
Y42H9AR.5	WBGene00021540	58.2	41.25	2.22167	1.8257
col-81	WBGene00000657	75	21	1.90858	0.422294
F21G4.1	WBGene00009023	142.8	96.5	1.81427	1.40479
skr-4	WBGene00004810	27.6	30.5	1.68825	1.77022
elo-4	WBGene00001242	43.8	33.5	1.6001	0.848302
C52G5.2	WBGene00008260	41.2	33.75	1.44886	1.44708
srp-2	WBGene00005643	51.6	49.25	1.25403	1.46153
btb-10	WBGene00019313	83.6	3.75	0.939418	0.0814786
C30F8.3	WBGene00016259	50.4	9	0.936485	0.114204
col-124	WBGene00000698	30.6	27.5	0.922441	0.766248
C10A4.1	WBGene00015662	60	4	0.898612	0.0702853
W01C9.2	WBGene00012176	55.2	1.5	0.871464	0.0562877
cyp-13A1	WBGene00011677	52	25.25	0.864314	0.528157
B0496.1	WBGene00015210	37	3.75	0.853752	0.141523
clec-180	WBGene00017991	66.8	8.5	0.829873	0.179788
C06C3.10	WBGene00044169	8	6.25	0.826415	0.486744
C06G1.1	WBGene00015545	55.6	18.5	0.815517	0.267402
fbxa-188	WBGene00009839	34.6	10	0.803477	0.412522
ptr-15	WBGene00004229	65.6	1.75	0.7503	0.0384487
C32B5.15	WBGene00016308	29.4	9.5	0.73459	0.313423
Y38H8A.3	WBGene00012637	28.6	0.75	0.720554	0.0476302
tag-141	WBGene00006487	27	0.25	0.671342	0.0117446
F23F12.8	WBGene00017754	185.2	9.75	0.667435	0.0557399
C49C3.10	WBGene00008200	28	36	0.597762	0.959151
M04D8.5	WBGene00010863	17.8	0.5	0.595913	0
C36B7.8	WBGene00044576	11.4	2.25	0.584612	0.207622
B0212.3	WBGene00015037	55.4	23	0.560361	0.283394
gei-12	WBGene00001569	51	12.75	0.5466	0.18114
F15B9.8	WBGene00008851	11.6	5.25	0.503611	0.245928
H03G16.5	WBGene00010361	15	0.25	0.492721	0.031174
fbxa-115	WBGene00013755	18.4	52.75	0.488892	1.45594
C47E12.6	WBGene00008150	37.4	2.75	0.469415	0.0331185
Y106G6A.4	WBGene00013696	25.8	7.5	0.436318	0.0411577
W01C9.1	WBGene00012175	19.2	4.5	0.412896	0.0886625
R11H6.4	WBGene00011252	5.8	12.75	0.407637	0.734112
Y47D7A.16	WBGene00044637	21.6	37	0.404626	0.726903
Y42H9AR.2	WBGene00021537	9.4	4	0.401095	0.164793
B0403.5	WBGene00015169	22.6	21.5	0.391293	0.357558
Y47H10A.2	WBGene00012958	19	17.25	0.377573	0.128001
fbxa-168	WBGene00007838	23.4	3.5	0.367131	0.0567287
Y38A10A.2	WBGene00021389	20	0.5	0.335796	0.0205026
T14G8.2	WBGene00011770	14.8	0.75	0.299256	0.0204244
Y82E9BR.1	WBGene00022334	17.4	2.25	0.299098	0.0356277
F19B2.6	WBGene00008945	25	14.5	0.291304	0.195929
F39D8.3	WBGene00009561	11.8	0.25	0.283724	0.00858272
F48B9.5	WBGene00018591	10.8	5.75	0.282489	0.252185
nhr-271	WBGene00011396	11.2	0.75	0.277847	0.0510395
F45C12.2	WBGene00018433	7	0	0.27194	0
ugt-3	WBGene00013903	12.8	4.25	0.246414	0.056349
F36H9.5	WBGene00018113	8.6	5.25	0.232049	0.250824
F53H4.3	WBGene00010008	5	3.75	0.219606	0.20127
C08F1.11	WBGene00044417	6.6	1.75	0.202143	0.0839654
set-12	WBGene00019584	7.8	1.25	0.187815	0.0080645
T16G1.2	WBGene00011796	5.4	1.25	0.174946	0
C35A11.2	WBGene00016429	5.4	2.75	0.170648	0.0985748
F02E11.3	WBGene00017181	6.2	0.75	0.155462	0.023696
pes-8	WBGene00003981	7.6	1.5	0.14578	0.0329673
C24D10.5	WBGene00016056	3.8	1	0.139901	0.0307443
col-73	WBGene00000649	5.2	1.25	0.137336	0.0625559
T10C6.7	WBGene00011689	5.8	4.5	0.129278	0.132971
T04A6.3	WBGene00020202	6.2	0.25	0.121148	0.0132905
pqn-73	WBGene00004155	7.2	1.25	0.114434	0.0241675
C04G2.11	WBGene00007310	1.6	0.5	0.049844	0.014655
tbx-9	WBGene00006546	8.4	4	0.0195926	0.0764637
C50E10.2	WBGene00016826	0.6	1.25	0.01778	0
C13C12.2	WBGene00007552	0.4	1	0.0140332	0.0190302
clec-169	WBGene00009526	0.6	0.25	0	0.0082206
T20D4.7	WBGene00020613	0	1.25	0	0.0787518

## Sheet: wTF2.0 genes
WBGeneID	gene	sequence name	SGP mean counts	hmc mean counts	SGP mean FPKM	hmc mean FPKM	log2fold change	adjusted p-value
WBGene00007121		B0250.4	656.2	223.5	10.0494	4.1574	1.48975	0.00173021
WBGene00003609	nhr-10	B0280.8	4827.6	1795.75	83.7508	36.3462	1.35664	4.81e-09
WBGene00001438	fkh-6	B0286.5	144.6	23.25	3.52608	0.145505	2.59985	1.04e-08
WBGene00006943	wrm-1	B0336.1	1277	364.75	12.4897	4.02679	1.94351	3.74e-08
WBGene00015143		B0336.3	4988	1972.75	49.3332	23.1226	1.28696	5.49e-09
WBGene00006766	unc-30	B0564.10	299.2	49.5	7.17918	1.55981	2.62574	4.25e-05
WBGene00003616	nhr-17	C02B4.2	1442	620.25	21.251	10.5637	1.1794	0.00361485
WBGene00015396	nhr-148	C03G6.10	46.8	0	1.23853	0	7.93226	5.65e-11
WBGene00015497	nhr-76	C05G6.1	145.2	9.75	2.47078	0.196136	4.27597	0.000492531
WBGene00003695	nhr-105	C06G3.1	4391.6	972	85.6674	23.6372	2.05904	1.95e-13
WBGene00003628	nhr-35	C07A12.3	884.8	393.5	13.4445	7.10248	1.25461	0.000216361
WBGene00005008	spr-3	C07A12.5	476.4	23.5	5.20967	0.33469	4.36554	2.1e-42
WBGene00015705	nhr-152	C12D5.2	2963.6	35	58.3532	0.903218	6.61561	4.34e-26
WBGene00003684	nhr-94	C12D5.8	3796.8	58.25	80.2765	1.54961	6.23278	4.93e-33
WBGene00003726	nhr-136	C13C4.3	2231.8	91.75	36.988	1.9159	4.75031	4.2e-26
WBGene00015809		C16A3.4	28674.6	11154.8	643.144	288.279	1.38964	7.54e-07
WBGene00007048	nfx-1	C16A3.7	8119.2	2981.5	60.3059	26.9631	1.36364	6.03e-06
WBGene00015897	nhr-156	C17E7.1	138.8	36	3.79026	1.26383	1.98511	8.02e-08
WBGene00000995	die-1	C18D1.1	1743.6	143.5	17.0707	1.71969	3.74726	8.5e-10
WBGene00016029	elf-1	C24A1.2	570.2	17.5	8.65968	0.260797	4.92825	1.02e-36
WBGene00003637	nhr-47	C24G6.4	4237.6	950.25	55.7926	15.5174	2.05983	3.16e-10
WBGene00003710	nhr-120	C25B8.6	670	233.5	10.4656	4.51464	1.47678	2.28e-08
WBGene00000429	ceh-2	C27A12.5	56.4	8.5	1.35614	0.306201	2.57097	6.18e-05
WBGene00007761	rad-26	C27B7.4	5573.2	1614.5	34.7621	12.6076	1.74119	1.01e-05
WBGene00016189		C28G1.4	815.2	10.5	6.42277	0.0928342	6.469	1.19e-36
WBGene00003633	nhr-43	C29E6.5	238	31	4.00317	0.70659	2.86611	4.45e-06
WBGene00001250	elt-2	C33D3.1	828	141.25	13.7861	3.10835	2.64433	2.17e-05
WBGene00016367	nhr-162	C33G8.10	327	14.25	6.85819	0.47037	4.53176	5.12e-33
WBGene00003697	nhr-107	C33G8.11	1430.6	109	32.1245	3.07518	3.7776	6.51e-35
WBGene00016368	nhr-163	C33G8.12	265	15	6.37435	0.400832	4.00753	2.72e-26
WBGene00003632	nhr-42	C33G8.6	3702.4	482.5	93.1773	14.3551	2.96621	3.71e-32
WBGene00016364	nhr-161	C33G8.7	45.6	8.75	1.02749	0.288447	2.37231	0.00087025
WBGene00016365	nhr-139	C33G8.8	309.4	18.5	7.07762	0.600646	4.11121	2.16e-28
WBGene00016366	nhr-140	C33G8.9	326.8	21.5	6.66388	0.588952	3.98344	4.47e-26
WBGene00006654	ttx-3	C40H5.5	495	19.5	8.97947	0.555912	4.68033	1.82e-18
WBGene00016620	dhhc-9	C43H6.7	675.6	337.5	15.0335	9.2567	1.04344	0.00195403
WBGene00008081	athp-1	C44B9.4	1285.2	579	9.55031	5.36987	1.15669	0.0018635
WBGene00003654	nhr-64	C45E1.1	754.4	165.5	16.9206	4.5534	2.19148	1.47e-20
WBGene00003059	lpd-2	C48E7.3	1229.8	506	30.874	15.5273	1.19399	3.62e-05
WBGene00008208	nhr-167	C49F5.4	1757.6	27.25	37.635	0.792484	6.2699	9.48e-32
WBGene00003719	nhr-129	C50B6.14	745	186	13.8795	4.35805	1.96287	3.92e-14
WBGene00008221	nhr-168	C50B6.8	408	85.5	6.09171	1.49849	2.23303	2.01e-14
WBGene00008242	ceh-75	C50H2.6	272.2	1.25	8.71665	0.019629	7.84628	1.72e-24
WBGene00008309	nhr-170	C54E10.5	331.4	70.25	5.98488	1.41798	2.32571	2.91e-11
WBGene00003706	nhr-116	F09C6.9	189	30.25	3.51162	0.697753	2.79798	0.000140773
WBGene00017317	attf-2	F09G2.9	4068	1743	59.737	30.2302	1.19639	4.44e-08
WBGene00008683	repo-1	F11A10.2	5146.6	1303.75	180.063	51.7612	1.95222	3.17e-08
WBGene00003623	nhr-25	F11C1.6	5485.8	192	56.9733	2.39162	4.99608	4.53e-42
WBGene00008882		F16B12.6	3976.8	1632.75	23.9685	12.5344	1.14784	2.02e-05
WBGene00000461	ceh-40	F17A2.5	137.4	3.75	3.26573	0.171874	5.07248	6.09e-16
WBGene00003012	lin-26	F18A1.2	13422.8	923.75	192.357	16.4737	3.87311	5.43e-21
WBGene00003044	lir-1	F18A1.3	6621.6	1074.75	188.915	36.9452	2.5935	7.24e-27
WBGene00003045	lir-2	F18A1.4	1688.2	692.25	24.6576	11.7067	1.24378	1.92e-08
WBGene00017651		F21A9.2	106.6	45	2.18634	1.00844	1.19917	0.000310616
WBGene00017664	npax-1	F21D12.5	29.6	2	1.02632	0.061466	4.0033	5.07e-06
WBGene00009084		F23B12.7	4369.6	1695.75	39.8827	18.5055	1.29584	1.68e-07
WBGene00017733	ubxn-1	F23C8.4	1025	473.5	26.5911	13.9595	1.15592	3.47e-05
WBGene00017742	nfyc-1	F23F1.1	544.2	248.75	16.1239	8.66183	1.1379	4.01e-06
WBGene00003847	blmp-1	F25D7.3	1993.8	67.5	17.8287	0.795275	4.9869	3.83e-24
WBGene00001345	fos-1	F29G9.4	4888.2	1519	101.952	39.1789	1.60056	7.87e-12
WBGene00017961	nhr-180	F31F4.12	1100.8	114.75	22.6781	2.6743	3.37986	3.03e-27
WBGene00003388	moe-3	F32A11.6	1927.4	162.75	35.3828	3.36654	3.63578	6.96e-22
WBGene00003603	nhr-4	F32B6.1	2551.6	624.75	49.0957	14.6879	1.99348	2.71e-17
WBGene00001568	snpc-4	F32H2.1	2226.8	804	19.6927	8.31466	1.54811	2.15e-08
WBGene00018009	dhhc-3	F33D11.12	1940.6	499	38.0819	10.8981	1.95553	2.77e-12
WBGene00009448	zfp-2	F35H8.3	1797.2	837.75	31.5294	17.9021	1.03629	5.66e-05
WBGene00003668	nhr-78	F36A4.14	464.8	81	8.1414	1.61392	2.45707	7.63e-15
WBGene00002169	isw-1	F37A4.8	1801	818	14.7872	8.17225	1.19218	0.000444821
WBGene00018140		F37B4.10	775.8	113.75	20.567	3.92868	2.73455	1.35e-18
WBGene00009553	hinf-1	F39B2.1	1474.2	646.5	18.1746	9.16603	1.1372	3.39e-05
WBGene00003510	mxl-2	F40G9.11	1847.6	570.5	69.8955	25.1516	1.68477	6.8e-16
WBGene00018266	nhr-183	F41B5.10	167.6	46.5	3.52042	1.02701	1.86206	5.11e-08
WBGene00004786	sex-1	F44A6.2	177.6	41	2.68432	0.746186	2.31234	3.31e-05
WBGene00003686	nhr-96	F44C8.11	2295.6	906.5	47.8991	21.5474	1.34048	1.53e-05
WBGene00018415	nhr-184	F44C8.9	186.8	87.25	4.01356	2.44149	1.11417	0.00367079
WBGene00018420		F44E2.7	3424.8	1574	55.047	29.9899	1.08994	0.000239542
WBGene00018446	ceh-83	F45C12.15	1014	11.25	15.0322	0.231608	6.66985	1.66e-34
WBGene00001975	hmg-5	F45E4.9	1036.2	408.75	34.9223	15.696	1.33657	7.68e-09
WBGene00018567		F47E1.3	133	18.5	1.44838	0.348102	2.99087	2.95e-07
WBGene00009899	efl-3	F49E12.6	2343.4	39.5	29.7654	0.641283	5.89709	2.42e-09
WBGene00004745	sdc-1	F52E10.1	1240.2	326.75	8.94735	2.96237	1.97749	4.99e-08
WBGene00018704	ztf-13	F52E4.8	1863.2	200.25	33.4018	4.03863	3.28056	1.42e-20
WBGene00001820	ham-1	F53B2.6	110.6	31	1.74175	0.608222	1.81916	0.0001145
WBGene00006790	unc-55	F55D12.4	219.2	4.75	3.72075	0.139821	5.67926	4.56e-14
WBGene00010137	ztf-26	F55H12.6	132.8	3.25	2.85786	0.0805503	5.5433	2.26e-15
WBGene00010215	nhr-193	F57G8.6	190.8	22.25	4.19368	0.61759	3.1996	1.06e-12
WBGene00019115	nhr-195	F59E11.10	202.2	44.5	4.34044	1.15842	2.2105	2.09e-14
WBGene00019116	nhr-143	F59E11.11	1063.8	198.25	19.1199	4.60313	2.43596	3.83e-22
WBGene00003670	nhr-80	H10E21.3	248.2	108.75	4.51312	2.13472	1.23097	0.00307031
WBGene00003691	nhr-101	H12C20.6	1409.8	180.25	29.4289	4.78026	2.97712	2.24e-19
WBGene00010476	rnf-113	K01G5.1	2642	1168.75	56.0298	29.8732	1.10117	5.56e-06
WBGene00019327	zip-2	K02F3.4	78127	30276.8	1486.61	686.057	1.2709	2.41e-05
WBGene00019407	lect-2	K05F1.5	193	72	3.53572	1.56996	1.46515	4.19e-05
WBGene00003621	nhr-22	K06A1.4	1219	357.25	17.0867	6.00069	1.69833	2.91e-11
WBGene00019651		K11D12.12	1506.8	599.25	52.7953	21.4003	1.30317	4.63e-06
WBGene00003709	nhr-119	K12H6.1	5894.4	1610.75	68.4607	23.61	1.71417	1.08e-05
WBGene00019691		K12H6.12	237.2	19.75	4.10723	0.454484	3.69415	5.72e-16
WBGene00019743	nhr-203	M02H5.5	139.4	59	2.41192	1.18996	1.21696	0.000681472
WBGene00003715	nhr-125	R02D1.1	77.4	20.5	1.43065	0.519551	1.93757	4.29e-06
WBGene00000584	cog-1	R03C1.3	6069.6	84.75	138.334	2.04518	6.58374	1.35e-10
WBGene00003611	nhr-12	R04B5.4	92.8	22.75	1.63928	0.521858	1.949	0.000985943
WBGene00019878		R05D3.3	644	86.25	10.4249	1.63055	2.98908	2.78e-19
WBGene00011097	nhr-206	R07B7.13	1341	87.5	25.4177	2.21095	3.99944	7.14e-26
WBGene00011099	nhr-208	R07B7.15	160.2	27.5	2.79963	0.724501	2.46401	5.37e-05
WBGene00011113		R07E5.5	774.8	12	36.0634	0.919832	5.867	5.9e-31
WBGene00019960	ztf-16	R08E3.4	1561.8	129.5	18.8155	1.99401	3.59107	2.38e-12
WBGene00003694	nhr-104	R11E3.5	583.2	93	12.1112	2.34593	2.68642	1.09e-18
WBGene00003722	nhr-132	R11G11.1	600	57.25	12.0761	1.41443	3.46753	4.44e-23
WBGene00001207	egl-43	R53.3	18784.2	252.75	300.871	4.82156	6.5211	1.23e-28
WBGene00003613	nhr-14	T01B10.4	4071	435	59.2848	7.73513	3.23708	3.46e-19
WBGene00020152	nhr-211	T01G6.5	568.4	34.5	11.8745	0.928395	4.08674	2.06e-38
WBGene00020153	nhr-212	T01G6.6	899.6	107.5	18.4084	2.54319	3.11128	3.83e-28
WBGene00003720	nhr-130	T01G6.8	408.6	86.5	8.47208	2.03663	2.33197	2.09e-08
WBGene00001035	dnj-17	T03F6.2	2163.8	440.75	36.6447	8.94836	2.32806	7.45e-19
WBGene00001976	hmg-11	T05A7.4	7687.4	1151.25	368.046	64.1072	2.72355	1.76e-23
WBGene00003647	nhr-57	T05B4.2	653.8	228.75	12.3027	5.28387	1.49528	8.45e-12
WBGene00003692	nhr-102	T06C12.6	946	128.25	18.1104	2.86334	3.04784	2.32e-14
WBGene00003674	nhr-84	T06C12.7	2480	241.5	45.7812	5.39915	3.34311	4.79e-24
WBGene00011547		T06G6.5	786.8	2.5	27.3097	0.09369	8.42483	2.5e-41
WBGene00011614	nfya-1	T08D10.1	769.4	148.25	11.853	2.88408	2.29483	1.15e-10
WBGene00011729	set-16	T12D8.1	10719.4	4514.75	36.1751	19.224	1.12016	0.00010521
WBGene00003968	peb-1	T14F9.4	1545.6	79.5	18.9941	1.22547	4.29752	2.5e-25
WBGene00003378	mml-1	T20B12.6	10325.8	1885.25	84.8674	18.7953	2.41931	8.82e-13
WBGene00001974	hmg-4	T20B12.8	4798.8	995.5	57.6431	14.4355	2.23721	5.79e-17
WBGene00011925		T22C8.4	8208.2	58.5	209.306	1.60452	7.5821	1.07e-10
WBGene00011926	sptf-2	T22C8.5	90.4	6.25	2.43171	0.206965	3.7867	9.4e-12
WBGene00006580	tlp-1	T23G4.1	358.4	162.5	6.0794	3.14064	1.27832	0.00219723
WBGene00020823		T26A5.8	1418.8	235.75	39.5717	9.0114	2.5779	5.71e-09
WBGene00020827		T26A8.4	5592.6	2606.25	68.8127	38.2983	1.05233	3.67e-05
WBGene00020852	nhr-228	T27B7.6	1757.8	802.25	36.1668	18.4549	1.14599	5.56e-07
WBGene00003976	pes-1	T28H11.4	5231.2	60.25	156.796	1.88924	6.87143	4.76e-10
WBGene00003725	nhr-135	VC5.5	1500.4	96	32.9855	2.61984	4.01563	6.87e-48
WBGene00012209	hmg-20	W02D9.3	436	188.25	7.49682	3.70839	1.3011	1.96e-05
WBGene00003015	lin-29	W03C9.4	49	7.5	1.17282	0.171392	2.86902	5.05e-05
WBGene00003675	nhr-85	W05B5.3	759.8	30.25	34.404	1.48965	4.63781	3.62e-23
WBGene00021082	zip-11	W08E12.1	395.4	122.5	8.66896	3.08549	1.86155	3.18e-05
WBGene00021132	nfyb-1	W10D9.4	736	355.5	12.2418	7.09684	1.02214	0.00818093
WBGene00013676	ekl-4	Y105E8A.17	984.4	412.75	15.3482	7.58324	1.2663	1.17e-05
WBGene00012436	flh-3	Y11D7A.13	67.6	5.75	1.33103	0.156	3.77499	4.08e-06
WBGene00003681	nhr-91	Y15E3A.1	685.6	53.25	12.1058	1.13688	3.80774	8.07e-17
WBGene00021446	hlh-33	Y39A3CR.6	1362	121.75	28.369	3.50356	3.45549	1.18e-19
WBGene00003676	nhr-86	Y40B10A.8	542.6	217.5	10.5819	4.72349	1.41073	2.09e-05
WBGene00021522	nhr-274	Y41D4B.21	3534	1081.5	65.8754	24.208	1.67422	3.23e-13
WBGene00021525		Y41D4B.26	74.8	14.75	1.37538	0.383838	2.39214	1.58e-07
WBGene00003677	nhr-87	Y41D4B.7	677	271.75	14.6234	7.15804	1.29055	8.25e-08
WBGene00003682	nhr-92	Y41D4B.8	609.8	39	12.0446	0.842942	4.06878	8.7e-35
WBGene00003712	nhr-122	Y41D4B.9	1783.4	507.75	40.2808	13.6551	1.84067	1.02e-20
WBGene00021552	zip-4	Y44E3B.1	2027.8	777.5	48.5083	22.1314	1.32548	8.98e-07
WBGene00003704	nhr-114	Y45G5AM.1	6473.8	388.25	122.374	8.89521	3.97395	9.12e-44
WBGene00006604	tra-1	Y47D3A.6	16272.6	438.25	239.495	6.33997	5.33907	4.43e-46
WBGene00003660	nhr-70	Y51A2D.17	1228.8	234.75	25.538	5.84882	2.39058	2.82e-30
WBGene00021846	ztf-23	Y54E10BR.8	344.8	181.5	6.12098	4.1203	1.01682	0.00769723
WBGene00000464	ceh-44	Y54F10AM.4	3417.6	1411.75	34.0235	17.273	1.25204	2.78e-05
WBGene00003008	lin-22	Y54G2A.1	75.6	6	2.99881	0.31937	3.70923	5.5e-13
WBGene00013236		Y56A3A.18	19345.6	5534.75	625.34	207.023	1.79592	5.64e-13
WBGene00003612	nhr-13	Y5H2B.2	144.8	64	3.00566	1.76068	1.10177	0.00556193
WBGene00013383	aptf-2	Y62E10A.17	184.2	58	3.85368	1.49341	1.63593	0.000121804
WBGene00022042	icd-2	Y65B4BR.5	108968	14896	4233.32	664.453	2.87568	2.14e-34
WBGene00003652	nhr-62	Y67A6A.2	468.6	77.75	7.82412	1.72107	2.64189	1.06e-06
WBGene00013465		Y67H2A.10	1033.4	457.75	12.5154	6.66515	1.23196	0.00454255
WBGene00003702	nhr-112	Y70C5C.6	462.2	118	10.6069	3.40314	2.05672	1.29e-05
WBGene00022182	swsn-3	Y71H2AM.17	972	392	20.1838	9.91756	1.31578	2.55e-05
WBGene00003604	nhr-5	Y73F8A.21	2301	172.5	27.7185	2.80252	3.7446	7.85e-14
WBGene00013560	zip-12	Y75B8A.29	425.2	198	8.75146	4.80999	1.1773	0.0010995
WBGene00013584	nhr-243	Y80D3A.4	859.4	39	17.6616	0.883344	4.55685	1.11e-28
WBGene00013595	atg-4.1	Y87G2A.3	3332.8	1240.5	58.9562	26.3312	1.40909	1.59e-06
WBGene00022554	duxl-1	ZC204.2	10625.2	374.5	206.28	8.05837	4.97218	1.37e-50
WBGene00013876	ceh-74	ZC376.4	113	22.25	3.40797	0.99256	2.2133	0.000155821
WBGene00022598	ztf-8	ZC395.8	1880.6	559.5	20.5719	7.21294	1.77885	1.09e-09
WBGene00003610	nhr-11	ZC410.1	211	44.25	3.77795	1.32235	2.11388	7.45e-06
WBGene00014208		ZK1067.2	5505.4	1133.25	21.1861	5.24566	2.32796	8.2e-07
WBGene00001223	ehn-3	ZK616.10	934.2	4.25	25.8867	0.213629	8.15425	8.23e-13
WBGene00014060		ZK673.4	60.6	10	1.14085	0.230727	2.56675	3.36e-09
WBGene00022805	nhr-256	ZK697.2	1156.8	239.25	24.0356	6.77453	2.24238	8.24e-15
WBGene00014075	dhhc-4	ZK757.4	2586.8	966	43.3391	18.899	1.4244	1.23e-11

## Sheet: Pluripotency factors
Pluripotency Factor	C. elegans gene	WBGeneID	SGP mean counts	hmc mean counts	SGP mean FPKM	hmc mean FPKM	log2fold change	adjusted p-value
OCT3/4	ceh-6	WBGene00000431	32	31.5	0.545942	0.721601	-0.119531	0.849251
SOX2	sox-2	WBGene00004949	167.4	303	2.63941	6.03839	-0.900005	0.0356399
KLF4	klf-1	WBGene00018990	289.2	243	4.48787	4.51882	0.166427	0.646764
LIN28	lin-28	WBGene00003014	5602.2	6211.25	133.321	169.171	-0.213283	0.46993
MYC	mml-1	WBGene00003378	10325.8	1885.25	84.8674	18.7953	2.41931	8.82e-13
